# Supplementary material for: Human VCP mutant ALS/FTD microglia display immune and lysosomal phenotypes independently of GPNMB
Source: Mol Neurodegener. 2024 Nov 26;19:90. doi: 10.1186/s13024-024-00773-1 (PMC11590569; doi:10.1186/s13024-024-00773-1)
Supplement: Supplementary file 10 — Supplementary Material 10: Tables S1-19. [file 13024_2024_773_MOESM10_ESM.xlsx]

## Sheet: S1. Samples
Sample name	iPSC line	VCP mutation	Age of Donor	Sex of Donor	Clinical presentation	Comments
Control 1	CTRL3	none	Unknown	Female	n/a
Control 2	CTRL4	none	51	Female	n/a
Control 3	NCRM1	none	Fetal	Male	n/a
Control 4	VCPF10	Corrected R155R from mutant R155C	43	Female	Lower limb onset, dementia
Control 5	CTRL1	none	78	Male	n/a
Control 6	CTRL 5	none	51	Male	n/a
Mutant 1	CB1D	R155C	43	Female	Lower limb onset, dementia	Clone from same patient as CB1E
Mutant 2	GliB	R191Q	42	Male	Upper limb onset, dementia	Clone from same patient as GliA
Mutant 3	NCRME6	R191Q inserted into Control 3 (NCRM1)	Fetal	Male	n/a	Edited by Synthego
Mutant 4	GliA	R191Q	42	Male	Upper limb onset, dementia	Clone from same patient as GliB
Mutant 5	CB1E	R155C	43	Female	Lower limb onset, dementia	Clone from same patient as CB1D
Mutant 6	NCRMC2	R191Q inserted into Control 3 (NCRM1)	Fetal	Male	n/a	Edited by Synthego

## Sheet: S2. RNAseq QC
Sample	Samtools-flagstat_total	Samtools-mapped-reads_passed	percent_rRNA	DupRadar intercept	Picard pct duplication	QualiMap 5_3_bias	qualimap-reads_aligned	rseqc-proper_pairs_percent	samtools-error_rate	samtools-non_primary_alignments	samtools-reads_mapped	samtools-reads_mapped_percent	samtools-reads_properly_paired_percent	samtools-raw_total_sequences	star-uniquely_mapped_percent	star-uniquely_mapped	fastqc_trimmed-percent_duplicates	percent_gc	trimmed-total_sequences	read_length	read depth	Cutadapt_percent_trimmed
ctrl_lps_R1	232505997	232505997	3.1e-05	0.151836	0.396862	1.24	83688956	41.5272	0.00282223	65052441	167453556	100	99.9548	167453556	88.78	76813099	66.8764	48	86517863	101	86674746	2.18479
ctrl_lps_R2	186405850	186405850	2.76e-05	0.147156	0.385767	1.24	85167307	54.2635	0.0027844	15964542	170441308	100	99.9374	170441308	92.75	81869127	66.5691	48	88269309	101	88528738	2.58795
ctrl_lps_R3	173573937	173573937	9.03e-06	0.217232	0.43495	1.23	79291488	49.886	0.0028654	14910443	158663494	100	99.9493	158663494	92.96	76253209	67.9435	48	82023634	101	82225033	2.41664
ctrl_lps_R4	187670510	187670510	1.09e-05	0.17822	0.425213	1.23	86084758	51.0118	0.00276387	15381068	172289442	100	99.9304	172289442	92.22	82876761	68.553	48	89872636	101	90327990	2.95721
ctrl_untx_R1	246121794	246121794	3.73e-05	0.117298	0.395987	1.26	91545741	42.8847	0.00288324	62817571	183304223	100	99.8839	183304223	87.39	84275685	66.2179	48	96437134	101	97340992	4.70191
ctrl_untx_R2	256886552	256886552	2.66e-05	0.131651	0.385111	1.25	96503919	44.2054	0.00277851	63738671	193147881	100	99.9275	193147881	88.99	89156817	66.9295	48	100182333	101	100558851	3.39143
ctrl_untx_R3	245125843	245125843	2.02e-05	0.119362	0.380597	1.24	91446901	44.1615	0.00286756	62056760	183069083	100	99.9043	183069083	88.16	84303791	66.0976	48	95621890	101	96167422	3.88826
ctrl_untx_R4	200205286	200205286	2e-05	0.15019	0.411024	1.23	78424330	44.1876	0.00275591	43270818	156934468	100	99.9453	156934468	90.16	73097690	67.6862	49	81077919	101	81332328	2.93037
vcp_lps_R1	244302848	244302848	2.59e-05	0.142051	0.381287	1.22	90283724	43.7985	0.00279112	63575858	180726990	100	99.9117	180726990	88.8	83456283	66.644	48	93980864	101	94536151	3.43301
vcp_lps_R2	196662621	196662621	2.33e-05	0.149592	0.40276	1.21	90348103	53.0769	0.00288814	15864168	180798453	100	99.9434	180798453	92.88	86961035	68.444	48	93627350	101	93899864	2.68619
vcp_lps_R3	213029755	213029755	1.47e-05	0.134824	0.397321	1.24	96257659	52.5867	0.00304995	20190712	192839043	100	99.8321	192839043	90.28	92488853	65.9558	47	102445632	101	103880104	4.27296
vcp_untx_R1	229171900	229171900	1.48e-05	0.120222	0.356259	1.25	84032421	45.1311	0.00269035	60953697	168218203	100	99.9088	168218203	87.89	77355887	63.11	48	88016079	101	88836987	4.82836
vcp_untx_R2	215530739	215530739	5.41e-05	0.15416	0.415894	1.25	80831040	41.8824	0.00283419	53776057	161754682	100	99.9428	161754682	89.25	74652657	68.2223	48	83645345	101	83898587	2.62122
vcp_untx_R3	242154625	242154625	1.53e-05	0.131961	0.403078	1.26	88838269	41.8235	0.00295982	64353431	177801194	100	99.9299	177801194	88.68	81715337	66.8375	48	92149167	101	92737034	3.02398

## Sheet: S3. VCP RNAseq
gene_name	gene_id	baseMean	log2FoldChange	pvalue	padj	stat
DHRS9	ENSG00000073737	11851.6	1.21527	4.47397e-15	7.45454e-11	7.84088
AC002996.1	ENSG00000257767	62.5106	9.64962	5.31166e-14	4.42514e-10	7.52402
PIK3IP1	ENSG00000100100	2810.09	1.08988	1.04562e-12	4.49881e-09	7.12436
HS2ST1	ENSG00000153936	14239.9	0.550206	1.08002e-12	4.49881e-09	7.1199
NEDD9	ENSG00000111859	5001.49	-0.664098	1.98539e-11	6.09996e-08	-6.70709
LYPLAL1	ENSG00000143353	1270.98	0.608735	2.47233e-11	6.09996e-08	6.675
TUBB6	ENSG00000176014	4916.74	-0.501592	2.5627e-11	6.09996e-08	-6.66973
CCNG2	ENSG00000138764	3879.54	0.852403	4.03696e-11	8.40798e-08	6.60271
BTG1	ENSG00000133639	4242	0.49691	2.44365e-10	4.52402e-07	6.3305
PPM1F	ENSG00000100034	4056.17	-0.408578	6.77542e-10	1.12892e-06	-6.17125
CBX8	ENSG00000141570	352.928	-1.15558	7.98742e-10	1.20988e-06	-6.14518
FCGR1B	ENSG00000198019	3043.25	-0.420305	1.41677e-09	1.96719e-06	-6.05356
KDM3A	ENSG00000115548	5437.2	0.439128	1.70544e-09	2.18584e-06	6.02363
AC118549.1	ENSG00000036549	4301.88	0.697212	2.54965e-09	3.03445e-06	5.95824
PHF19	ENSG00000119403	1746.93	-0.82091	5.77939e-09	6.41974e-06	-5.82302
PDCD4	ENSG00000150593	5079.55	0.701868	1.26862e-08	1.32111e-05	5.69024
ABCC5	ENSG00000114770	23740.9	0.580901	1.65204e-08	1.61919e-05	5.64498
IRS2	ENSG00000185950	1509.99	0.518366	3.30188e-08	3.05644e-05	5.52463
BMF	ENSG00000104081	4935.86	0.695427	4.91447e-08	4.30973e-05	5.45438
PER3	ENSG00000049246	3119.98	0.811475	8.29019e-08	6.85341e-05	5.3607
CDK6	ENSG00000105810	6734.36	-0.748828	9.07819e-08	6.85341e-05	-5.34427
C1QTNF3-AMACR	ENSG00000273294	27.4026	-7.87564	9.22544e-08	6.85341e-05	-5.34135
AC012368.1	ENSG00000225889	666.187	0.719612	9.46036e-08	6.85341e-05	5.3368
EGR3	ENSG00000179388	440.738	-1.75951	1.32638e-07	9.2084e-05	-5.27516
NUPR1	ENSG00000176046	2919.33	0.914912	1.39907e-07	9.3245e-05	5.26537
RASSF3	ENSG00000153179	6176.64	0.53178	2.36531e-07	0.00015158	5.16806
CCL4	ENSG00000275302	5073.31	-1.76691	2.86403e-07	0.000176743	-5.13218
LINC00623	ENSG00000226067	466.605	-0.63736	3.66438e-07	0.000218057	-5.08561
GCSAM	ENSG00000174500	61.4452	2.60598	4.59364e-07	0.000244585	5.04255
FFAR2	ENSG00000126262	123.6	-1.45641	4.85204e-07	0.000244585	-5.03207
ATP1A1	ENSG00000163399	28577	-0.29027	4.95328e-07	0.000244585	-5.02811
PALD1	ENSG00000107719	1189.2	-0.766607	5.01859e-07	0.000244585	-5.0256
CCL3	ENSG00000277632	6852.02	-1.35208	5.11085e-07	0.000244585	-5.0221
PCMTD1	ENSG00000168300	2854.62	0.405245	5.13101e-07	0.000244585	5.02135
PNP	ENSG00000198805	3302.21	-0.659067	5.13773e-07	0.000244585	-5.0211
SLC18B1	ENSG00000146409	7885.49	0.848882	8.06582e-07	0.000373313	4.93377
GPNMB	ENSG00000136235	307991	1.04276	8.89876e-07	0.000400733	4.91455
PPP2R5A	ENSG00000066027	2776.25	0.409961	1.20817e-06	0.00052975	4.85429
SPRY2	ENSG00000136158	1615.53	-0.513701	1.4096e-06	0.000602224	-4.82364
PPP1R21	ENSG00000162869	4309.16	0.359539	1.63245e-06	0.000679998	4.7943
RNA5-8SN3	ENSG00000275215	38.9253	17.93	1.76437e-06	0.000717023	4.77869
SLC7A5	ENSG00000103257	2559.72	-1.28783	2.21265e-06	0.000877792	-4.73296
RNF138	ENSG00000134758	1631.96	-0.452256	2.41794e-06	0.000927375	-4.71493
BBC3	ENSG00000105327	308.051	0.898213	2.44896e-06	0.000927375	4.71233
CU633904.2	ENSG00000276077	157.989	-7.45955	2.63222e-06	0.000974623	-4.69761
AL392172.2	ENSG00000287684	45.9835	2.29177	2.90871e-06	0.00103735	4.67716
TBC1D3	ENSG00000274611	44.0227	17.0491	2.92616e-06	0.00103735	4.67594
DBP	ENSG00000105516	520.133	0.882167	3.02696e-06	0.00105073	4.66898
SULT1C2	ENSG00000198203	4879.73	0.848427	3.11306e-06	0.00105857	4.66322
IQGAP3	ENSG00000183856	1467.88	-0.932326	4.01527e-06	0.00133805	-4.61059
GCOM1	ENSG00000137878	162.582	-2.22611	4.18558e-06	0.00136745	-4.60195
GPR84	ENSG00000139572	4947.32	-1.30944	4.28053e-06	0.00137158	-4.59727
ATP13A3	ENSG00000133657	10548.1	-0.462481	4.37424e-06	0.00137516	-4.59276
PTCH2	ENSG00000117425	261.874	0.82268	4.77356e-06	0.00147291	4.5745
CXCR4	ENSG00000121966	879.75	1.44455	5.7855e-06	0.00175269	4.53408
JAML	ENSG00000160593	2337.97	0.947597	6.40523e-06	0.00190578	4.51255
ASPH	ENSG00000198363	13587.7	-0.361492	7.04104e-06	0.00205821	-4.49244
MAFB	ENSG00000204103	9722.31	0.379519	8.64476e-06	0.00248343	4.44856
PTPN11	ENSG00000179295	13093.9	-0.359412	9.44708e-06	0.00265711	-4.42946
INSR	ENSG00000171105	722.37	0.556923	9.76177e-06	0.00265711	4.42238
USB1	ENSG00000103005	4145.49	-0.324058	9.87512e-06	0.00265711	-4.41989
GSDMB	ENSG00000073605	494.902	0.533579	9.88721e-06	0.00265711	4.41963
TCF4	ENSG00000196628	6162.84	-0.501854	1.06744e-05	0.00278227	-4.40304
PLEKHG2	ENSG00000090924	2271.6	-0.665111	1.06869e-05	0.00278227	-4.40279
SLC25A25	ENSG00000148339	1138.06	-0.455568	1.09656e-05	0.00280981	-4.3972
NRP2	ENSG00000118257	26779.3	0.375767	1.113e-05	0.00280981	4.39397
FCGR1A	ENSG00000150337	9754.43	-0.381579	1.36459e-05	0.00339355	-4.34948
MAP2K6	ENSG00000108984	341.229	1.10139	1.51135e-05	0.00370326	4.32703
AKR1B1	ENSG00000085662	14614.2	0.366161	1.63715e-05	0.00394272	4.30938
LRRC39	ENSG00000122477	5302.35	0.373833	1.65641e-05	0.00394272	4.30679
STEAP1B	ENSG00000105889	632.548	-0.709693	2.07914e-05	0.00482362	-4.25622
EGR1	ENSG00000120738	3205.59	-1.68299	2.08439e-05	0.00482362	-4.25565
JRK	ENSG00000234616	1531.09	-0.970235	2.1877e-05	0.00499335	-4.24482
CASK	ENSG00000147044	5373	-1.16902	2.55679e-05	0.00575693	-4.20973
STON2	ENSG00000140022	3593.66	0.393129	2.64104e-05	0.00586734	4.2024
IL10	ENSG00000136634	638.921	0.744411	2.7268e-05	0.00597816	4.19516
POMT2	ENSG00000009830	1398.47	-0.638627	2.92647e-05	0.00633259	-4.17911
THRA	ENSG00000126351	1464.06	0.434156	3.08746e-05	0.00647208	4.16692
AC008629.1	ENSG00000249494	40.598	1.96875	3.09751e-05	0.00647208	4.16618
HIVEP3	ENSG00000127124	1709.26	-0.765223	3.10747e-05	0.00647208	-4.16544
IER2	ENSG00000160888	2563.5	-0.807462	3.33129e-05	0.00685259	-4.14955
MXI1	ENSG00000119950	1225.41	0.619175	3.74188e-05	0.00760332	4.12287
FOXO1	ENSG00000150907	1282.29	0.601539	3.85388e-05	0.00769481	4.11607
CCR5	ENSG00000160791	4043.21	0.502503	3.87927e-05	0.00769481	4.11455
RNASET2	ENSG00000026297	6138.2	0.456308	3.96346e-05	0.00776931	4.1096
SAE1	ENSG00000142230	5894.86	-0.303692	4.44351e-05	0.00860903	-4.08312
HK1	ENSG00000156515	12566.6	-0.262571	4.63782e-05	0.00888223	-4.07317
PEA15	ENSG00000162734	23309.8	-0.551243	4.9654e-05	0.00940153	-4.05725
RSAD2	ENSG00000134321	975.214	1.2651	5.14382e-05	0.00962993	4.04899
UFD1	ENSG00000070010	3167.17	-0.347557	5.68197e-05	0.0105192	-4.02564
RAP2B	ENSG00000181467	26800.7	0.456575	6.30671e-05	0.0113207	4.00103
CCL2	ENSG00000108691	58654.7	-0.895446	6.34134e-05	0.0113207	-3.99974
ASAH1	ENSG00000104763	73221.2	0.433331	6.36145e-05	0.0113207	3.99899
AL513165.2	ENSG00000256966	114.332	-1.44815	6.38666e-05	0.0113207	-3.99805
AC016583.2	ENSG00000287367	147.064	1.60364	6.63055e-05	0.0116293	3.98917
THUMPD3-AS1	ENSG00000206573	1184.13	0.346684	6.78206e-05	0.0116544	3.9838
ABRAXAS1	ENSG00000163322	992.335	0.521505	6.78475e-05	0.0116544	3.98371
MANBA	ENSG00000109323	10118.7	0.407778	7.2317e-05	0.0122458	3.96853
SPP1	ENSG00000118785	1.28788e+06	-1.06232	7.27603e-05	0.0122458	-3.96707
MARCKS	ENSG00000277443	44671.5	0.524355	8.4396e-05	0.0140621	3.93156
SEC24D	ENSG00000150961	6990.51	-0.234486	8.59613e-05	0.0141811	-3.92714
C1orf21	ENSG00000116667	2593.12	-0.613517	8.9393e-05	0.0145373	-3.91771
AC087741.1	ENSG00000262580	958.917	0.629982	8.98656e-05	0.0145373	3.91644
PHC2	ENSG00000134686	4147.7	-0.371584	9.1677e-05	0.0146877	-3.91163
HSPA6	ENSG00000173110	1746.17	-0.971196	9.42487e-05	0.0149208	-3.90494
FNDC5	ENSG00000160097	168.045	1.81674	9.49229e-05	0.0149208	3.90322
PTCH1	ENSG00000185920	251.503	-1.1111	9.83124e-05	0.0152391	-3.89472
ANKRD46	ENSG00000186106	752.659	-0.584339	9.8777e-05	0.0152391	-3.89358
NBPF14	ENSG00000270629	3000.59	0.774062	0.000103574	0.0158325	3.88206
EIF4B	ENSG00000063046	27483.6	0.27209	0.000114017	0.0172705	3.85864
C17orf113	ENSG00000267221	54.8601	1.61449	0.000115573	0.0173485	3.85533
C2	ENSG00000166278	23088.2	0.39128	0.000117019	0.0174087	3.85229
KLHL24	ENSG00000114796	4075.37	0.67683	0.000119741	0.0176559	3.84666
PFN1	ENSG00000108518	61088.9	-0.362628	0.000122445	0.0178964	-3.84118
BTN3A1	ENSG00000026950	1193.12	0.609252	0.000124875	0.0180229	3.83635
N4BP2L1	ENSG00000139597	1196.85	0.824044	0.000125475	0.0180229	3.83518
SRA1	ENSG00000213523	2246.1	-0.652401	0.000132645	0.0187823	-3.8215
RIMS3	ENSG00000117016	1456.94	0.634244	0.000133016	0.0187823	3.82081
TEF	ENSG00000167074	805.351	0.731462	0.000141088	0.0197547	3.80625
NR1D2	ENSG00000174738	2325.8	0.602454	0.000147317	0.020333	3.79555
PSMC3	ENSG00000165916	5773.51	-0.237422	0.000147659	0.020333	-3.79497
ATG4C	ENSG00000125703	3561.11	0.441368	0.000157682	0.0212374	3.77865
LINC02693	ENSG00000212719	982.616	-1.12304	0.000157739	0.0212374	-3.77856
METTL7B	ENSG00000170439	311.943	2.32295	0.000158051	0.0212374	3.77807
ELAVL4	ENSG00000162374	224.91	-1.76631	0.000162692	0.0216863	-3.77085
LINC01857	ENSG00000224137	256.92	0.694866	0.000164711	0.021781	3.76777
ADTRP	ENSG00000111863	328.775	1.09023	0.000166236	0.0218096	3.76547
ZFP41	ENSG00000181638	414.168	-1.83357	0.000168892	0.0219849	-3.76151
INPP1	ENSG00000151689	456.326	-0.562431	0.00017468	0.022412	-3.75307
SH3D21	ENSG00000214193	2246.15	1.20253	0.000174862	0.022412	3.75281
ORMDL3	ENSG00000172057	2661.74	0.440009	0.00017656	0.0224568	3.75039
COL6A1	ENSG00000142156	9518.52	-0.746878	0.00017943	0.022649	-3.74634
DSE	ENSG00000111817	5878.85	-0.645778	0.000199475	0.0248668	-3.71968
U2SURP	ENSG00000163714	6194.64	-0.247162	0.000199985	0.0248668	-3.71904
HSPB8	ENSG00000152137	2345.37	0.85466	0.000203977	0.0251753	3.71404
BTBD3	ENSG00000132640	1408.72	-0.459516	0.000211412	0.025838	-3.70497
CNKSR3	ENSG00000153721	187.636	-1.10633	0.000212448	0.025838	-3.70374
BNIP3L	ENSG00000104765	6529.44	0.425481	0.000216057	0.0260865	3.69946
STAG3	ENSG00000066923	451.46	0.762623	0.000218336	0.026172	3.6968
KCNH6	ENSG00000173826	97.8351	2.03247	0.0002222	0.026445	3.69234
TRIM32	ENSG00000119401	2295.33	0.36194	0.000231353	0.0271753	3.68206
LGALS12	ENSG00000133317	230.273	-1.82514	0.000231598	0.0271753	-3.68179
SLC27A1	ENSG00000130304	2009.42	0.395175	0.000240708	0.0280467	3.67195
EPOR	ENSG00000187266	765.177	0.526594	0.000246091	0.0284748	3.66629
MIER2	ENSG00000105556	1429.78	-0.356153	0.000248784	0.0285878	-3.66351
TLR5	ENSG00000187554	2098.92	0.815903	0.00026053	0.0297325	3.65168
DPEP2	ENSG00000167261	1031.58	1.09376	0.000267896	0.0303652	3.64452
MZT2B	ENSG00000152082	1533.71	-0.336001	0.000271186	0.0305304	-3.64138
HIBADH	ENSG00000106049	2886.73	0.294778	0.00028081	0.0314017	3.63239
ZMAT1	ENSG00000166432	985.186	0.40013	0.000288596	0.0320572	3.62533
GPR85	ENSG00000164604	3954.61	0.377017	0.000293436	0.0323791	3.62103
SLC29A3	ENSG00000198246	2848.41	0.656336	0.000297402	0.0324064	3.61755
ZNF385A	ENSG00000161642	7002.54	0.613899	0.000297574	0.0324064	3.6174
GNL1	ENSG00000204590	2356.57	-0.293738	0.000304071	0.0328989	-3.61181
SFXN2	ENSG00000156398	3279.21	0.48828	0.000308204	0.0330869	3.6083
TSPAN10	ENSG00000182612	476.475	1.62542	0.000311246	0.0330869	3.60576
CHCHD2	ENSG00000106153	4869.83	-1.87528	0.000311766	0.0330869	-3.60532
PLEKHA2	ENSG00000169499	9887.49	0.257558	0.000335719	0.0354035	3.58605
CCL3L3	ENSG00000276085	525.285	-1.44958	0.000352476	0.0369368	-3.57333
SNX29	ENSG00000048471	5902.78	0.36497	0.00035652	0.0371271	3.57034
ANKRD6	ENSG00000135299	1067.75	0.499793	0.0003676	0.0378565	3.56231
ZFAND5	ENSG00000107372	16664.4	0.287037	0.000368068	0.0378565	3.56198
CASP10	ENSG00000003400	1862.85	0.448541	0.000375611	0.0383953	3.55665
OSM	ENSG00000099985	584.918	-1.10646	0.000387053	0.0393237	-3.54876
MIR34AHG	ENSG00000228526	1701.37	0.477207	0.000390004	0.0393833	3.54676
LINC00504	ENSG00000248360	850.881	0.743054	0.000394936	0.0396411	3.54344
TMEM198B	ENSG00000182796	1095.65	0.437243	0.000403647	0.040249	3.53769
AL590617.2	ENSG00000225177	264.539	0.710705	0.000405823	0.040249	3.53627
SELENOP	ENSG00000250722	94686.5	0.734981	0.000413634	0.0407809	3.53123
PPP1R3E	ENSG00000235194	1005.19	0.529175	0.000432054	0.0423464	3.51969
TBC1D17	ENSG00000104946	1151.4	0.493742	0.000453023	0.044142	3.5071
NUP42	ENSG00000136243	1714.29	-0.284113	0.000468397	0.0451504	-3.49821
TRIM73	ENSG00000178809	89.5173	1.07784	0.000471052	0.0451504	3.4967
ACOT11	ENSG00000162390	1617.31	-0.477971	0.000471502	0.0451504	-3.49644
F8A3	ENSG00000277150	740.994	-0.59641	0.000477381	0.0454521	-3.49314
SGSH	ENSG00000181523	2998.56	0.608083	0.000494988	0.0468607	3.48345
RPL36A	ENSG00000241343	10709	0.229154	0.000499927	0.0470609	3.4808
LINC02289	ENSG00000258819	30.4947	1.71052	0.000510224	0.0476498	3.47533
CALM3	ENSG00000160014	35669.4	0.336463	0.000511902	0.0476498	3.47445
PCDHGA11	ENSG00000253873	182.359	2.71203	0.000516237	0.0477863	3.47219
ABL1	ENSG00000097007	9547.25	0.24612	0.000530238	0.0488112	3.465
TTLL3	ENSG00000214021	2335.05	0.46247	0.000535943	0.0490653	3.46212
HACD4	ENSG00000188921	2320.11	0.798761	0.000540991	0.0492568	3.45959

## Sheet: S4. VCP GSEA
ID	Description	setSize	enrichmentScore	NES	pvalue	p.adjust	qvalues	rank	leading_edge	core_enrichment
GOCC_LYSOSOMAL_LUMEN	GOCC_LYSOSOMAL_LUMEN	91	0.561111	2.13	2.04e-07	1.32e-05	1.03e-05	3503	tags=35%, list=10%, signal=32%	ENSG00000026297/ENSG00000104763/ENSG00000109323/ENSG00000181523/ENSG00000173083/ENSG00000049860/ENSG00000213614/ENSG00000100600/ENSG00000197746/ENSG00000108784/ENSG00000143387/ENSG00000179163/ENSG00000064601/ENSG00000166311/ENSG00000086289/ENSG00000135677/ENSG00000139329/ENSG00000196743/ENSG00000170266/ENSG00000216490/ENSG00000147257/ENSG00000117984/ENSG00000011465/ENSG00000169919/ENSG00000163131…
GOMF_LYSOPHOSPHOLIPASE_ACTIVITY	GOMF_LYSOPHOSPHOLIPASE_ACTIVITY	24	0.709982	2.06282	5.07e-05	0.00136309	0.00105823	1684	tags=38%, list=5%, signal=36%	ENSG00000143353/ENSG00000074416/ENSG00000100997/ENSG00000184381/ENSG00000163803/ENSG00000103066/ENSG00000130653/ENSG00000100439/ENSG00000243708
GOBP_PHOSPHATIDYLCHOLINE_METABOLIC_PROCESS	GOBP_PHOSPHATIDYLCHOLINE_METABOLIC_PROCESS	68	0.560103	2.04586	6.53e-06	0.000253	0.000196	5842	tags=40%, list=17%, signal=33%	ENSG00000130304/ENSG00000172197/ENSG00000073060/ENSG00000111666/ENSG00000070214/ENSG00000134255/ENSG00000117215/ENSG00000184381/ENSG00000163803/ENSG00000123892/ENSG00000103066/ENSG00000130653/ENSG00000168389/ENSG00000100439/ENSG00000130208/ENSG00000110721/ENSG00000146070/ENSG00000153395/ENSG00000102886/ENSG00000155368/ENSG00000133328/ENSG00000025434/ENSG00000123983/ENSG00000109016/ENSG00000112293…
GOBP_REGULATION_OF_WNT_SIGNALING_PATHWAY_PLANAR_CELL_POLARITY_PATHWAY	GOBP_REGULATION_OF_WNT_SIGNALING_PATHWAY_PLANAR_CELL_POLARITY_PATHWAY	16	0.770884	2.04089	8.69e-05	0.00208524	0.00161887	3047	tags=56%, list=9%, signal=51%	ENSG00000135299/ENSG00000097007/ENSG00000153071/ENSG00000146374/ENSG00000107984/ENSG00000147257/ENSG00000011143/ENSG00000171843/ENSG00000104332
GOBP_OVULATION_CYCLE_PROCESS	GOBP_OVULATION_CYCLE_PROCESS	48	0.594154	2.02592	2.85e-05	0.000835	0.000648	5903	tags=46%, list=18%, signal=38%	ENSG00000108984/ENSG00000174697/ENSG00000107679/ENSG00000175899/ENSG00000118689/ENSG00000096717/ENSG00000154734/ENSG00000138696/ENSG00000123610/ENSG00000173757/ENSG00000091831/ENSG00000198783/ENSG00000081051/ENSG00000087245/ENSG00000163661/ENSG00000145147/ENSG00000054356/ENSG00000122641/ENSG00000138039/ENSG00000184347/ENSG00000185008/ENSG00000197122
GOBP_NEGATIVE_REGULATION_OF_PHOSPHATIDYLINOSITOL_3_KINASE_SIGNALING	GOBP_NEGATIVE_REGULATION_OF_PHOSPHATIDYLINOSITOL_3_KINASE_SIGNALING	16	0.763496	2.02134	0.000121	0.00272398	0.00211476	2829	tags=44%, list=8%, signal=40%	ENSG00000100100/ENSG00000124508/ENSG00000105373/ENSG00000095970/ENSG00000124356/ENSG00000135919/ENSG00000103197
GOBP_OVULATION_FROM_OVARIAN_FOLLICLE	GOBP_OVULATION_FROM_OVARIAN_FOLLICLE	10	0.873737	2.00743	1.71e-05	0.000554	0.00043	3255	tags=60%, list=10%, signal=54%	ENSG00000174697/ENSG00000118689/ENSG00000096717/ENSG00000154734/ENSG00000081051/ENSG00000087245
GOBP_PHOSPHATIDYLCHOLINE_CATABOLIC_PROCESS	GOBP_PHOSPHATIDYLCHOLINE_CATABOLIC_PROCESS	15	0.765227	1.99555	0.000298	0.00567693	0.00440727	3146	tags=53%, list=9%, signal=48%	ENSG00000073060/ENSG00000184381/ENSG00000163803/ENSG00000103066/ENSG00000130653/ENSG00000130208/ENSG00000146070/ENSG00000102886
GOCC_COMPLEX_OF_COLLAGEN_TRIMERS	GOCC_COMPLEX_OF_COLLAGEN_TRIMERS	21	0.70697	1.99269	0.000372	0.00677698	0.00526128	4936	tags=62%, list=15%, signal=53%	ENSG00000197565/ENSG00000164692/ENSG00000168542/ENSG00000060718/ENSG00000139329/ENSG00000130635/ENSG00000188153/ENSG00000204262/ENSG00000084636/ENSG00000144810/ENSG00000108821/ENSG00000187498/ENSG00000134871
GOMF_PROTEOGLYCAN_BINDING	GOMF_PROTEOGLYCAN_BINDING	35	0.623786	1.98142	0.000118	0.00267859	0.00207951	4584	tags=57%, list=14%, signal=49%	ENSG00000136235/ENSG00000173083/ENSG00000117215/ENSG00000143387/ENSG00000137801/ENSG00000134363/ENSG00000123384/ENSG00000130635/ENSG00000137575/ENSG00000130203/ENSG00000163131/ENSG00000172232/ENSG00000187122/ENSG00000142949/ENSG00000164171/ENSG00000105426/ENSG00000172987/ENSG00000145147/ENSG00000093072/ENSG00000135047
GOBP_REGULATION_OF_NON_CANONICAL_WNT_SIGNALING_PATHWAY	GOBP_REGULATION_OF_NON_CANONICAL_WNT_SIGNALING_PATHWAY	26	0.66248	1.97306	0.000257	0.00498783	0.00387228	4746	tags=54%, list=14%, signal=46%	ENSG00000135299/ENSG00000097007/ENSG00000106483/ENSG00000153071/ENSG00000146374/ENSG00000107984/ENSG00000147257/ENSG00000173821/ENSG00000011143/ENSG00000171843/ENSG00000104332/ENSG00000111186/ENSG00000146122/ENSG00000156299
GOCC_FIBRILLAR_COLLAGEN_TRIMER	GOCC_FIBRILLAR_COLLAGEN_TRIMER	12	0.802396	1.94927	7.52e-05	0.00190477	0.00147876	3162	tags=67%, list=9%, signal=60%	ENSG00000164692/ENSG00000168542/ENSG00000060718/ENSG00000139329/ENSG00000130635/ENSG00000204262/ENSG00000084636/ENSG00000108821
GOBP_PHOSPHATIDYLETHANOLAMINE_METABOLIC_PROCESS	GOBP_PHOSPHATIDYLETHANOLAMINE_METABOLIC_PROCESS	28	0.638229	1.9349	0.00033	0.00618375	0.00480074	1809	tags=36%, list=5%, signal=34%	ENSG00000130304/ENSG00000134255/ENSG00000117215/ENSG00000184381/ENSG00000163803/ENSG00000103066/ENSG00000168389/ENSG00000100439/ENSG00000110721/ENSG00000185813
GOMF_SULFURIC_ESTER_HYDROLASE_ACTIVITY	GOMF_SULFURIC_ESTER_HYDROLASE_ACTIVITY	17	0.723173	1.93433	0.000479	0.00834257	0.00647672	1961	tags=41%, list=6%, signal=39%	ENSG00000181523/ENSG00000164291/ENSG00000183876/ENSG00000137573/ENSG00000141337/ENSG00000135677/ENSG00000180801
GOMF_PHOSPHOLIPASE_ACTIVITY	GOMF_PHOSPHOLIPASE_ACTIVITY	102	0.498918	1.93381	2.48e-05	0.000758	0.000589	5929	tags=39%, list=18%, signal=32%	ENSG00000143353/ENSG00000160791/ENSG00000074416/ENSG00000271503/ENSG00000100997/ENSG00000117215/ENSG00000103056/ENSG00000184381/ENSG00000163803/ENSG00000179598/ENSG00000103066/ENSG00000130653/ENSG00000123739/ENSG00000167525/ENSG00000115896/ENSG00000164220/ENSG00000166311/ENSG00000100439/ENSG00000149527/ENSG00000243708/ENSG00000115556/ENSG00000114805/ENSG00000101333/ENSG00000146070/ENSG00000105223…
GOBP_POSITIVE_REGULATION_OF_NON_CANONICAL_WNT_SIGNALING_PATHWAY	GOBP_POSITIVE_REGULATION_OF_NON_CANONICAL_WNT_SIGNALING_PATHWAY	15	0.737643	1.92361	0.000823	0.0129031	0.0100173	3149	tags=60%, list=9%, signal=54%	ENSG00000135299/ENSG00000097007/ENSG00000153071/ENSG00000146374/ENSG00000107984/ENSG00000147257/ENSG00000171843/ENSG00000104332/ENSG00000111186
GOMF_SERINE_HYDROLASE_ACTIVITY	GOMF_SERINE_HYDROLASE_ACTIVITY	163	0.463172	1.91594	6.03e-07	3.24e-05	2.51e-05	7526	tags=42%, list=23%, signal=33%	ENSG00000166278/ENSG00000169495/ENSG00000197635/ENSG00000178226/ENSG00000167755/ENSG00000159640/ENSG00000137509/ENSG00000166670/ENSG00000196611/ENSG00000184381/ENSG00000156521/ENSG00000143387/ENSG00000064601/ENSG00000139178/ENSG00000189056/ENSG00000106066/ENSG00000100453/ENSG00000138078/ENSG00000149418/ENSG00000175426/ENSG00000078098/ENSG00000166033/ENSG00000164099/ENSG00000105707/ENSG00000163131…
GOBP_PYROPTOSIS	GOBP_PYROPTOSIS	19	0.701041	1.91026	0.000613	0.0101649	0.00789148	3799	tags=58%, list=11%, signal=51%	ENSG00000073605/ENSG00000137752/ENSG00000095970/ENSG00000100453/ENSG00000249437/ENSG00000104518/ENSG00000124256/ENSG00000167914/ENSG00000149089/ENSG00000105928/ENSG00000064012
GOBP_POSITIVE_REGULATION_OF_AUTOPHAGY	GOBP_POSITIVE_REGULATION_OF_AUTOPHAGY	133	0.472283	1.90471	2.42e-06	0.000107	8.32e-05	3667	tags=32%, list=11%, signal=28%	ENSG00000150907/ENSG00000172057/ENSG00000152137/ENSG00000104765/ENSG00000119401/ENSG00000118689/ENSG00000080546/ENSG00000112561/ENSG00000112343/ENSG00000110931/ENSG00000167333/ENSG00000130766/ENSG00000070540/ENSG00000158828/ENSG00000178996/ENSG00000102882/ENSG00000132274/ENSG00000118873/ENSG00000167207/ENSG00000096717/ENSG00000083290/ENSG00000198382/ENSG00000196235/ENSG00000258659/ENSG00000104312…
GOBP_COLLAGEN_FIBRIL_ORGANIZATION	GOBP_COLLAGEN_FIBRIL_ORGANIZATION	59	0.535565	1.90132	0.000148	0.0032632	0.00253337	7434	tags=54%, list=22%, signal=42%	ENSG00000170275/ENSG00000113083/ENSG00000138131/ENSG00000164692/ENSG00000168542/ENSG00000060718/ENSG00000139329/ENSG00000130635/ENSG00000141756/ENSG00000204262/ENSG00000115318/ENSG00000130508/ENSG00000134013/ENSG00000087116/ENSG00000162733/ENSG00000138061/ENSG00000108821/ENSG00000167711/ENSG00000038295/ENSG00000136378/ENSG00000141696/ENSG00000187955/ENSG00000111799/ENSG00000176692/ENSG00000122176…
GOMF_STEROID_HORMONE_RECEPTOR_ACTIVITY	GOMF_STEROID_HORMONE_RECEPTOR_ACTIVITY	22	0.660007	1.88859	0.000868	0.0134498	0.0104417	3222	tags=45%, list=10%, signal=41%	ENSG00000170915/ENSG00000126368/ENSG00000182749/ENSG00000204231/ENSG00000186951/ENSG00000151623/ENSG00000091831/ENSG00000113580/ENSG00000120798/ENSG00000167332
GOBP_GLYCOPROTEIN_CATABOLIC_PROCESS	GOBP_GLYCOPROTEIN_CATABOLIC_PROCESS	25	0.641211	1.8819	0.000738	0.011751	0.00912287	2582	tags=40%, list=8%, signal=37%	ENSG00000109323/ENSG00000181523/ENSG00000173083/ENSG00000111885/ENSG00000177239/ENSG00000198408/ENSG00000269190/ENSG00000163638/ENSG00000188505/ENSG00000116661
GOBP_PEPTIDYL_TYROSINE_AUTOPHOSPHORYLATION	GOBP_PEPTIDYL_TYROSINE_AUTOPHOSPHORYLATION	20	0.682368	1.86955	0.000675	0.0109758	0.00852103	5903	tags=60%, list=18%, signal=49%	ENSG00000171105/ENSG00000097007/ENSG00000159640/ENSG00000102882/ENSG00000074966/ENSG00000128052/ENSG00000157540/ENSG00000146648/ENSG00000113263/ENSG00000135605/ENSG00000140443/ENSG00000197122
GOBP_PHOSPHATIDYLCHOLINE_BIOSYNTHETIC_PROCESS	GOBP_PHOSPHATIDYLCHOLINE_BIOSYNTHETIC_PROCESS	27	0.618769	1.86777	0.00127781	0.0177384	0.0137711	2526	tags=30%, list=8%, signal=27%	ENSG00000130304/ENSG00000111666/ENSG00000070214/ENSG00000134255/ENSG00000123892/ENSG00000168389/ENSG00000110721/ENSG00000153395
GOBP_REGULATION_OF_CARTILAGE_DEVELOPMENT	GOBP_REGULATION_OF_CARTILAGE_DEVELOPMENT	66	0.514982	1.86629	0.000296	0.00566073	0.00439469	5193	tags=45%, list=16%, signal=38%	ENSG00000174697/ENSG00000103056/ENSG00000165804/ENSG00000077092/ENSG00000019549/ENSG00000162998/ENSG00000143387/ENSG00000108773/ENSG00000109906/ENSG00000163217/ENSG00000178882/ENSG00000139567/ENSG00000115380/ENSG00000138696/ENSG00000142871/ENSG00000110693/ENSG00000134013/ENSG00000118523/ENSG00000156466/ENSG00000143816/ENSG00000124813/ENSG00000168036/ENSG00000183691/ENSG00000106571/ENSG00000136378…
GOBP_AMINO_SUGAR_CATABOLIC_PROCESS	GOBP_AMINO_SUGAR_CATABOLIC_PROCESS	13	0.7533	1.86375	0.00171442	0.021842	0.016957	4021	tags=54%, list=12%, signal=47%	ENSG00000133063/ENSG00000117151/ENSG00000113552/ENSG00000135838/ENSG00000165092/ENSG00000064886/ENSG00000102032
GOBP_POSITIVE_REGULATION_OF_CHONDROCYTE_DIFFERENTIATION	GOBP_POSITIVE_REGULATION_OF_CHONDROCYTE_DIFFERENTIATION	19	0.682306	1.85921	0.00119699	0.0168708	0.0130976	5193	tags=63%, list=16%, signal=53%	ENSG00000165804/ENSG00000109906/ENSG00000139567/ENSG00000138696/ENSG00000110693/ENSG00000134013/ENSG00000156466/ENSG00000124813/ENSG00000106571/ENSG00000153162/ENSG00000134532/ENSG00000127948
GOBP_GLYCEROPHOSPHOLIPID_CATABOLIC_PROCESS	GOBP_GLYCEROPHOSPHOLIPID_CATABOLIC_PROCESS	32	0.5984	1.85857	0.00132128	0.0182069	0.0141349	3146	tags=34%, list=9%, signal=31%	ENSG00000198825/ENSG00000073060/ENSG00000100997/ENSG00000184381/ENSG00000163803/ENSG00000103066/ENSG00000130653/ENSG00000130208/ENSG00000243708/ENSG00000146070/ENSG00000102886
GOMF_HYDROLASE_ACTIVITY_HYDROLYZING_O_GLYCOSYL_COMPOUNDS	GOMF_HYDROLASE_ACTIVITY_HYDROLYZING_O_GLYCOSYL_COMPOUNDS	86	0.488884	1.85223	7.6e-05	0.0019127	0.00148492	3846	tags=29%, list=12%, signal=26%	ENSG00000109323/ENSG00000173083/ENSG00000240038/ENSG00000133063/ENSG00000111885/ENSG00000177239/ENSG00000049860/ENSG00000198408/ENSG00000213614/ENSG00000117643/ENSG00000117151/ENSG00000108784/ENSG00000090382/ENSG00000179163/ENSG00000133116/ENSG00000103888/ENSG00000196743/ENSG00000170266/ENSG00000112893/ENSG00000169919/ENSG00000013288/ENSG00000177076/ENSG00000064886/ENSG00000140400/ENSG00000172987
GOMF_EXTRACELLULAR_MATRIX_STRUCTURAL_CONSTITUENT	GOMF_EXTRACELLULAR_MATRIX_STRUCTURAL_CONSTITUENT	157	0.447733	1.84313	7.1e-06	0.000269	0.000209	5717	tags=42%, list=17%, signal=35%	ENSG00000145681/ENSG00000112769/ENSG00000050767/ENSG00000170044/ENSG00000168743/ENSG00000197565/ENSG00000137801/ENSG00000105825/ENSG00000169231/ENSG00000117122/ENSG00000164692/ENSG00000164176/ENSG00000163703/ENSG00000111341/ENSG00000168542/ENSG00000060718/ENSG00000139329/ENSG00000130635/ENSG00000188153/ENSG00000115380/ENSG00000011465/ENSG00000133110/ENSG00000138759/ENSG00000204262/ENSG00000142871…
GOMF_PHOSPHORIC_DIESTER_HYDROLASE_ACTIVITY	GOMF_PHOSPHORIC_DIESTER_HYDROLASE_ACTIVITY	89	0.484517	1.84196	0.00012	0.00272275	0.0021138	5409	tags=42%, list=16%, signal=35%	ENSG00000160791/ENSG00000271503/ENSG00000133256/ENSG00000103056/ENSG00000205268/ENSG00000179598/ENSG00000115896/ENSG00000164220/ENSG00000166311/ENSG00000138735/ENSG00000149527/ENSG00000284762/ENSG00000154889/ENSG00000112541/ENSG00000197594/ENSG00000115556/ENSG00000073417/ENSG00000114805/ENSG00000101333/ENSG00000113448/ENSG00000152270/ENSG00000185527/ENSG00000105223/ENSG00000102886/ENSG00000185269…
GOMF_TROPOMYOSIN_BINDING	GOMF_TROPOMYOSIN_BINDING	15	0.706326	1.84194	0.00235123	0.027126	0.0210591	6416	tags=60%, list=19%, signal=48%	ENSG00000163431/ENSG00000105048/ENSG00000103490/ENSG00000136842/ENSG00000122786/ENSG00000118194/ENSG00000138594/ENSG00000188176/ENSG00000163380
GOBP_PRESYNAPTIC_MEMBRANE_ORGANIZATION	GOBP_PRESYNAPTIC_MEMBRANE_ORGANIZATION	11	0.773926	1.83886	0.00106415	0.0156658	0.0121621	4476	tags=45%, list=13%, signal=39%	ENSG00000165246/ENSG00000196338/ENSG00000134569/ENSG00000146938/ENSG00000153707
GOBP_POSITIVE_REGULATION_OF_GLUCOSE_METABOLIC_PROCESS	GOBP_POSITIVE_REGULATION_OF_GLUCOSE_METABOLIC_PROCESS	37	0.573092	1.8347	0.00206903	0.0248721	0.0193094	2003	tags=27%, list=6%, signal=25%	ENSG00000185950/ENSG00000171105/ENSG00000150907/ENSG00000235194/ENSG00000017427/ENSG00000108773/ENSG00000096717/ENSG00000114166/ENSG00000186951/ENSG00000166741
GOBP_ACTIVATION_OF_JANUS_KINASE_ACTIVITY	GOBP_ACTIVATION_OF_JANUS_KINASE_ACTIVITY	13	0.740675	1.83251	0.00296668	0.0311232	0.0241624	4006	tags=54%, list=12%, signal=47%	ENSG00000271503/ENSG00000162594/ENSG00000113494/ENSG00000160712/ENSG00000096968/ENSG00000167851/ENSG00000135744
GOMF_NADPLUS_BINDING	GOMF_NADPLUS_BINDING	18	0.676937	1.83208	0.00133113	0.0182188	0.0141441	1362	tags=39%, list=4%, signal=37%	ENSG00000124523/ENSG00000113790/ENSG00000165475/ENSG00000173200/ENSG00000096717/ENSG00000142082/ENSG00000138796
GOBP_PYRIDINE_NUCLEOTIDE_BIOSYNTHETIC_PROCESS	GOBP_PYRIDINE_NUCLEOTIDE_BIOSYNTHETIC_PROCESS	27	0.606744	1.83147	0.00206537	0.024872	0.0193093	6449	tags=48%, list=19%, signal=39%	ENSG00000162882/ENSG00000008130/ENSG00000103485/ENSG00000172890/ENSG00000124212/ENSG00000106733/ENSG00000166741/ENSG00000077009/ENSG00000173614/ENSG00000131203/ENSG00000163864/ENSG00000157064/ENSG00000147813
GOCC_COLLAGEN_TRIMER	GOCC_COLLAGEN_TRIMER	80	0.487383	1.82835	0.000234	0.0046525	0.00361195	7520	tags=54%, list=23%, signal=42%	ENSG00000223953/ENSG00000050767/ENSG00000158813/ENSG00000197565/ENSG00000113083/ENSG00000160963/ENSG00000164692/ENSG00000168542/ENSG00000060718/ENSG00000139329/ENSG00000130635/ENSG00000188153/ENSG00000204262/ENSG00000184374/ENSG00000065618/ENSG00000084636/ENSG00000144810/ENSG00000108821/ENSG00000019169/ENSG00000049089/ENSG00000133466/ENSG00000092758/ENSG00000173918/ENSG00000206384/ENSG00000187498…
GOBP_CELLULAR_LIPID_CATABOLIC_PROCESS	GOBP_CELLULAR_LIPID_CATABOLIC_PROCESS	202	0.426979	1.81928	2.51e-06	0.000111	8.58e-05	3830	tags=26%, list=11%, signal=23%	ENSG00000185950/ENSG00000174697/ENSG00000104763/ENSG00000111863/ENSG00000198825/ENSG00000073060/ENSG00000113790/ENSG00000074416/ENSG00000049860/ENSG00000100997/ENSG00000213614/ENSG00000103056/ENSG00000130766/ENSG00000184381/ENSG00000156521/ENSG00000163803/ENSG00000103066/ENSG00000179163/ENSG00000130653/ENSG00000166311/ENSG00000101473/ENSG00000011198/ENSG00000168389/ENSG00000205808/ENSG00000138796…
GOBP_PYRIDINE_NUCLEOTIDE_METABOLIC_PROCESS	GOBP_PYRIDINE_NUCLEOTIDE_METABOLIC_PROCESS	31	0.58801	1.8075	0.0018904	0.0235247	0.0182634	6449	tags=45%, list=19%, signal=36%	ENSG00000162882/ENSG00000008130/ENSG00000103485/ENSG00000172890/ENSG00000124212/ENSG00000186364/ENSG00000106733/ENSG00000166741/ENSG00000077009/ENSG00000173614/ENSG00000131203/ENSG00000163864/ENSG00000157064/ENSG00000147813
GOBP_CELLULAR_RESPONSE_TO_LIPOPROTEIN_PARTICLE_STIMULUS	GOBP_CELLULAR_RESPONSE_TO_LIPOPROTEIN_PARTICLE_STIMULUS	31	0.587679	1.80649	0.00196381	0.0240856	0.0186988	1981	tags=32%, list=6%, signal=30%	ENSG00000111863/ENSG00000136869/ENSG00000103056/ENSG00000141458/ENSG00000129226/ENSG00000095970/ENSG00000165025/ENSG00000140945/ENSG00000130203/ENSG00000154305
GOBP_POSITIVE_REGULATION_OF_CELLULAR_CARBOHYDRATE_METABOLIC_PROCESS	GOBP_POSITIVE_REGULATION_OF_CELLULAR_CARBOHYDRATE_METABOLIC_PROCESS	50	0.52524	1.79911	0.00102943	0.0152867	0.0118678	2003	tags=24%, list=6%, signal=23%	ENSG00000185950/ENSG00000171105/ENSG00000150907/ENSG00000235194/ENSG00000017427/ENSG00000196639/ENSG00000108773/ENSG00000096717/ENSG00000114166/ENSG00000186951/ENSG00000169860/ENSG00000166741
GOBP_PROTEIN_MONO_ADP_RIBOSYLATION	GOBP_PROTEIN_MONO_ADP_RIBOSYLATION	12	0.737595	1.79185	0.00146652	0.0194093	0.0150683	5853	tags=58%, list=18%, signal=48%	ENSG00000163659/ENSG00000173200/ENSG00000137817/ENSG00000151883/ENSG00000102699/ENSG00000111224/ENSG00000173193
GOMF_PHOSPHOLIPASE_C_ACTIVITY	GOMF_PHOSPHOLIPASE_C_ACTIVITY	27	0.591618	1.78581	0.00325069	0.0330204	0.0256353	4986	tags=48%, list=15%, signal=41%	ENSG00000160791/ENSG00000271503/ENSG00000115896/ENSG00000164220/ENSG00000149527/ENSG00000115556/ENSG00000114805/ENSG00000101333/ENSG00000185269/ENSG00000187091/ENSG00000137841/ENSG00000197943/ENSG00000133019
GOBP_REGULATION_OF_DENDRITIC_CELL_ANTIGEN_PROCESSING_AND_PRESENTATION	GOBP_REGULATION_OF_DENDRITIC_CELL_ANTIGEN_PROCESSING_AND_PRESENTATION	11	0.751271	1.78503	0.00308938	0.0319533	0.0248068	1327	tags=36%, list=4%, signal=35%	ENSG00000129226/ENSG00000167207/ENSG00000126353/ENSG00000137801
GOBP_NEURON_FATE_SPECIFICATION	GOBP_NEURON_FATE_SPECIFICATION	22	0.623495	1.78411	0.00354223	0.0349837	0.0271595	8162	tags=59%, list=24%, signal=45%	ENSG00000198719/ENSG00000180818/ENSG00000128710/ENSG00000139352/ENSG00000204371/ENSG00000104413/ENSG00000106571/ENSG00000184486/ENSG00000159556/ENSG00000107882/ENSG00000129514/ENSG00000074047/ENSG00000126778
GOBP_LOCOMOTORY_EXPLORATION_BEHAVIOR	GOBP_LOCOMOTORY_EXPLORATION_BEHAVIOR	16	0.669814	1.77331	0.00361922	0.0354231	0.0275006	2095	tags=38%, list=6%, signal=35%	ENSG00000197635/ENSG00000113851/ENSG00000104164/ENSG00000114062/ENSG00000130203/ENSG00000144290
GOBP_CELLULAR_PIGMENTATION	GOBP_CELLULAR_PIGMENTATION	54	0.507535	1.77303	0.000905	0.0139204	0.0108071	3723	tags=39%, list=11%, signal=35%	ENSG00000115648/ENSG00000062038/ENSG00000123892/ENSG00000138771/ENSG00000135404/ENSG00000104164/ENSG00000041353/ENSG00000125124/ENSG00000188428/ENSG00000132842/ENSG00000107165/ENSG00000107521/ENSG00000197535/ENSG00000007255/ENSG00000101440/ENSG00000100099/ENSG00000146950/ENSG00000185236/ENSG00000124839/ENSG00000184056/ENSG00000101850
GOBP_POLYSACCHARIDE_BIOSYNTHETIC_PROCESS	GOBP_POLYSACCHARIDE_BIOSYNTHETIC_PROCESS	68	0.485376	1.77291	0.000635	0.0104578	0.00811885	2454	tags=22%, list=7%, signal=20%	ENSG00000153936/ENSG00000185950/ENSG00000171105/ENSG00000235194/ENSG00000177191/ENSG00000017427/ENSG00000103056/ENSG00000126368/ENSG00000170340/ENSG00000156966/ENSG00000100311/ENSG00000197594/ENSG00000170961/ENSG00000158470/ENSG00000132376
GOBP_LIPOPROTEIN_CATABOLIC_PROCESS	GOBP_LIPOPROTEIN_CATABOLIC_PROCESS	16	0.669332	1.77204	0.0036895	0.0357718	0.0277713	3262	tags=38%, list=10%, signal=34%	ENSG00000143353/ENSG00000100997/ENSG00000149311/ENSG00000130203/ENSG00000117984/ENSG00000185269
GOMF_CARGO_RECEPTOR_ACTIVITY	GOMF_CARGO_RECEPTOR_ACTIVITY	74	0.476869	1.77158	0.000651	0.0106926	0.0083012	5812	tags=42%, list=17%, signal=35%	ENSG00000171105/ENSG00000073060/ENSG00000072274/ENSG00000153071/ENSG00000064687/ENSG00000168702/ENSG00000138131/ENSG00000197594/ENSG00000123384/ENSG00000154305/ENSG00000144476/ENSG00000115318/ENSG00000164099/ENSG00000134013/ENSG00000169896/ENSG00000179954/ENSG00000109072/ENSG00000019169/ENSG00000205403/ENSG00000182218/ENSG00000166126/ENSG00000168077/ENSG00000165029/ENSG00000165457/ENSG00000160255…
GOBP_TRANSCYTOSIS	GOBP_TRANSCYTOSIS	19	0.647356	1.76398	0.00462046	0.0415476	0.0322553	5903	tags=58%, list=18%, signal=48%	ENSG00000163956/ENSG00000147676/ENSG00000073921/ENSG00000168389/ENSG00000123384/ENSG00000185236/ENSG00000124839/ENSG00000169403/ENSG00000104870/ENSG00000140443/ENSG00000197122
GOBP_NEGATIVE_REGULATION_OF_LIPID_KINASE_ACTIVITY	GOBP_NEGATIVE_REGULATION_OF_LIPID_KINASE_ACTIVITY	10	0.767658	1.76371	0.00295043	0.0311232	0.0241624	22	tags=20%, list=0%, signal=20%	ENSG00000100100/ENSG00000066027
GOMF_EXTRACELLULAR_MATRIX_STRUCTURAL_CONSTITUENT_CONFERRING_COMPRESSION_RESISTANCE	GOMF_EXTRACELLULAR_MATRIX_STRUCTURAL_CONSTITUENT_CONFERRING_COMPRESSION_RESISTANCE	19	0.647219	1.7636	0.00462046	0.0415476	0.0322553	7472	tags=63%, list=22%, signal=49%	ENSG00000145681/ENSG00000139329/ENSG00000011465/ENSG00000106819/ENSG00000038427/ENSG00000182492/ENSG00000174348/ENSG00000188783/ENSG00000122176/ENSG00000186652/ENSG00000100399/ENSG00000142798
GOMF_SCAVENGER_RECEPTOR_ACTIVITY	GOMF_SCAVENGER_RECEPTOR_ACTIVITY	42	0.531034	1.76328	0.00196574	0.0240856	0.0186988	5812	tags=45%, list=17%, signal=37%	ENSG00000073060/ENSG00000138131/ENSG00000197594/ENSG00000123384/ENSG00000144476/ENSG00000115318/ENSG00000164099/ENSG00000134013/ENSG00000179954/ENSG00000109072/ENSG00000019169/ENSG00000205403/ENSG00000182218/ENSG00000168077/ENSG00000184012/ENSG00000161921/ENSG00000013725/ENSG00000137648/ENSG00000177675
GOBP_PHOSPHOLIPID_CATABOLIC_PROCESS	GOBP_PHOSPHOLIPID_CATABOLIC_PROCESS	48	0.516812	1.7622	0.00142594	0.0189829	0.0147373	4642	tags=38%, list=14%, signal=32%	ENSG00000198825/ENSG00000073060/ENSG00000100997/ENSG00000103056/ENSG00000184381/ENSG00000163803/ENSG00000103066/ENSG00000130653/ENSG00000166311/ENSG00000205808/ENSG00000130208/ENSG00000243708/ENSG00000138413/ENSG00000146070/ENSG00000102886/ENSG00000163686/ENSG00000125772/ENSG00000197943
GOBP_NEGATIVE_REGULATION_OF_LEUKOCYTE_MIGRATION	GOBP_NEGATIVE_REGULATION_OF_LEUKOCYTE_MIGRATION	48	0.516644	1.76163	0.00142594	0.0189829	0.0147373	4088	tags=40%, list=12%, signal=35%	ENSG00000174500/ENSG00000111863/ENSG00000255819/ENSG00000117115/ENSG00000197635/ENSG00000196839/ENSG00000163606/ENSG00000213809/ENSG00000106804/ENSG00000134830/ENSG00000154305/ENSG00000123610/ENSG00000035720/ENSG00000136141/ENSG00000091972/ENSG00000136999/ENSG00000158747/ENSG00000167851/ENSG00000145147
GOCC_MAIN_AXON	GOCC_MAIN_AXON	58	0.497868	1.75979	0.000951	0.01447	0.0112338	3763	tags=31%, list=11%, signal=28%	ENSG00000169282/ENSG00000104833/ENSG00000105711/ENSG00000160460/ENSG00000069424/ENSG00000197971/ENSG00000163531/ENSG00000131711/ENSG00000196876/ENSG00000174469/ENSG00000110436/ENSG00000154096/ENSG00000145708/ENSG00000152377/ENSG00000204681/ENSG00000028137/ENSG00000147894/ENSG00000283154
GOBP_POSITIVE_REGULATION_OF_GLYCOGEN_METABOLIC_PROCESS	GOBP_POSITIVE_REGULATION_OF_GLYCOGEN_METABOLIC_PROCESS	14	0.698612	1.7595	0.00328661	0.0332761	0.0258338	512	tags=29%, list=2%, signal=28%	ENSG00000185950/ENSG00000171105/ENSG00000235194/ENSG00000017427
GOMF_SERINE_TYPE_EXOPEPTIDASE_ACTIVITY	GOMF_SERINE_TYPE_EXOPEPTIDASE_ACTIVITY	10	0.765655	1.75911	0.00305903	0.0317841	0.0246755	3997	tags=80%, list=12%, signal=70%	ENSG00000159640/ENSG00000137509/ENSG00000064601/ENSG00000106066/ENSG00000105707/ENSG00000166340/ENSG00000088926/ENSG00000121064
GOBP_PIGMENT_GRANULE_LOCALIZATION	GOBP_PIGMENT_GRANULE_LOCALIZATION	27	0.582391	1.75796	0.00480087	0.042719	0.0331647	3723	tags=48%, list=11%, signal=43%	ENSG00000115648/ENSG00000062038/ENSG00000104164/ENSG00000041353/ENSG00000125124/ENSG00000188428/ENSG00000197535/ENSG00000101440/ENSG00000146950/ENSG00000185236/ENSG00000124839/ENSG00000184056/ENSG00000101850
GOMF_LIPASE_ACTIVITY	GOMF_LIPASE_ACTIVITY	122	0.442135	1.74885	0.000204	0.00412717	0.00320412	5929	tags=34%, list=18%, signal=28%	ENSG00000143353/ENSG00000160791/ENSG00000074416/ENSG00000271503/ENSG00000100997/ENSG00000117215/ENSG00000103056/ENSG00000184381/ENSG00000163803/ENSG00000179598/ENSG00000103066/ENSG00000130653/ENSG00000123739/ENSG00000167525/ENSG00000115896/ENSG00000164220/ENSG00000166311/ENSG00000011198/ENSG00000100439/ENSG00000149527/ENSG00000243708/ENSG00000115556/ENSG00000114805/ENSG00000101333/ENSG00000146070…
GOBP_POSITIVE_REGULATION_OF_CARTILAGE_DEVELOPMENT	GOBP_POSITIVE_REGULATION_OF_CARTILAGE_DEVELOPMENT	30	0.571765	1.74851	0.00392356	0.0372465	0.0289162	6095	tags=53%, list=18%, signal=44%	ENSG00000165804/ENSG00000109906/ENSG00000163217/ENSG00000139567/ENSG00000138696/ENSG00000142871/ENSG00000110693/ENSG00000134013/ENSG00000156466/ENSG00000124813/ENSG00000106571/ENSG00000153162/ENSG00000134532/ENSG00000127948/ENSG00000114251/ENSG00000260428
GOBP_CELLULAR_CARBOHYDRATE_BIOSYNTHETIC_PROCESS	GOBP_CELLULAR_CARBOHYDRATE_BIOSYNTHETIC_PROCESS	71	0.472753	1.74465	0.00115027	0.0165755	0.0128683	2454	tags=21%, list=7%, signal=20%	ENSG00000153936/ENSG00000185950/ENSG00000171105/ENSG00000174697/ENSG00000235194/ENSG00000177191/ENSG00000017427/ENSG00000126368/ENSG00000170340/ENSG00000156966/ENSG00000197594/ENSG00000165140/ENSG00000170961/ENSG00000158470/ENSG00000132376
GOBP_EXTERNAL_ENCAPSULATING_STRUCTURE_ORGANIZATION	GOBP_EXTERNAL_ENCAPSULATING_STRUCTURE_ORGANIZATION	297	0.390779	1.73851	1.03e-06	5.04e-05	3.92e-05	6451	tags=38%, list=19%, signal=31%	ENSG00000111863/ENSG00000097007/ENSG00000197635/ENSG00000163539/ENSG00000103056/ENSG00000050767/ENSG00000170275/ENSG00000164761/ENSG00000166670/ENSG00000196611/ENSG00000143387/ENSG00000163638/ENSG00000091986/ENSG00000168743/ENSG00000042493/ENSG00000197565/ENSG00000154736/ENSG00000144824/ENSG00000113083/ENSG00000138131/ENSG00000163346/ENSG00000137573/ENSG00000164692/ENSG00000168542/ENSG00000060718…
GOMF_ATPASE_COUPLED_INORGANIC_ANION_TRANSMEMBRANE_TRANSPORTER_ACTIVITY	GOMF_ATPASE_COUPLED_INORGANIC_ANION_TRANSMEMBRANE_TRANSPORTER_ACTIVITY	24	0.59825	1.73819	0.00420693	0.0387493	0.0300829	1126	tags=29%, list=3%, signal=28%	ENSG00000114770/ENSG00000103249/ENSG00000121270/ENSG00000011021/ENSG00000023839/ENSG00000106688/ENSG00000125257
GOBP_CYTOLYSIS	GOBP_CYTOLYSIS	17	0.649251	1.73661	0.00584582	0.0488017	0.0378871	1803	tags=29%, list=5%, signal=28%	ENSG00000073605/ENSG00000090382/ENSG00000203710/ENSG00000100453/ENSG00000106804
GOBP_POSITIVE_REGULATION_OF_MACROAUTOPHAGY	GOBP_POSITIVE_REGULATION_OF_MACROAUTOPHAGY	71	0.470261	1.73545	0.00123547	0.0172561	0.0133967	3667	tags=32%, list=11%, signal=29%	ENSG00000152137/ENSG00000104765/ENSG00000080546/ENSG00000130766/ENSG00000070540/ENSG00000158828/ENSG00000178996/ENSG00000102882/ENSG00000118873/ENSG00000167207/ENSG00000096717/ENSG00000198382/ENSG00000196235/ENSG00000104312/ENSG00000148356/ENSG00000048707/ENSG00000011465/ENSG00000148158/ENSG00000103197/ENSG00000128052/ENSG00000147894/ENSG00000188282/ENSG00000162409
GOBP_LIPID_CATABOLIC_PROCESS	GOBP_LIPID_CATABOLIC_PROCESS	291	0.389992	1.73114	3.56e-06	0.000152	0.000118	6123	tags=34%, list=18%, signal=28%	ENSG00000185950/ENSG00000126351/ENSG00000174697/ENSG00000104763/ENSG00000111863/ENSG00000198825/ENSG00000073060/ENSG00000113790/ENSG00000074416/ENSG00000049860/ENSG00000100997/ENSG00000213614/ENSG00000117215/ENSG00000103056/ENSG00000130766/ENSG00000109193/ENSG00000087076/ENSG00000184381/ENSG00000156521/ENSG00000163803/ENSG00000179598/ENSG00000103066/ENSG00000179163/ENSG00000130653/ENSG00000123739…
GOBP_REGULATION_OF_AUTOPHAGY	GOBP_REGULATION_OF_AUTOPHAGY	331	0.382808	1.72639	5.65e-07	3.08e-05	2.39e-05	3667	tags=24%, list=11%, signal=21%	ENSG00000104081/ENSG00000176046/ENSG00000136634/ENSG00000150907/ENSG00000174697/ENSG00000172057/ENSG00000152137/ENSG00000104765/ENSG00000119401/ENSG00000097007/ENSG00000089006/ENSG00000135914/ENSG00000126775/ENSG00000118689/ENSG00000055208/ENSG00000080546/ENSG00000112561/ENSG00000112343/ENSG00000110931/ENSG00000167333/ENSG00000100330/ENSG00000197746/ENSG00000149311/ENSG00000130766/ENSG00000156171…
GOBP_PHOSPHATIDYLSERINE_METABOLIC_PROCESS	GOBP_PHOSPHATIDYLSERINE_METABOLIC_PROCESS	25	0.58759	1.72453	0.00599098	0.0494365	0.0383799	1927	tags=28%, list=6%, signal=26%	ENSG00000130304/ENSG00000172197/ENSG00000100997/ENSG00000103066/ENSG00000174915/ENSG00000168389/ENSG00000111897
GOBP_POSITIVE_REGULATION_OF_CARBOHYDRATE_METABOLIC_PROCESS	GOBP_POSITIVE_REGULATION_OF_CARBOHYDRATE_METABOLIC_PROCESS	71	0.466884	1.72299	0.001457	0.0193208	0.0149997	2185	tags=23%, list=7%, signal=21%	ENSG00000185950/ENSG00000171105/ENSG00000150907/ENSG00000235194/ENSG00000181722/ENSG00000017427/ENSG00000196639/ENSG00000108773/ENSG00000096717/ENSG00000114166/ENSG00000186951/ENSG00000100311/ENSG00000169860/ENSG00000170961/ENSG00000166741/ENSG00000089041
GOBP_NEGATIVE_REGULATION_OF_COMPLEMENT_ACTIVATION	GOBP_NEGATIVE_REGULATION_OF_COMPLEMENT_ACTIVATION	12	0.708773	1.72183	0.00339242	0.034004	0.0263989	2979	tags=50%, list=9%, signal=46%	ENSG00000175899/ENSG00000085063/ENSG00000203710/ENSG00000117335/ENSG00000123843/ENSG00000117322
GOCC_MICROBODY_LUMEN	GOCC_MICROBODY_LUMEN	48	0.504374	1.71979	0.00226817	0.026337	0.0204467	4781	tags=38%, list=14%, signal=32%	ENSG00000113790/ENSG00000149311/ENSG00000156521/ENSG00000117305/ENSG00000101473/ENSG00000121691/ENSG00000138413/ENSG00000133835/ENSG00000157326/ENSG00000104823/ENSG00000103316/ENSG00000242110/ENSG00000116171/ENSG00000018510/ENSG00000179761/ENSG00000119673/ENSG00000060971/ENSG00000197448
GOBP_ACTIVATED_T_CELL_PROLIFERATION	GOBP_ACTIVATED_T_CELL_PROLIFERATION	46	0.507688	1.71057	0.00345933	0.0344216	0.0267231	5817	tags=41%, list=17%, signal=34%	ENSG00000026950/ENSG00000097007/ENSG00000124508/ENSG00000017427/ENSG00000162594/ENSG00000173757/ENSG00000197646/ENSG00000096996/ENSG00000103490/ENSG00000125657/ENSG00000150782/ENSG00000115457/ENSG00000137507/ENSG00000167244/ENSG00000131203/ENSG00000109943/ENSG00000120217/ENSG00000134460/ENSG00000114455
GOBP_CARDIAC_EPITHELIAL_TO_MESENCHYMAL_TRANSITION	GOBP_CARDIAC_EPITHELIAL_TO_MESENCHYMAL_TRANSITION	35	0.53805	1.70908	0.00514378	0.044852	0.0348207	4967	tags=37%, list=15%, signal=32%	ENSG00000150593/ENSG00000019549/ENSG00000163909/ENSG00000164056/ENSG00000169242/ENSG00000139567/ENSG00000170961/ENSG00000130558/ENSG00000168214/ENSG00000105989/ENSG00000141646/ENSG00000183691/ENSG00000163513
GOBP_CARBOHYDRATE_DERIVATIVE_CATABOLIC_PROCESS	GOBP_CARBOHYDRATE_DERIVATIVE_CATABOLIC_PROCESS	162	0.413246	1.70898	5.01e-05	0.00135613	0.00105283	4584	tags=34%, list=14%, signal=29%	ENSG00000109323/ENSG00000181523/ENSG00000173083/ENSG00000147647/ENSG00000133063/ENSG00000111885/ENSG00000177239/ENSG00000049860/ENSG00000196839/ENSG00000198408/ENSG00000213614/ENSG00000117151/ENSG00000100298/ENSG00000108784/ENSG00000269190/ENSG00000244509/ENSG00000205268/ENSG00000163638/ENSG00000113552/ENSG00000152642/ENSG00000179163/ENSG00000205309/ENSG00000138735/ENSG00000135838/ENSG00000103888…
GOCC_COLLAGEN_CONTAINING_EXTRACELLULAR_MATRIX	GOCC_COLLAGEN_CONTAINING_EXTRACELLULAR_MATRIX	385	0.37402	1.70835	6.65e-07	3.49e-05	2.71e-05	5908	tags=36%, list=18%, signal=30%	ENSG00000175899/ENSG00000145681/ENSG00000112851/ENSG00000112769/ENSG00000055955/ENSG00000197746/ENSG00000050767/ENSG00000134245/ENSG00000163638/ENSG00000091986/ENSG00000113296/ENSG00000168743/ENSG00000197565/ENSG00000154736/ENSG00000035862/ENSG00000124107/ENSG00000137801/ENSG00000160963/ENSG00000198910/ENSG00000109610/ENSG00000163815/ENSG00000169231/ENSG00000130513/ENSG00000100311/ENSG00000117122…
GOBP_NATURAL_KILLER_CELL_PROLIFERATION	GOBP_NATURAL_KILLER_CELL_PROLIFERATION	14	0.67745	1.7062	0.00559499	0.0473144	0.0367324	4042	tags=50%, list=12%, signal=44%	ENSG00000174697/ENSG00000164136/ENSG00000162594/ENSG00000173757/ENSG00000102034/ENSG00000096968/ENSG00000150782
GOBP_DEVELOPMENT_OF_PRIMARY_FEMALE_SEXUAL_CHARACTERISTICS	GOBP_DEVELOPMENT_OF_PRIMARY_FEMALE_SEXUAL_CHARACTERISTICS	103	0.440116	1.70583	0.000488	0.00848816	0.00658976	5903	tags=37%, list=18%, signal=30%	ENSG00000176046/ENSG00000171105/ENSG00000174697/ENSG00000107679/ENSG00000175899/ENSG00000118689/ENSG00000149311/ENSG00000163659/ENSG00000096717/ENSG00000169946/ENSG00000138413/ENSG00000134363/ENSG00000114062/ENSG00000154734/ENSG00000138696/ENSG00000123610/ENSG00000173757/ENSG00000185551/ENSG00000091831/ENSG00000104332/ENSG00000198783/ENSG00000081051/ENSG00000087245/ENSG00000128052/ENSG00000057468…
GOBP_DENDRITIC_CELL_ANTIGEN_PROCESSING_AND_PRESENTATION	GOBP_DENDRITIC_CELL_ANTIGEN_PROCESSING_AND_PRESENTATION	14	0.677058	1.70522	0.00566718	0.0476883	0.0370226	1327	tags=29%, list=4%, signal=27%	ENSG00000129226/ENSG00000167207/ENSG00000126353/ENSG00000137801
GOBP_INTRACELLULAR_RECEPTOR_SIGNALING_PATHWAY	GOBP_INTRACELLULAR_RECEPTOR_SIGNALING_PATHWAY	248	0.388707	1.70372	9.57e-06	0.000347	0.000269	3341	tags=25%, list=10%, signal=22%	ENSG00000115548/ENSG00000108984/ENSG00000126351/ENSG00000174697/ENSG00000174738/ENSG00000149476/ENSG00000104517/ENSG00000177463/ENSG00000117115/ENSG00000162496/ENSG00000012817/ENSG00000105373/ENSG00000112851/ENSG00000167333/ENSG00000101695/ENSG00000125107/ENSG00000160695/ENSG00000136869/ENSG00000153071/ENSG00000137509/ENSG00000077092/ENSG00000126368/ENSG00000019549/ENSG00000100201/ENSG00000110446…
GOMF_ARYLSULFATASE_ACTIVITY	GOMF_ARYLSULFATASE_ACTIVITY	14	0.674125	1.69783	0.00595595	0.0492667	0.038248	3891	tags=43%, list=12%, signal=38%	ENSG00000164291/ENSG00000183876/ENSG00000137573/ENSG00000141337/ENSG00000180801/ENSG00000157399
GOBP_FATTY_ACID_CATABOLIC_PROCESS	GOBP_FATTY_ACID_CATABOLIC_PROCESS	99	0.436444	1.68917	0.000859	0.0133881	0.0103938	3662	tags=28%, list=11%, signal=25%	ENSG00000185950/ENSG00000174697/ENSG00000111863/ENSG00000113790/ENSG00000130766/ENSG00000156521/ENSG00000103066/ENSG00000101473/ENSG00000168389/ENSG00000138796/ENSG00000186951/ENSG00000138029/ENSG00000119688/ENSG00000175198/ENSG00000133835/ENSG00000132793/ENSG00000164039/ENSG00000146416/ENSG00000075239/ENSG00000169169/ENSG00000104823/ENSG00000122971/ENSG00000127884/ENSG00000111271/ENSG00000104325…
GOBP_FATTY_ACID_BETA_OXIDATION	GOBP_FATTY_ACID_BETA_OXIDATION	75	0.454225	1.68657	0.00329539	0.0332761	0.0258338	3662	tags=31%, list=11%, signal=27%	ENSG00000185950/ENSG00000174697/ENSG00000113790/ENSG00000130766/ENSG00000156521/ENSG00000101473/ENSG00000168389/ENSG00000138796/ENSG00000186951/ENSG00000138029/ENSG00000119688/ENSG00000133835/ENSG00000164039/ENSG00000075239/ENSG00000169169/ENSG00000104823/ENSG00000122971/ENSG00000127884/ENSG00000111271/ENSG00000104325/ENSG00000073734/ENSG00000242110/ENSG00000116171
GOBP_ORGANIC_ACID_CATABOLIC_PROCESS	GOBP_ORGANIC_ACID_CATABOLIC_PROCESS	229	0.389187	1.68514	2.37e-05	0.000728	0.000565	6368	tags=35%, list=19%, signal=29%	ENSG00000185950/ENSG00000174697/ENSG00000111863/ENSG00000106049/ENSG00000162882/ENSG00000113790/ENSG00000162174/ENSG00000248098/ENSG00000147576/ENSG00000151224/ENSG00000139410/ENSG00000103485/ENSG00000130766/ENSG00000119711/ENSG00000159423/ENSG00000156521/ENSG00000113552/ENSG00000137944/ENSG00000103066/ENSG00000117305/ENSG00000118514/ENSG00000101473/ENSG00000148057/ENSG00000168389/ENSG00000135838…
GOBP_ANTIGEN_PROCESSING_AND_PRESENTATION_OF_PEPTIDE_OR_POLYSACCHARIDE_ANTIGEN_VIA_MHC_CLASS_II	GOBP_ANTIGEN_PROCESSING_AND_PRESENTATION_OF_PEPTIDE_OR_POLYSACCHARIDE_ANTIGEN_VIA_MHC_CLASS_II	34	0.534322	1.68329	0.0040874	0.0381156	0.0295909	4999	tags=38%, list=15%, signal=33%	ENSG00000165406/ENSG00000100600/ENSG00000095970/ENSG00000242574/ENSG00000137801/ENSG00000216490/ENSG00000241106/ENSG00000117984/ENSG00000163131/ENSG00000103490/ENSG00000166710/ENSG00000135047/ENSG00000204257
GOBP_COLLAGEN_CATABOLIC_PROCESS	GOBP_COLLAGEN_CATABOLIC_PROCESS	38	0.520201	1.68081	0.00591582	0.0490538	0.0380828	5908	tags=42%, list=18%, signal=35%	ENSG00000167755/ENSG00000166670/ENSG00000196611/ENSG00000143387/ENSG00000078098/ENSG00000163131/ENSG00000087116/ENSG00000087245/ENSG00000156103/ENSG00000149968/ENSG00000135047/ENSG00000125966/ENSG00000154485/ENSG00000271447/ENSG00000118113/ENSG00000156140
GOMF_OXIDOREDUCTASE_ACTIVITY_ACTING_ON_THE_ALDEHYDE_OR_OXO_GROUP_OF_DONORS	GOMF_OXIDOREDUCTASE_ACTIVITY_ACTING_ON_THE_ALDEHYDE_OR_OXO_GROUP_OF_DONORS	42	0.505546	1.67865	0.004638	0.0416503	0.0323351	2101	tags=29%, list=6%, signal=27%	ENSG00000085662/ENSG00000248098/ENSG00000119711/ENSG00000131781/ENSG00000159423/ENSG00000135929/ENSG00000006534/ENSG00000118514/ENSG00000143149/ENSG00000064763/ENSG00000165092/ENSG00000083123
GOCC_VACUOLAR_LUMEN	GOCC_VACUOLAR_LUMEN	159	0.406976	1.67559	0.000176	0.00371015	0.00288036	3807	tags=28%, list=11%, signal=25%	ENSG00000026297/ENSG00000104763/ENSG00000109323/ENSG00000181523/ENSG00000173083/ENSG00000117115/ENSG00000049860/ENSG00000182149/ENSG00000213614/ENSG00000188811/ENSG00000100600/ENSG00000197746/ENSG00000143162/ENSG00000108784/ENSG00000090382/ENSG00000143387/ENSG00000179163/ENSG00000064601/ENSG00000108828/ENSG00000166311/ENSG00000185127/ENSG00000086289/ENSG00000135677/ENSG00000139329/ENSG00000196743…
GOCC_RETROMER_COMPLEX	GOCC_RETROMER_COMPLEX	12	0.688358	1.67224	0.00577511	0.0483577	0.0375423	1191	tags=50%, list=4%, signal=48%	ENSG00000089006/ENSG00000129515/ENSG00000151502/ENSG00000112335/ENSG00000131374/ENSG00000028528
GOBP_PHOSPHATIDYLGLYCEROL_METABOLIC_PROCESS	GOBP_PHOSPHATIDYLGLYCEROL_METABOLIC_PROCESS	34	0.526728	1.65936	0.00543799	0.0465494	0.0361385	2568	tags=26%, list=8%, signal=24%	ENSG00000130304/ENSG00000101290/ENSG00000117215/ENSG00000184381/ENSG00000163803/ENSG00000103066/ENSG00000243708/ENSG00000153395/ENSG00000102125
GOMF_NUCLEAR_RECEPTOR_ACTIVITY	GOMF_NUCLEAR_RECEPTOR_ACTIVITY	50	0.483892	1.65748	0.00472715	0.042118	0.0326982	3805	tags=34%, list=11%, signal=30%	ENSG00000126351/ENSG00000174738/ENSG00000177463/ENSG00000077092/ENSG00000126368/ENSG00000069667/ENSG00000204231/ENSG00000144852/ENSG00000186951/ENSG00000175745/ENSG00000151623/ENSG00000185551/ENSG00000091831/ENSG00000113580/ENSG00000120798/ENSG00000151090/ENSG00000106546
GOBP_HORMONE_MEDIATED_SIGNALING_PATHWAY	GOBP_HORMONE_MEDIATED_SIGNALING_PATHWAY	168	0.398582	1.65307	0.000108	0.00249442	0.00193654	3635	tags=27%, list=11%, signal=25%	ENSG00000115548/ENSG00000126351/ENSG00000174738/ENSG00000130304/ENSG00000170915/ENSG00000104517/ENSG00000117115/ENSG00000012817/ENSG00000167333/ENSG00000125107/ENSG00000160695/ENSG00000153071/ENSG00000137509/ENSG00000077092/ENSG00000126368/ENSG00000100201/ENSG00000163909/ENSG00000182749/ENSG00000084676/ENSG00000266412/ENSG00000204231/ENSG00000096717/ENSG00000121671/ENSG00000186951/ENSG00000012822…
GOMF_HYDROLASE_ACTIVITY_ACTING_ON_GLYCOSYL_BONDS	GOMF_HYDROLASE_ACTIVITY_ACTING_ON_GLYCOSYL_BONDS	137	0.408067	1.65205	0.000529	0.00910404	0.00706789	3846	tags=26%, list=12%, signal=23%	ENSG00000109323/ENSG00000187554/ENSG00000173083/ENSG00000240038/ENSG00000102805/ENSG00000133063/ENSG00000111885/ENSG00000177239/ENSG00000049860/ENSG00000198408/ENSG00000213614/ENSG00000117643/ENSG00000164342/ENSG00000136869/ENSG00000117151/ENSG00000108784/ENSG00000090382/ENSG00000179163/ENSG00000166311/ENSG00000133116/ENSG00000103888/ENSG00000196743/ENSG00000170266/ENSG00000243414/ENSG00000112893…
GOBP_LIPOPROTEIN_METABOLIC_PROCESS	GOBP_LIPOPROTEIN_METABOLIC_PROCESS	132	0.407128	1.63629	0.000765	0.0120624	0.0093646	5529	tags=32%, list=17%, signal=27%	ENSG00000143353/ENSG00000174697/ENSG00000168010/ENSG00000221963/ENSG00000188818/ENSG00000175048/ENSG00000100997/ENSG00000161395/ENSG00000128284/ENSG00000149311/ENSG00000070540/ENSG00000206077/ENSG00000118873/ENSG00000100336/ENSG00000186951/ENSG00000130208/ENSG00000154889/ENSG00000174227/ENSG00000130203/ENSG00000175893/ENSG00000148154/ENSG00000117984/ENSG00000185808/ENSG00000204160/ENSG00000100564…
GOMF_HEPARIN_BINDING	GOMF_HEPARIN_BINDING	153	0.400353	1.63415	0.000412	0.00732088	0.00568354	6475	tags=38%, list=19%, signal=31%	ENSG00000136235/ENSG00000118257/ENSG00000084234/ENSG00000163956/ENSG00000117215/ENSG00000050767/ENSG00000079257/ENSG00000146374/ENSG00000091986/ENSG00000147655/ENSG00000113296/ENSG00000040608/ENSG00000140285/ENSG00000154736/ENSG00000137801/ENSG00000109610/ENSG00000138685/ENSG00000163815/ENSG00000169231/ENSG00000060718/ENSG00000130635/ENSG00000154734/ENSG00000130203/ENSG00000135919/ENSG00000163430…
GOBP_LIPID_TRANSLOCATION	GOBP_LIPID_TRANSLOCATION	54	0.466463	1.62955	0.00449018	0.0405903	0.0315122	4364	tags=31%, list=13%, signal=27%	ENSG00000124406/ENSG00000064687/ENSG00000198925/ENSG00000168389/ENSG00000185101/ENSG00000206579/ENSG00000151572/ENSG00000054793/ENSG00000166377/ENSG00000181652/ENSG00000089041/ENSG00000130270/ENSG00000132932/ENSG00000177119/ENSG00000145246/ENSG00000146205/ENSG00000165029
GOBP_MONOCARBOXYLIC_ACID_CATABOLIC_PROCESS	GOBP_MONOCARBOXYLIC_ACID_CATABOLIC_PROCESS	113	0.410707	1.61695	0.00189984	0.023587	0.0183117	3662	tags=27%, list=11%, signal=24%	ENSG00000185950/ENSG00000174697/ENSG00000111863/ENSG00000113790/ENSG00000130766/ENSG00000156521/ENSG00000103066/ENSG00000101473/ENSG00000148057/ENSG00000168389/ENSG00000138796/ENSG00000186951/ENSG00000138029/ENSG00000119688/ENSG00000175198/ENSG00000133835/ENSG00000132793/ENSG00000164039/ENSG00000146416/ENSG00000075239/ENSG00000122787/ENSG00000169169/ENSG00000104823/ENSG00000122971/ENSG00000127884…
GOBP_LIPID_OXIDATION	GOBP_LIPID_OXIDATION	109	0.411229	1.60773	0.00217086	0.0255562	0.0198405	3662	tags=27%, list=11%, signal=24%	ENSG00000185950/ENSG00000174697/ENSG00000113790/ENSG00000145476/ENSG00000130766/ENSG00000156521/ENSG00000179593/ENSG00000101473/ENSG00000168389/ENSG00000138796/ENSG00000186951/ENSG00000138029/ENSG00000119688/ENSG00000133835/ENSG00000136044/ENSG00000164039/ENSG00000161544/ENSG00000146070/ENSG00000075239/ENSG00000169169/ENSG00000104823/ENSG00000122971/ENSG00000127884/ENSG00000111271/ENSG00000012779…
GOMF_OXIDOREDUCTASE_ACTIVITY_ACTING_ON_CH_OH_GROUP_OF_DONORS	GOMF_OXIDOREDUCTASE_ACTIVITY_ACTING_ON_CH_OH_GROUP_OF_DONORS	135	0.392754	1.58824	0.00117605	0.0167698	0.0130192	6707	tags=36%, list=20%, signal=29%	ENSG00000073737/ENSG00000085662/ENSG00000106049/ENSG00000169282/ENSG00000162496/ENSG00000113790/ENSG00000104808/ENSG00000147576/ENSG00000049239/ENSG00000140043/ENSG00000087076/ENSG00000069424/ENSG00000152642/ENSG00000165475/ENSG00000135929/ENSG00000125257/ENSG00000100867/ENSG00000225766/ENSG00000138796/ENSG00000157870/ENSG00000138029/ENSG00000138413/ENSG00000133835/ENSG00000157326/ENSG00000164039…
GOBP_AMINOGLYCAN_METABOLIC_PROCESS	GOBP_AMINOGLYCAN_METABOLIC_PROCESS	126	0.396896	1.58624	0.00167853	0.0215865	0.0167586	2360	tags=25%, list=7%, signal=23%	ENSG00000153936/ENSG00000114770/ENSG00000181523/ENSG00000173083/ENSG00000133063/ENSG00000049860/ENSG00000213614/ENSG00000177191/ENSG00000055955/ENSG00000103056/ENSG00000117151/ENSG00000108784/ENSG00000170340/ENSG00000179163/ENSG00000156966/ENSG00000136720/ENSG00000164136/ENSG00000103888/ENSG00000138685/ENSG00000100311/ENSG00000136542/ENSG00000130958/ENSG00000135677/ENSG00000170266/ENSG00000170961…
GOBP_INTERLEUKIN_12_PRODUCTION	GOBP_INTERLEUKIN_12_PRODUCTION	60	0.443175	1.58608	0.00568995	0.0478208	0.0371255	2016	tags=25%, list=6%, signal=24%	ENSG00000136634/ENSG00000174697/ENSG00000140968/ENSG00000164342/ENSG00000136869/ENSG00000167207/ENSG00000102575/ENSG00000126353/ENSG00000196776/ENSG00000137801/ENSG00000165025/ENSG00000125347/ENSG00000104312/ENSG00000162594/ENSG00000114861
GOMF_EXOPEPTIDASE_ACTIVITY	GOMF_EXOPEPTIDASE_ACTIVITY	103	0.408481	1.58321	0.00296816	0.0311232	0.0241624	4934	tags=30%, list=15%, signal=26%	ENSG00000167261/ENSG00000072274/ENSG00000197635/ENSG00000135678/ENSG00000159640/ENSG00000137509/ENSG00000109625/ENSG00000122121/ENSG00000128510/ENSG00000064601/ENSG00000153002/ENSG00000106066/ENSG00000123992/ENSG00000078098/ENSG00000215440/ENSG00000105707/ENSG00000072657/ENSG00000166340/ENSG00000080618/ENSG00000156103/ENSG00000099219/ENSG00000196549/ENSG00000088926/ENSG00000121064/ENSG00000243789…
GOBP_FEMALE_SEX_DIFFERENTIATION	GOBP_FEMALE_SEX_DIFFERENTIATION	118	0.399392	1.57962	0.00196708	0.0240856	0.0186988	5903	tags=34%, list=18%, signal=28%	ENSG00000176046/ENSG00000171105/ENSG00000174697/ENSG00000107679/ENSG00000175899/ENSG00000118689/ENSG00000149311/ENSG00000163659/ENSG00000096717/ENSG00000169946/ENSG00000138413/ENSG00000134363/ENSG00000114062/ENSG00000154734/ENSG00000138696/ENSG00000123610/ENSG00000173757/ENSG00000185551/ENSG00000091831/ENSG00000104332/ENSG00000198783/ENSG00000081051/ENSG00000087245/ENSG00000128052/ENSG00000057468…
GOMF_CYTOKINE_BINDING	GOMF_CYTOKINE_BINDING	134	0.389227	1.57368	0.00313389	0.0322667	0.0250502	4688	tags=31%, list=14%, signal=26%	ENSG00000121966/ENSG00000118257/ENSG00000160791/ENSG00000175899/ENSG00000119535/ENSG00000131724/ENSG00000142166/ENSG00000157873/ENSG00000168140/ENSG00000113594/ENSG00000146197/ENSG00000126353/ENSG00000137801/ENSG00000100385/ENSG00000138685/ENSG00000121797/ENSG00000145623/ENSG00000182704/ENSG00000139567/ENSG00000162594/ENSG00000138696/ENSG00000144476/ENSG00000123496/ENSG00000137496/ENSG00000130508…
GOBP_ADAPTIVE_THERMOGENESIS	GOBP_ADAPTIVE_THERMOGENESIS	155	0.382579	1.57245	0.000862	0.0133881	0.0103938	5166	tags=31%, list=15%, signal=26%	ENSG00000115548/ENSG00000121966/ENSG00000108984/ENSG00000126351/ENSG00000174697/ENSG00000171766/ENSG00000112769/ENSG00000145431/ENSG00000136869/ENSG00000126368/ENSG00000144481/ENSG00000162600/ENSG00000130222/ENSG00000115896/ENSG00000114739/ENSG00000154736/ENSG00000115970/ENSG00000123689/ENSG00000138796/ENSG00000165025/ENSG00000164136/ENSG00000117122/ENSG00000180818/ENSG00000139910/ENSG00000113369…
GOBP_REGULATION_OF_CARBOHYDRATE_BIOSYNTHETIC_PROCESS	GOBP_REGULATION_OF_CARBOHYDRATE_BIOSYNTHETIC_PROCESS	92	0.414489	1.57141	0.00297259	0.0311232	0.0241624	2781	tags=24%, list=8%, signal=22%	ENSG00000185950/ENSG00000171105/ENSG00000150907/ENSG00000174697/ENSG00000235194/ENSG00000017427/ENSG00000103056/ENSG00000130766/ENSG00000196639/ENSG00000108773/ENSG00000096717/ENSG00000114166/ENSG00000186951/ENSG00000100311/ENSG00000197594/ENSG00000169860/ENSG00000165140/ENSG00000170961/ENSG00000166741/ENSG00000173531/ENSG00000132376/ENSG00000005882
GOCC_VACUOLAR_MEMBRANE	GOCC_VACUOLAR_MEMBRANE	448	0.337491	1.56852	9.47e-06	0.000345	0.000268	5529	tags=30%, list=17%, signal=25%	ENSG00000109323/ENSG00000198246/ENSG00000168216/ENSG00000173083/ENSG00000118308/ENSG00000073060/ENSG00000072121/ENSG00000079950/ENSG00000126775/ENSG00000168010/ENSG00000197635/ENSG00000172794/ENSG00000082996/ENSG00000104133/ENSG00000136856/ENSG00000102805/ENSG00000112561/ENSG00000103249/ENSG00000149577/ENSG00000119535/ENSG00000152409/ENSG00000139508/ENSG00000165406/ENSG00000160695/ENSG00000099785…
GOBP_ORGANELLE_MEMBRANE_FUSION	GOBP_ORGANELLE_MEMBRANE_FUSION	108	0.401027	1.56822	0.00366926	0.0357709	0.0277706	7740	tags=38%, list=23%, signal=29%	ENSG00000118308/ENSG00000079950/ENSG00000104133/ENSG00000156931/ENSG00000160695/ENSG00000136111/ENSG00000171045/ENSG00000139832/ENSG00000166887/ENSG00000188603/ENSG00000205413/ENSG00000136874/ENSG00000135823/ENSG00000198382/ENSG00000132639/ENSG00000099365/ENSG00000111731/ENSG00000105971/ENSG00000139190/ENSG00000006715/ENSG00000175073/ENSG00000127419/ENSG00000132718/ENSG00000117533/ENSG00000108433…
GOBP_COLLAGEN_METABOLIC_PROCESS	GOBP_COLLAGEN_METABOLIC_PROCESS	89	0.412377	1.56771	0.00558957	0.0473144	0.0367324	6095	tags=40%, list=18%, signal=33%	ENSG00000167755/ENSG00000103056/ENSG00000166670/ENSG00000142552/ENSG00000196611/ENSG00000143387/ENSG00000111077/ENSG00000026025/ENSG00000164692/ENSG00000179583/ENSG00000078098/ENSG00000130635/ENSG00000089041/ENSG00000161544/ENSG00000166173/ENSG00000163131/ENSG00000166482/ENSG00000087116/ENSG00000164171/ENSG00000108821/ENSG00000167711/ENSG00000087245/ENSG00000118523/ENSG00000184056/ENSG00000156103…
GOBP_SMALL_MOLECULE_CATABOLIC_PROCESS	GOBP_SMALL_MOLECULE_CATABOLIC_PROCESS	356	0.345355	1.56699	3.1e-05	0.000895	0.000694	5282	tags=28%, list=16%, signal=24%	ENSG00000185950/ENSG00000174697/ENSG00000111863/ENSG00000106049/ENSG00000149476/ENSG00000162882/ENSG00000073060/ENSG00000113790/ENSG00000162174/ENSG00000104808/ENSG00000248098/ENSG00000196839/ENSG00000147576/ENSG00000151224/ENSG00000139410/ENSG00000103485/ENSG00000130766/ENSG00000100298/ENSG00000143891/ENSG00000119711/ENSG00000109193/ENSG00000244509/ENSG00000159423/ENSG00000156521/ENSG00000113552…
GOBP_RECEPTOR_INTERNALIZATION	GOBP_RECEPTOR_INTERNALIZATION	108	0.399576	1.56255	0.003875	0.0370077	0.0287308	2945	tags=21%, list=9%, signal=19%	ENSG00000171105/ENSG00000168216/ENSG00000106483/ENSG00000135914/ENSG00000072274/ENSG00000163956/ENSG00000073921/ENSG00000064989/ENSG00000106976/ENSG00000131374/ENSG00000028528/ENSG00000135404/ENSG00000165025/ENSG00000132639/ENSG00000107984/ENSG00000123384/ENSG00000079482/ENSG00000137575/ENSG00000144476/ENSG00000154188/ENSG00000155511/ENSG00000169181/ENSG00000125266
GOBP_REGULATION_OF_MACROAUTOPHAGY	GOBP_REGULATION_OF_MACROAUTOPHAGY	156	0.379931	1.56031	0.0019718	0.0240856	0.0186988	3667	tags=23%, list=11%, signal=21%	ENSG00000176046/ENSG00000152137/ENSG00000104765/ENSG00000089006/ENSG00000126775/ENSG00000080546/ENSG00000130766/ENSG00000129515/ENSG00000070540/ENSG00000158828/ENSG00000178996/ENSG00000141458/ENSG00000102882/ENSG00000118873/ENSG00000188603/ENSG00000151502/ENSG00000167207/ENSG00000096717/ENSG00000198382/ENSG00000196235/ENSG00000104312/ENSG00000148356/ENSG00000171130/ENSG00000129003/ENSG00000048707…
GOBP_RENAL_SYSTEM_PROCESS	GOBP_RENAL_SYSTEM_PROCESS	100	0.402166	1.55411	0.00328309	0.0332761	0.0258338	5533	tags=30%, list=17%, signal=25%	ENSG00000085662/ENSG00000089006/ENSG00000213853/ENSG00000159640/ENSG00000100600/ENSG00000142875/ENSG00000188603/ENSG00000156113/ENSG00000240583/ENSG00000163406/ENSG00000100311/ENSG00000137573/ENSG00000165548/ENSG00000170961/ENSG00000183853/ENSG00000188687/ENSG00000132376/ENSG00000134548/ENSG00000099139/ENSG00000167711/ENSG00000167332/ENSG00000128563/ENSG00000169418/ENSG00000159167/ENSG00000135744…
GOBP_SKELETAL_SYSTEM_DEVELOPMENT	GOBP_SKELETAL_SYSTEM_DEVELOPMENT	498	0.331432	1.55024	9.66e-06	0.000348	0.00027	5314	tags=30%, list=16%, signal=25%	ENSG00000108984/ENSG00000126351/ENSG00000174697/ENSG00000161642/ENSG00000107372/ENSG00000106483/ENSG00000107679/ENSG00000162496/ENSG00000145681/ENSG00000049860/ENSG00000143867/ENSG00000017427/ENSG00000145431/ENSG00000248905/ENSG00000103056/ENSG00000165804/ENSG00000164761/ENSG00000077092/ENSG00000197757/ENSG00000134245/ENSG00000126870/ENSG00000019549/ENSG00000136110/ENSG00000162998/ENSG00000198925…
GOBP_REGULATION_OF_ENDOCYTOSIS	GOBP_REGULATION_OF_ENDOCYTOSIS	198	0.366267	1.5495	0.00100989	0.0151943	0.011796	5903	tags=32%, list=18%, signal=27%	ENSG00000171105/ENSG00000140022/ENSG00000160014/ENSG00000097007/ENSG00000198719/ENSG00000106483/ENSG00000012124/ENSG00000163956/ENSG00000213463/ENSG00000073921/ENSG00000153071/ENSG00000064687/ENSG00000198794/ENSG00000095970/ENSG00000188603/ENSG00000166311/ENSG00000131374/ENSG00000135404/ENSG00000130208/ENSG00000165025/ENSG00000131981/ENSG00000148356/ENSG00000140600/ENSG00000140945/ENSG00000107984…
GOMF_GLYCOSAMINOGLYCAN_BINDING	GOMF_GLYCOSAMINOGLYCAN_BINDING	210	0.360525	1.54909	0.00111662	0.0161248	0.0125184	6475	tags=36%, list=19%, signal=29%	ENSG00000136235/ENSG00000118257/ENSG00000181523/ENSG00000084234/ENSG00000163956/ENSG00000145681/ENSG00000117215/ENSG00000050767/ENSG00000079257/ENSG00000146374/ENSG00000091986/ENSG00000147655/ENSG00000095970/ENSG00000167207/ENSG00000113296/ENSG00000040608/ENSG00000140285/ENSG00000154736/ENSG00000162694/ENSG00000137801/ENSG00000109610/ENSG00000103888/ENSG00000138685/ENSG00000163815/ENSG00000169231…
GOBP_STEROID_HORMONE_MEDIATED_SIGNALING_PATHWAY	GOBP_STEROID_HORMONE_MEDIATED_SIGNALING_PATHWAY	124	0.389186	1.54825	0.00242365	0.0275676	0.021402	4718	tags=31%, list=14%, signal=26%	ENSG00000115548/ENSG00000170915/ENSG00000104517/ENSG00000117115/ENSG00000012817/ENSG00000167333/ENSG00000125107/ENSG00000160695/ENSG00000153071/ENSG00000126368/ENSG00000100201/ENSG00000163909/ENSG00000182749/ENSG00000266412/ENSG00000204231/ENSG00000096717/ENSG00000121671/ENSG00000186951/ENSG00000012822/ENSG00000137693/ENSG00000151623/ENSG00000114062/ENSG00000114861/ENSG00000141027/ENSG00000091831…
GOBP_CELLULAR_AMINO_ACID_CATABOLIC_PROCESS	GOBP_CELLULAR_AMINO_ACID_CATABOLIC_PROCESS	107	0.394405	1.53618	0.00362755	0.0354231	0.0275006	6215	tags=37%, list=19%, signal=31%	ENSG00000106049/ENSG00000162882/ENSG00000162174/ENSG00000248098/ENSG00000147576/ENSG00000151224/ENSG00000139410/ENSG00000119711/ENSG00000159423/ENSG00000137944/ENSG00000117305/ENSG00000118514/ENSG00000145020/ENSG00000139631/ENSG00000176974/ENSG00000100577/ENSG00000083123/ENSG00000075239/ENSG00000127884/ENSG00000108381/ENSG00000156017/ENSG00000103316/ENSG00000132199/ENSG00000123453/ENSG00000182890…
GOBP_ODONTOGENESIS	GOBP_ODONTOGENESIS	124	0.386072	1.53586	0.00293932	0.0311232	0.0241624	4456	tags=31%, list=13%, signal=27%	ENSG00000143867/ENSG00000103056/ENSG00000164761/ENSG00000147655/ENSG00000158813/ENSG00000114739/ENSG00000115221/ENSG00000154736/ENSG00000184916/ENSG00000141448/ENSG00000186951/ENSG00000240583/ENSG00000164692/ENSG00000134363/ENSG00000183337/ENSG00000184058/ENSG00000108950/ENSG00000066468/ENSG00000153094/ENSG00000174792/ENSG00000166033/ENSG00000134569/ENSG00000113196/ENSG00000164107/ENSG00000106819…
GOBP_GLYCEROPHOSPHOLIPID_METABOLIC_PROCESS	GOBP_GLYCEROPHOSPHOLIPID_METABOLIC_PROCESS	294	0.344841	1.53446	0.000335	0.00624028	0.00484462	5308	tags=30%, list=16%, signal=25%	ENSG00000130304/ENSG00000172197/ENSG00000198825/ENSG00000073060/ENSG00000135914/ENSG00000112367/ENSG00000101290/ENSG00000111666/ENSG00000070214/ENSG00000126775/ENSG00000134255/ENSG00000026652/ENSG00000100997/ENSG00000161395/ENSG00000100330/ENSG00000117215/ENSG00000149311/ENSG00000184381/ENSG00000163803/ENSG00000123892/ENSG00000103066/ENSG00000130653/ENSG00000174915/ENSG00000188603/ENSG00000011198…
GOBP_VACUOLE_ORGANIZATION	GOBP_VACUOLE_ORGANIZATION	186	0.36568	1.53425	0.00131096	0.0181616	0.0140997	4399	tags=28%, list=13%, signal=24%	ENSG00000176046/ENSG00000112367/ENSG00000126775/ENSG00000168010/ENSG00000104133/ENSG00000102805/ENSG00000112561/ENSG00000108239/ENSG00000049860/ENSG00000160695/ENSG00000100330/ENSG00000070540/ENSG00000108784/ENSG00000139832/ENSG00000158828/ENSG00000198925/ENSG00000178996/ENSG00000118873/ENSG00000188603/ENSG00000172403/ENSG00000136874/ENSG00000083290/ENSG00000198589/ENSG00000148356/ENSG00000132842…
GOBP_DEFENSE_RESPONSE_TO_BACTERIUM	GOBP_DEFENSE_RESPONSE_TO_BACTERIUM	215	0.357111	1.53349	0.00101206	0.0151943	0.011796	6551	tags=32%, list=20%, signal=26%	ENSG00000073605/ENSG00000136634/ENSG00000187554/ENSG00000255819/ENSG00000124731/ENSG00000140968/ENSG00000099785/ENSG00000164342/ENSG00000136869/ENSG00000153029/ENSG00000157873/ENSG00000090382/ENSG00000184381/ENSG00000134250/ENSG00000095970/ENSG00000167207/ENSG00000102575/ENSG00000166523/ENSG00000154736/ENSG00000162645/ENSG00000124102/ENSG00000124107/ENSG00000164047/ENSG00000165025/ENSG00000213809…
GOBP_CELL_CELL_ADHESION_VIA_PLASMA_MEMBRANE_ADHESION_MOLECULES	GOBP_CELL_CELL_ADHESION_VIA_PLASMA_MEMBRANE_ADHESION_MOLECULES	265	0.346397	1.53099	0.000469	0.00824258	0.0063991	6206	tags=35%, list=19%, signal=29%	ENSG00000160593/ENSG00000136634/ENSG00000253873/ENSG00000081842/ENSG00000075275/ENSG00000165323/ENSG00000113361/ENSG00000137764/ENSG00000149573/ENSG00000136826/ENSG00000062038/ENSG00000130700/ENSG00000143126/ENSG00000197971/ENSG00000138650/ENSG00000204956/ENSG00000148948/ENSG00000140937/ENSG00000198910/ENSG00000254245/ENSG00000204965/ENSG00000176020/ENSG00000253159/ENSG00000165194/ENSG00000165379…
GOMF_SULFUR_COMPOUND_BINDING	GOMF_SULFUR_COMPOUND_BINDING	251	0.349094	1.53088	0.000563	0.00949669	0.00737273	6625	tags=37%, list=20%, signal=30%	ENSG00000136235/ENSG00000118257/ENSG00000084234/ENSG00000163956/ENSG00000173599/ENSG00000117215/ENSG00000050767/ENSG00000119711/ENSG00000079257/ENSG00000146374/ENSG00000091986/ENSG00000147655/ENSG00000113296/ENSG00000040608/ENSG00000140285/ENSG00000154736/ENSG00000137801/ENSG00000109610/ENSG00000138685/ENSG00000163815/ENSG00000169231/ENSG00000213648/ENSG00000134363/ENSG00000197594/ENSG00000135677…
GOMF_ENDOPEPTIDASE_ACTIVITY	GOMF_ENDOPEPTIDASE_ACTIVITY	374	0.333187	1.52252	0.000202	0.00410233	0.00318483	6554	tags=34%, list=20%, signal=28%	ENSG00000166278/ENSG00000125703/ENSG00000003400/ENSG00000092529/ENSG00000169495/ENSG00000197635/ENSG00000149260/ENSG00000178226/ENSG00000256043/ENSG00000167755/ENSG00000159640/ENSG00000164663/ENSG00000100600/ENSG00000157837/ENSG00000166670/ENSG00000196611/ENSG00000156521/ENSG00000137752/ENSG00000143387/ENSG00000163638/ENSG00000162600/ENSG00000140740/ENSG00000139178/ENSG00000154736/ENSG00000100453…
GOBP_RESPONSE_TO_BMP	GOBP_RESPONSE_TO_BMP	158	0.368242	1.5164	0.00296699	0.0311232	0.0241624	5899	tags=34%, list=18%, signal=28%	ENSG00000150593/ENSG00000097007/ENSG00000106483/ENSG00000072401/ENSG00000103056/ENSG00000102882/ENSG00000130700/ENSG00000163909/ENSG00000146197/ENSG00000134250/ENSG00000176887/ENSG00000164619/ENSG00000114739/ENSG00000188779/ENSG00000163217/ENSG00000141448/ENSG00000137497/ENSG00000130513/ENSG00000137573/ENSG00000134363/ENSG00000107984/ENSG00000139567/ENSG00000138696/ENSG00000147257/ENSG00000163430…
GOCC_AZUROPHIL_GRANULE	GOCC_AZUROPHIL_GRANULE	147	0.372893	1.51093	0.0031899	0.0325972	0.0253068	4100	tags=28%, list=12%, signal=25%	ENSG00000026297/ENSG00000109323/ENSG00000118308/ENSG00000117115/ENSG00000079950/ENSG00000172794/ENSG00000049860/ENSG00000182149/ENSG00000213614/ENSG00000188811/ENSG00000197746/ENSG00000137509/ENSG00000143162/ENSG00000124406/ENSG00000090382/ENSG00000179163/ENSG00000064601/ENSG00000129226/ENSG00000108828/ENSG00000135404/ENSG00000235568/ENSG00000185127/ENSG00000112299/ENSG00000135677/ENSG00000196743…
GOBP_SPHINGOLIPID_METABOLIC_PROCESS	GOBP_SPHINGOLIPID_METABOLIC_PROCESS	156	0.367479	1.50917	0.00361237	0.0354231	0.0275006	3801	tags=25%, list=11%, signal=22%	ENSG00000104763/ENSG00000172057/ENSG00000188921/ENSG00000090661/ENSG00000049860/ENSG00000213614/ENSG00000197746/ENSG00000103056/ENSG00000184381/ENSG00000113163/ENSG00000103066/ENSG00000164181/ENSG00000166311/ENSG00000006534/ENSG00000125304/ENSG00000172296/ENSG00000163590/ENSG00000142082/ENSG00000162407/ENSG00000110048/ENSG00000117069/ENSG00000111897/ENSG00000196743/ENSG00000170266/ENSG00000158470…
GOBP_RESPIRATORY_SYSTEM_DEVELOPMENT	GOBP_RESPIRATORY_SYSTEM_DEVELOPMENT	196	0.356715	1.50769	0.0020416	0.0247167	0.0191887	5215	tags=33%, list=16%, signal=28%	ENSG00000126351/ENSG00000075275/ENSG00000196839/ENSG00000159640/ENSG00000103056/ENSG00000134245/ENSG00000142552/ENSG00000143951/ENSG00000102882/ENSG00000147655/ENSG00000158813/ENSG00000176887/ENSG00000204815/ENSG00000114739/ENSG00000115221/ENSG00000140285/ENSG00000169946/ENSG00000136720/ENSG00000164056/ENSG00000141448/ENSG00000113083/ENSG00000138685/ENSG00000154309/ENSG00000132842/ENSG00000168542…
GOBP_POSITIVE_REGULATION_OF_EPITHELIAL_CELL_PROLIFERATION	GOBP_POSITIVE_REGULATION_OF_EPITHELIAL_CELL_PROLIFERATION	182	0.360252	1.50715	0.00261483	0.0287926	0.0223531	5238	tags=35%, list=16%, signal=29%	ENSG00000160593/ENSG00000118257/ENSG00000136634/ENSG00000135914/ENSG00000137764/ENSG00000143867/ENSG00000017427/ENSG00000185591/ENSG00000062038/ENSG00000131845/ENSG00000232040/ENSG00000134250/ENSG00000176887/ENSG00000167207/ENSG00000113296/ENSG00000140285/ENSG00000096717/ENSG00000163235/ENSG00000114742/ENSG00000150630/ENSG00000138685/ENSG00000100311/ENSG00000140945/ENSG00000165757/ENSG00000137693…
GOBP_LOCOMOTORY_BEHAVIOR	GOBP_LOCOMOTORY_BEHAVIOR	177	0.360745	1.50683	0.00222153	0.026045	0.0202199	2850	tags=21%, list=9%, signal=20%	ENSG00000161642/ENSG00000250722/ENSG00000198825/ENSG00000112367/ENSG00000197635/ENSG00000104133/ENSG00000049860/ENSG00000100997/ENSG00000162105/ENSG00000113851/ENSG00000108784/ENSG00000160460/ENSG00000141458/ENSG00000168959/ENSG00000157168/ENSG00000106688/ENSG00000189056/ENSG00000104164/ENSG00000036672/ENSG00000184408/ENSG00000132639/ENSG00000113369/ENSG00000140396/ENSG00000114062/ENSG00000116106…
GOBP_ENDOTHELIAL_CELL_MIGRATION	GOBP_ENDOTHELIAL_CELL_MIGRATION	209	0.349499	1.5029	0.00180225	0.0227484	0.0176606	4325	tags=30%, list=13%, signal=26%	ENSG00000118257/ENSG00000111863/ENSG00000097007/ENSG00000073060/ENSG00000197635/ENSG00000213853/ENSG00000213463/ENSG00000137764/ENSG00000100600/ENSG00000136826/ENSG00000185591/ENSG00000137509/ENSG00000198909/ENSG00000163638/ENSG00000140403/ENSG00000164619/ENSG00000133121/ENSG00000163217/ENSG00000096717/ENSG00000169242/ENSG00000137801/ENSG00000150630/ENSG00000138685/ENSG00000162407/ENSG00000100311…
GOBP_CARTILAGE_DEVELOPMENT	GOBP_CARTILAGE_DEVELOPMENT	182	0.358671	1.50054	0.00286051	0.0307527	0.0238748	5308	tags=33%, list=16%, signal=28%	ENSG00000126351/ENSG00000174697/ENSG00000143867/ENSG00000103056/ENSG00000165804/ENSG00000077092/ENSG00000134245/ENSG00000019549/ENSG00000136110/ENSG00000162998/ENSG00000143387/ENSG00000108773/ENSG00000102882/ENSG00000147655/ENSG00000109906/ENSG00000163217/ENSG00000163346/ENSG00000138685/ENSG00000169231/ENSG00000137573/ENSG00000182704/ENSG00000178882/ENSG00000111341/ENSG00000168542/ENSG00000060718…
GOBP_REGULATION_OF_ENDOTHELIAL_CELL_MIGRATION	GOBP_REGULATION_OF_ENDOTHELIAL_CELL_MIGRATION	160	0.364145	1.49754	0.00347902	0.034567	0.026836	4201	tags=29%, list=13%, signal=25%	ENSG00000118257/ENSG00000097007/ENSG00000073060/ENSG00000213853/ENSG00000213463/ENSG00000137764/ENSG00000100600/ENSG00000136826/ENSG00000185591/ENSG00000137509/ENSG00000198909/ENSG00000163638/ENSG00000140403/ENSG00000164619/ENSG00000133121/ENSG00000163217/ENSG00000096717/ENSG00000169242/ENSG00000137801/ENSG00000150630/ENSG00000138685/ENSG00000162407/ENSG00000100311/ENSG00000165757/ENSG00000139567…
GOCC_LATE_ENDOSOME	GOCC_LATE_ENDOSOME	276	0.336607	1.48971	0.00101588	0.0152105	0.0118086	5485	tags=27%, list=16%, signal=23%	ENSG00000121966/ENSG00000171105/ENSG00000198246/ENSG00000112367/ENSG00000079950/ENSG00000082996/ENSG00000165406/ENSG00000100600/ENSG00000160695/ENSG00000197746/ENSG00000153029/ENSG00000142166/ENSG00000198925/ENSG00000141458/ENSG00000102882/ENSG00000106688/ENSG00000166887/ENSG00000090674/ENSG00000129226/ENSG00000188603/ENSG00000151502/ENSG00000242574/ENSG00000125869/ENSG00000135404/ENSG00000041353…
GOBP_REGULATION_OF_LIPID_METABOLIC_PROCESS	GOBP_REGULATION_OF_LIPID_METABOLIC_PROCESS	306	0.33259	1.48559	0.00120979	0.0170019	0.0131993	3571	tags=21%, list=11%, signal=19%	ENSG00000100100/ENSG00000185950/ENSG00000066027/ENSG00000126351/ENSG00000174697/ENSG00000104763/ENSG00000174738/ENSG00000172057/ENSG00000130304/ENSG00000181722/ENSG00000073060/ENSG00000135914/ENSG00000126775/ENSG00000049239/ENSG00000100330/ENSG00000197746/ENSG00000153071/ENSG00000126368/ENSG00000064687/ENSG00000131781/ENSG00000019549/ENSG00000184381/ENSG00000156521/ENSG00000123892/ENSG00000113648…
GOBP_SKELETAL_SYSTEM_MORPHOGENESIS	GOBP_SKELETAL_SYSTEM_MORPHOGENESIS	215	0.345773	1.4848	0.00244435	0.0276296	0.0214502	5227	tags=29%, list=16%, signal=25%	ENSG00000126351/ENSG00000107372/ENSG00000106483/ENSG00000107679/ENSG00000162496/ENSG00000143867/ENSG00000248905/ENSG00000103056/ENSG00000077092/ENSG00000126870/ENSG00000198925/ENSG00000176887/ENSG00000102575/ENSG00000114739/ENSG00000092607/ENSG00000163659/ENSG00000114742/ENSG00000169231/ENSG00000182704/ENSG00000178882/ENSG00000111341/ENSG00000168542/ENSG00000060718/ENSG00000184058/ENSG00000170961…
GOBP_LIPID_HOMEOSTASIS	GOBP_LIPID_HOMEOSTASIS	145	0.364617	1.48227	0.00529576	0.0456407	0.035433	2276	tags=18%, list=7%, signal=17%	ENSG00000185950/ENSG00000174738/ENSG00000172057/ENSG00000181722/ENSG00000185561/ENSG00000073060/ENSG00000105698/ENSG00000130766/ENSG00000126368/ENSG00000142552/ENSG00000141458/ENSG00000113163/ENSG00000095970/ENSG00000069667/ENSG00000115221/ENSG00000011198/ENSG00000115970/ENSG00000100439/ENSG00000096717/ENSG00000104164/ENSG00000182704/ENSG00000169714/ENSG00000130203/ENSG00000023171/ENSG00000057252…
GOBP_MACROAUTOPHAGY	GOBP_MACROAUTOPHAGY	308	0.330209	1.47594	0.000683	0.0110511	0.0085795	3696	tags=22%, list=11%, signal=20%	ENSG00000176046/ENSG00000152137/ENSG00000104765/ENSG00000089006/ENSG00000152223/ENSG00000126775/ENSG00000168010/ENSG00000080546/ENSG00000108239/ENSG00000100330/ENSG00000130766/ENSG00000129515/ENSG00000070540/ENSG00000158828/ENSG00000198925/ENSG00000178996/ENSG00000141458/ENSG00000102882/ENSG00000166887/ENSG00000118873/ENSG00000090674/ENSG00000188603/ENSG00000151502/ENSG00000172403/ENSG00000167207…
GOBP_CELLULAR_RESPONSE_TO_STEROID_HORMONE_STIMULUS	GOBP_CELLULAR_RESPONSE_TO_STEROID_HORMONE_STIMULUS	186	0.350581	1.4709	0.00361237	0.0354231	0.0275006	4143	tags=26%, list=12%, signal=23%	ENSG00000115548/ENSG00000111863/ENSG00000170915/ENSG00000104517/ENSG00000117115/ENSG00000118689/ENSG00000156804/ENSG00000152518/ENSG00000012817/ENSG00000167333/ENSG00000159640/ENSG00000125107/ENSG00000160695/ENSG00000153071/ENSG00000126368/ENSG00000100201/ENSG00000141458/ENSG00000163909/ENSG00000182749/ENSG00000266412/ENSG00000204231/ENSG00000156709/ENSG00000096717/ENSG00000121671/ENSG00000186951…
GOBP_PHOSPHOLIPID_METABOLIC_PROCESS	GOBP_PHOSPHOLIPID_METABOLIC_PROCESS	368	0.320574	1.46302	0.000733	0.0117224	0.00910067	5308	tags=29%, list=16%, signal=24%	ENSG00000172057/ENSG00000130304/ENSG00000172197/ENSG00000198825/ENSG00000073060/ENSG00000135914/ENSG00000112367/ENSG00000101290/ENSG00000111666/ENSG00000070214/ENSG00000126775/ENSG00000134255/ENSG00000026652/ENSG00000049860/ENSG00000100997/ENSG00000161395/ENSG00000100330/ENSG00000117215/ENSG00000149311/ENSG00000103056/ENSG00000184381/ENSG00000163803/ENSG00000123892/ENSG00000179593/ENSG00000103066…
GOBP_RESPONSE_TO_OXYGEN_LEVELS	GOBP_RESPONSE_TO_OXYGEN_LEVELS	300	0.3284	1.4626	0.000975	0.0148032	0.0114924	3929	tags=23%, list=12%, signal=20%	ENSG00000121966/ENSG00000150907/ENSG00000174697/ENSG00000104765/ENSG00000137449/ENSG00000072274/ENSG00000112759/ENSG00000197635/ENSG00000175344/ENSG00000118689/ENSG00000136856/ENSG00000111276/ENSG00000070501/ENSG00000196839/ENSG00000005339/ENSG00000105373/ENSG00000159640/ENSG00000204397/ENSG00000104419/ENSG00000149311/ENSG00000148218/ENSG00000109846/ENSG00000158828/ENSG00000177000/ENSG00000106688…
GOBP_HOMOPHILIC_CELL_ADHESION_VIA_PLASMA_MEMBRANE_ADHESION_MOLECULES	GOBP_HOMOPHILIC_CELL_ADHESION_VIA_PLASMA_MEMBRANE_ADHESION_MOLECULES	166	0.352699	1.46199	0.00557258	0.0472968	0.0367187	6176	tags=35%, list=18%, signal=29%	ENSG00000253873/ENSG00000081842/ENSG00000075275/ENSG00000165323/ENSG00000113361/ENSG00000149573/ENSG00000062038/ENSG00000143126/ENSG00000138650/ENSG00000204956/ENSG00000140937/ENSG00000198910/ENSG00000254245/ENSG00000204965/ENSG00000253159/ENSG00000165194/ENSG00000253537/ENSG00000140945/ENSG00000261371/ENSG00000144619/ENSG00000158258/ENSG00000046604/ENSG00000134757/ENSG00000134755/ENSG00000169851…
GOBP_LIPID_MODIFICATION	GOBP_LIPID_MODIFICATION	203	0.341064	1.45611	0.00378693	0.0366123	0.0284239	5193	tags=29%, list=16%, signal=24%	ENSG00000185950/ENSG00000174697/ENSG00000172197/ENSG00000198825/ENSG00000112367/ENSG00000113790/ENSG00000145476/ENSG00000100330/ENSG00000130766/ENSG00000156521/ENSG00000179593/ENSG00000101473/ENSG00000168389/ENSG00000129951/ENSG00000205808/ENSG00000138796/ENSG00000186951/ENSG00000130208/ENSG00000162407/ENSG00000138029/ENSG00000119688/ENSG00000133835/ENSG00000166912/ENSG00000130203/ENSG00000057252…
GOCC_EXOCYTIC_VESICLE	GOCC_EXOCYTIC_VESICLE	211	0.338324	1.45329	0.0039536	0.0372769	0.0289398	6650	tags=32%, list=20%, signal=26%	ENSG00000140022/ENSG00000160014/ENSG00000079950/ENSG00000189195/ENSG00000136856/ENSG00000122012/ENSG00000147676/ENSG00000017427/ENSG00000073921/ENSG00000198794/ENSG00000085365/ENSG00000138449/ENSG00000188603/ENSG00000176697/ENSG00000125869/ENSG00000135823/ENSG00000162946/ENSG00000041353/ENSG00000158109/ENSG00000185518/ENSG00000132639/ENSG00000104093/ENSG00000099365/ENSG00000102362/ENSG00000155511…
GOBP_DEVELOPMENT_OF_PRIMARY_SEXUAL_CHARACTERISTICS	GOBP_DEVELOPMENT_OF_PRIMARY_SEXUAL_CHARACTERISTICS	214	0.337184	1.44696	0.00450895	0.0407059	0.0316019	5903	tags=31%, list=18%, signal=26%	ENSG00000176046/ENSG00000171105/ENSG00000174697/ENSG00000032219/ENSG00000107679/ENSG00000175899/ENSG00000118689/ENSG00000143867/ENSG00000159640/ENSG00000164342/ENSG00000149311/ENSG00000134245/ENSG00000266412/ENSG00000163659/ENSG00000096717/ENSG00000169946/ENSG00000141448/ENSG00000114742/ENSG00000102531/ENSG00000138413/ENSG00000134363/ENSG00000133835/ENSG00000114062/ENSG00000152661/ENSG00000154734…
GOBP_REGULATION_OF_VASCULATURE_DEVELOPMENT	GOBP_REGULATION_OF_VASCULATURE_DEVELOPMENT	270	0.327078	1.44641	0.00267269	0.0293823	0.0228109	6072	tags=34%, list=18%, signal=28%	ENSG00000133639/ENSG00000136235/ENSG00000121966/ENSG00000136634/ENSG00000174697/ENSG00000097007/ENSG00000198719/ENSG00000175344/ENSG00000213853/ENSG00000213463/ENSG00000164342/ENSG00000136826/ENSG00000185591/ENSG00000136110/ENSG00000163638/ENSG00000131845/ENSG00000124212/ENSG00000164619/ENSG00000113296/ENSG00000004776/ENSG00000276231/ENSG00000096717/ENSG00000169242/ENSG00000137801/ENSG00000164047…
GOBP_RECEPTOR_MEDIATED_ENDOCYTOSIS	GOBP_RECEPTOR_MEDIATED_ENDOCYTOSIS	237	0.331551	1.44511	0.00390025	0.0371286	0.0288247	5410	tags=27%, list=16%, signal=23%	ENSG00000171105/ENSG00000168216/ENSG00000198719/ENSG00000198825/ENSG00000106483/ENSG00000135914/ENSG00000072274/ENSG00000189195/ENSG00000163956/ENSG00000157107/ENSG00000073921/ENSG00000153071/ENSG00000064989/ENSG00000188603/ENSG00000106976/ENSG00000131374/ENSG00000028528/ENSG00000168702/ENSG00000135404/ENSG00000213983/ENSG00000144868/ENSG00000130881/ENSG00000130208/ENSG00000165025/ENSG00000132639…
GOBP_ACTIVATION_OF_IMMUNE_RESPONSE	GOBP_ACTIVATION_OF_IMMUNE_RESPONSE	301	0.324111	1.44323	0.00117304	0.016762	0.0130131	3963	tags=24%, list=12%, signal=22%	ENSG00000174500/ENSG00000166278/ENSG00000026950/ENSG00000097007/ENSG00000012124/ENSG00000255819/ENSG00000107679/ENSG00000175899/ENSG00000163564/ENSG00000085063/ENSG00000124508/ENSG00000196839/ENSG00000005339/ENSG00000136869/ENSG00000157837/ENSG00000184381/ENSG00000203710/ENSG00000213413/ENSG00000095970/ENSG00000082074/ENSG00000167207/ENSG00000124549/ENSG00000139178/ENSG00000126353/ENSG00000196776…
GOBP_HEART_MORPHOGENESIS	GOBP_HEART_MORPHOGENESIS	244	0.327508	1.43411	0.00391459	0.0372132	0.0288903	4338	tags=25%, list=13%, signal=22%	ENSG00000150593/ENSG00000171105/ENSG00000118257/ENSG00000198719/ENSG00000136169/ENSG00000135914/ENSG00000162496/ENSG00000019549/ENSG00000113163/ENSG00000157168/ENSG00000130700/ENSG00000163909/ENSG00000135679/ENSG00000134250/ENSG00000176887/ENSG00000163217/ENSG00000169946/ENSG00000164056/ENSG00000169242/ENSG00000141448/ENSG00000057294/ENSG00000060718/ENSG00000107984/ENSG00000137693/ENSG00000184058…
GOBP_STEROID_METABOLIC_PROCESS	GOBP_STEROID_METABOLIC_PROCESS	279	0.321675	1.42829	0.00246247	0.027709	0.0215118	4548	tags=25%, list=14%, signal=22%	ENSG00000073737/ENSG00000085662/ENSG00000174697/ENSG00000104763/ENSG00000073060/ENSG00000107679/ENSG00000145476/ENSG00000170271/ENSG00000100600/ENSG00000049239/ENSG00000153071/ENSG00000126368/ENSG00000109193/ENSG00000087076/ENSG00000131781/ENSG00000019549/ENSG00000141458/ENSG00000069667/ENSG00000135929/ENSG00000166311/ENSG00000101473/ENSG00000163659/ENSG00000144852/ENSG00000096717/ENSG00000100867…
GOBP_COGNITION	GOBP_COGNITION	292	0.321709	1.42738	0.00248506	0.0278588	0.0216281	5066	tags=25%, list=15%, signal=22%	ENSG00000171105/ENSG00000126351/ENSG00000161642/ENSG00000097007/ENSG00000092051/ENSG00000129682/ENSG00000175344/ENSG00000138031/ENSG00000171766/ENSG00000162105/ENSG00000100600/ENSG00000073921/ENSG00000165246/ENSG00000124406/ENSG00000064687/ENSG00000196639/ENSG00000184381/ENSG00000168959/ENSG00000108773/ENSG00000106688/ENSG00000095970/ENSG00000188603/ENSG00000189056/ENSG00000176697/ENSG00000104723…
GOBP_NEGATIVE_REGULATION_OF_LOCOMOTION	GOBP_NEGATIVE_REGULATION_OF_LOCOMOTION	308	0.319053	1.42608	0.0016348	0.0211037	0.0163838	4316	tags=25%, list=13%, signal=22%	ENSG00000174500/ENSG00000181467/ENSG00000111863/ENSG00000255819/ENSG00000117115/ENSG00000197635/ENSG00000118689/ENSG00000102572/ENSG00000196220/ENSG00000213463/ENSG00000196839/ENSG00000163539/ENSG00000137764/ENSG00000136826/ENSG00000184194/ENSG00000168959/ENSG00000157168/ENSG00000143507/ENSG00000163606/ENSG00000163638/ENSG00000179593/ENSG00000140403/ENSG00000133121/ENSG00000163217/ENSG00000144824…
GOCC_EXTERNAL_SIDE_OF_PLASMA_MEMBRANE	GOCC_EXTERNAL_SIDE_OF_PLASMA_MEMBRANE	365	0.311724	1.42213	0.00137022	0.0185482	0.0143999	4993	tags=24%, list=15%, signal=20%	ENSG00000121966/ENSG00000171105/ENSG00000160791/ENSG00000026950/ENSG00000187266/ENSG00000012124/ENSG00000072274/ENSG00000255819/ENSG00000085063/ENSG00000119535/ENSG00000124508/ENSG00000196839/ENSG00000159640/ENSG00000136869/ENSG00000153029/ENSG00000131724/ENSG00000162739/ENSG00000157873/ENSG00000197442/ENSG00000144481/ENSG00000143387/ENSG00000163606/ENSG00000113594/ENSG00000124549/ENSG00000040608…
GOBP_RESPONSE_TO_STEROID_HORMONE	GOBP_RESPONSE_TO_STEROID_HORMONE	301	0.318231	1.41705	0.00239111	0.0273454	0.0212295	4718	tags=26%, list=14%, signal=23%	ENSG00000115548/ENSG00000136634/ENSG00000111863/ENSG00000160014/ENSG00000170915/ENSG00000104517/ENSG00000175899/ENSG00000117115/ENSG00000118689/ENSG00000156804/ENSG00000152518/ENSG00000012817/ENSG00000167333/ENSG00000159640/ENSG00000125107/ENSG00000160695/ENSG00000153071/ENSG00000148218/ENSG00000126368/ENSG00000100201/ENSG00000141458/ENSG00000163909/ENSG00000182749/ENSG00000197971/ENSG00000266412…
GOBP_MULTICELLULAR_ORGANISMAL_HOMEOSTASIS	GOBP_MULTICELLULAR_ORGANISMAL_HOMEOSTASIS	488	0.30355	1.41608	0.000585	0.00979194	0.00760194	3918	tags=22%, list=12%, signal=20%	ENSG00000115548/ENSG00000121966/ENSG00000108984/ENSG00000085662/ENSG00000126351/ENSG00000150907/ENSG00000174697/ENSG00000174738/ENSG00000119401/ENSG00000130304/ENSG00000198719/ENSG00000072274/ENSG00000171766/ENSG00000112769/ENSG00000188219/ENSG00000145431/ENSG00000136869/ENSG00000156171/ENSG00000137509/ENSG00000164761/ENSG00000126368/ENSG00000062038/ENSG00000134627/ENSG00000142552/ENSG00000142875…
GOCC_BASAL_PART_OF_CELL	GOCC_BASAL_PART_OF_CELL	254	0.317645	1.39581	0.00540096	0.0464224	0.0360399	4986	tags=27%, list=15%, signal=23%	ENSG00000114770/ENSG00000130304/ENSG00000072274/ENSG00000112759/ENSG00000166866/ENSG00000213463/ENSG00000163539/ENSG00000112851/ENSG00000159640/ENSG00000137509/ENSG00000175538/ENSG00000140519/ENSG00000138449/ENSG00000167207/ENSG00000109667/ENSG00000125257/ENSG00000076351/ENSG00000163235/ENSG00000144824/ENSG00000158195/ENSG00000240583/ENSG00000249437/ENSG00000149418/ENSG00000162407/ENSG00000100311…
GOCC_EARLY_ENDOSOME	GOCC_EARLY_ENDOSOME	386	0.305138	1.39404	0.00253625	0.0282931	0.0219652	3666	tags=22%, list=11%, signal=19%	ENSG00000136235/ENSG00000162869/ENSG00000274611/ENSG00000121966/ENSG00000104763/ENSG00000165689/ENSG00000089006/ENSG00000198825/ENSG00000029725/ENSG00000012124/ENSG00000112367/ENSG00000072274/ENSG00000079950/ENSG00000156931/ENSG00000103365/ENSG00000152061/ENSG00000165406/ENSG00000160695/ENSG00000164342/ENSG00000073921/ENSG00000136869/ENSG00000153029/ENSG00000129515/ENSG00000167208/ENSG00000064687…
GOBP_NEGATIVE_REGULATION_OF_PROTEOLYSIS	GOBP_NEGATIVE_REGULATION_OF_PROTEOLYSIS	285	0.313339	1.3907	0.00525726	0.0455842	0.0353891	4103	tags=23%, list=12%, signal=20%	ENSG00000136634/ENSG00000170369/ENSG00000175899/ENSG00000084234/ENSG00000147677/ENSG00000118849/ENSG00000089289/ENSG00000137764/ENSG00000105373/ENSG00000204397/ENSG00000055955/ENSG00000073921/ENSG00000136826/ENSG00000148218/ENSG00000109846/ENSG00000079257/ENSG00000203710/ENSG00000188603/ENSG00000035862/ENSG00000124102/ENSG00000169242/ENSG00000121552/ENSG00000124107/ENSG00000137801/ENSG00000198252…
GOBP_EPITHELIAL_CELL_PROLIFERATION	GOBP_EPITHELIAL_CELL_PROLIFERATION	379	0.302554	1.38647	0.00302651	0.0315016	0.0244562	5238	tags=28%, list=16%, signal=24%	ENSG00000176046/ENSG00000160593/ENSG00000118257/ENSG00000136634/ENSG00000174697/ENSG00000073060/ENSG00000135914/ENSG00000170873/ENSG00000149577/ENSG00000111276/ENSG00000213463/ENSG00000137764/ENSG00000143867/ENSG00000017427/ENSG00000185591/ENSG00000153071/ENSG00000130770/ENSG00000126368/ENSG00000062038/ENSG00000019549/ENSG00000136110/ENSG00000143507/ENSG00000131845/ENSG00000232040/ENSG00000134250…
GOBP_IMMUNE_RESPONSE_REGULATING_SIGNALING_PATHWAY	GOBP_IMMUNE_RESPONSE_REGULATING_SIGNALING_PATHWAY	399	0.302065	1.38647	0.00279962	0.0303857	0.0235898	5964	tags=30%, list=18%, signal=25%	ENSG00000174500/ENSG00000108984/ENSG00000134321/ENSG00000026950/ENSG00000187554/ENSG00000097007/ENSG00000149476/ENSG00000239961/ENSG00000012124/ENSG00000152223/ENSG00000255819/ENSG00000107679/ENSG00000124508/ENSG00000196839/ENSG00000005339/ENSG00000105373/ENSG00000112851/ENSG00000101695/ENSG00000095015/ENSG00000164342/ENSG00000136869/ENSG00000157837/ENSG00000126368/ENSG00000154589/ENSG00000184381…
GOBP_REGIONALIZATION	GOBP_REGIONALIZATION	320	0.30727	1.38057	0.00482057	0.0428383	0.0332574	4607	tags=25%, list=14%, signal=22%	ENSG00000204103/ENSG00000118257/ENSG00000198719/ENSG00000136169/ENSG00000143867/ENSG00000149311/ENSG00000197757/ENSG00000134245/ENSG00000142875/ENSG00000179598/ENSG00000108773/ENSG00000069812/ENSG00000130700/ENSG00000163909/ENSG00000134250/ENSG00000143126/ENSG00000171634/ENSG00000109906/ENSG00000114739/ENSG00000189056/ENSG00000164056/ENSG00000185630/ENSG00000123095/ENSG00000138685/ENSG00000180818…
GOCC_PRESYNAPSE	GOCC_PRESYNAPSE	476	0.289424	1.34826	0.00217468	0.0255562	0.0198405	7019	tags=33%, list=21%, signal=27%	ENSG00000140022/ENSG00000117016/ENSG00000160014/ENSG00000108306/ENSG00000112759/ENSG00000079950/ENSG00000189195/ENSG00000136856/ENSG00000122585/ENSG00000122012/ENSG00000132424/ENSG00000147676/ENSG00000162105/ENSG00000175866/ENSG00000157107/ENSG00000073921/ENSG00000165246/ENSG00000175544/ENSG00000137726/ENSG00000198794/ENSG00000106688/ENSG00000085365/ENSG00000138449/ENSG00000188603/ENSG00000163618…
GOBP_FATTY_ACID_METABOLIC_PROCESS	GOBP_FATTY_ACID_METABOLIC_PROCESS	356	0.296312	1.34447	0.00484985	0.0430425	0.0334159	4662	tags=22%, list=14%, signal=19%	ENSG00000185950/ENSG00000085662/ENSG00000174697/ENSG00000104763/ENSG00000111863/ENSG00000130304/ENSG00000188921/ENSG00000143819/ENSG00000113790/ENSG00000074416/ENSG00000145476/ENSG00000154930/ENSG00000100997/ENSG00000100031/ENSG00000130766/ENSG00000140043/ENSG00000059377/ENSG00000156521/ENSG00000179593/ENSG00000103066/ENSG00000124212/ENSG00000164181/ENSG00000165475/ENSG00000101473/ENSG00000011198…
GOBP_POSITIVE_REGULATION_OF_CATABOLIC_PROCESS	GOBP_POSITIVE_REGULATION_OF_CATABOLIC_PROCESS	498	0.280392	1.31151	0.00544039	0.0465494	0.0361385	2939	tags=17%, list=9%, signal=16%	ENSG00000185950/ENSG00000176046/ENSG00000171105/ENSG00000150907/ENSG00000172057/ENSG00000152137/ENSG00000104765/ENSG00000119401/ENSG00000137393/ENSG00000181722/ENSG00000135473/ENSG00000163564/ENSG00000118689/ENSG00000080546/ENSG00000152518/ENSG00000112561/ENSG00000112343/ENSG00000111276/ENSG00000105373/ENSG00000110931/ENSG00000167333/ENSG00000125107/ENSG00000017427/ENSG00000160695/ENSG00000099785…
GOMF_ACTIN_BINDING	GOMF_ACTIN_BINDING	429	-0.274924	-1.29587	0.00533275	0.045894	0.0356296	4561	tags=24%, list=14%, signal=21%	ENSG00000151239/ENSG00000064042/ENSG00000169604/ENSG00000127603/ENSG00000278259/ENSG00000138071/ENSG00000183963/ENSG00000155657/ENSG00000273749/ENSG00000100345/ENSG00000172399/ENSG00000157483/ENSG00000213918/ENSG00000158528/ENSG00000148180/ENSG00000136279/ENSG00000073712/ENSG00000139734/ENSG00000138347/ENSG00000196586/ENSG00000167549/ENSG00000072110/ENSG00000070182/ENSG00000183576/ENSG00000077522…
GOBP_MALE_GAMETE_GENERATION	GOBP_MALE_GAMETE_GENERATION	482	-0.275012	-1.31341	0.00318764	0.0325972	0.0253068	4958	tags=29%, list=15%, signal=25%	ENSG00000128242/ENSG00000119048/ENSG00000100241/ENSG00000131876/ENSG00000173744/ENSG00000158077/ENSG00000013375/ENSG00000003137/ENSG00000137875/ENSG00000163923/ENSG00000160207/ENSG00000118557/ENSG00000134668/ENSG00000198833/ENSG00000164736/ENSG00000179218/ENSG00000144747/ENSG00000112486/ENSG00000133794/ENSG00000155530/ENSG00000174953/ENSG00000118432/ENSG00000153046/ENSG00000025156/ENSG00000180336…
GOBP_T_CELL_ACTIVATION	GOBP_T_CELL_ACTIVATION	469	-0.276693	-1.31629	0.00253522	0.0282931	0.0219652	4780	tags=24%, list=14%, signal=21%	ENSG00000087088/ENSG00000117262/ENSG00000137078/ENSG00000105122/ENSG00000018280/ENSG00000113360/ENSG00000110651/ENSG00000128340/ENSG00000142168/ENSG00000186827/ENSG00000136630/ENSG00000065000/ENSG00000100345/ENSG00000108175/ENSG00000140691/ENSG00000159958/ENSG00000180549/ENSG00000081237/ENSG00000163599/ENSG00000148180/ENSG00000155659/ENSG00000163154/ENSG00000071051/ENSG00000100219/ENSG00000144161…
GOBP_POSITIVE_REGULATION_OF_RESPONSE_TO_EXTERNAL_STIMULUS	GOBP_POSITIVE_REGULATION_OF_RESPONSE_TO_EXTERNAL_STIMULUS	407	-0.284077	-1.33548	0.00563228	0.0475119	0.0368857	3007	tags=17%, list=9%, signal=16%	ENSG00000116560/ENSG00000117090/ENSG00000080824/ENSG00000105329/ENSG00000117407/ENSG00000239998/ENSG00000099250/ENSG00000172216/ENSG00000171522/ENSG00000068001/ENSG00000078401/ENSG00000198829/ENSG00000136244/ENSG00000172575/ENSG00000168329/ENSG00000168495/ENSG00000161643/ENSG00000145901/ENSG00000169398/ENSG00000163220/ENSG00000156026/ENSG00000057593/ENSG00000177663/ENSG00000141965/ENSG00000151651…
GOBP_RESPONSE_TO_OXIDATIVE_STRESS	GOBP_RESPONSE_TO_OXIDATIVE_STRESS	409	-0.285275	-1.34238	0.00409255	0.0381156	0.0295909	5518	tags=29%, list=17%, signal=24%	ENSG00000174437/ENSG00000213689/ENSG00000168615/ENSG00000147955/ENSG00000135218/ENSG00000172939/ENSG00000176170/ENSG00000133794/ENSG00000228716/ENSG00000030110/ENSG00000100823/ENSG00000115694/ENSG00000169220/ENSG00000042286/ENSG00000173039/ENSG00000196262/ENSG00000198786/ENSG00000008394/ENSG00000183010/ENSG00000079999/ENSG00000142168/ENSG00000101986/ENSG00000003393/ENSG00000068903/ENSG00000163932…
GOBP_ERK1_AND_ERK2_CASCADE	GOBP_ERK1_AND_ERK2_CASCADE	302	-0.29631	-1.34367	0.00510689	0.0448055	0.0347846	2996	tags=18%, list=9%, signal=16%	ENSG00000117090/ENSG00000105329/ENSG00000131016/ENSG00000099250/ENSG00000169032/ENSG00000171522/ENSG00000148400/ENSG00000078401/ENSG00000136997/ENSG00000181092/ENSG00000138623/ENSG00000172575/ENSG00000145901/ENSG00000067606/ENSG00000111679/ENSG00000090339/ENSG00000174775/ENSG00000116285/ENSG00000138448/ENSG00000154928/ENSG00000183578/ENSG00000170312/ENSG00000171631/ENSG00000120875/ENSG00000166068…
GOBP_IN_UTERO_EMBRYONIC_DEVELOPMENT	GOBP_IN_UTERO_EMBRYONIC_DEVELOPMENT	378	-0.288662	-1.34528	0.00516676	0.0449358	0.0348857	5257	tags=28%, list=16%, signal=24%	ENSG00000158955/ENSG00000140931/ENSG00000112175/ENSG00000071246/ENSG00000085721/ENSG00000161714/ENSG00000152601/ENSG00000065978/ENSG00000115170/ENSG00000115109/ENSG00000116688/ENSG00000102145/ENSG00000177885/ENSG00000088038/ENSG00000130726/ENSG00000203883/ENSG00000079999/ENSG00000126653/ENSG00000003393/ENSG00000063245/ENSG00000100345/ENSG00000108175/ENSG00000140691/ENSG00000037474/ENSG00000157483…
GOCC_INTRINSIC_COMPONENT_OF_ORGANELLE_MEMBRANE	GOCC_INTRINSIC_COMPONENT_OF_ORGANELLE_MEMBRANE	404	-0.286583	-1.34759	0.00516867	0.0449358	0.0348857	5533	tags=27%, list=17%, signal=23%	ENSG00000062282/ENSG00000117868/ENSG00000162928/ENSG00000179218/ENSG00000085998/ENSG00000135924/ENSG00000040487/ENSG00000176915/ENSG00000050393/ENSG00000120942/ENSG00000115307/ENSG00000117758/ENSG00000147533/ENSG00000030110/ENSG00000118432/ENSG00000116688/ENSG00000104888/ENSG00000177058/ENSG00000229833/ENSG00000144040/ENSG00000197601/ENSG00000106638/ENSG00000167964/ENSG00000141385/ENSG00000101986…
GOBP_REGULATION_OF_PROTEIN_CONTAINING_COMPLEX_ASSEMBLY	GOBP_REGULATION_OF_PROTEIN_CONTAINING_COMPLEX_ASSEMBLY	391	-0.287576	-1.34914	0.00224273	0.0261349	0.0202897	5014	tags=27%, list=15%, signal=23%	ENSG00000030110/ENSG00000144118/ENSG00000075711/ENSG00000102879/ENSG00000169884/ENSG00000111530/ENSG00000087088/ENSG00000167972/ENSG00000177885/ENSG00000179820/ENSG00000104435/ENSG00000069329/ENSG00000151239/ENSG00000132854/ENSG00000097033/ENSG00000143575/ENSG00000273749/ENSG00000136238/ENSG00000068903/ENSG00000163932/ENSG00000143799/ENSG00000165637/ENSG00000130779/ENSG00000148180/ENSG00000110330…
GOBP_RESPONSE_TO_INORGANIC_SUBSTANCE	GOBP_RESPONSE_TO_INORGANIC_SUBSTANCE	491	-0.281247	-1.35031	0.00233325	0.0270008	0.0209619	5552	tags=27%, list=17%, signal=23%	ENSG00000091513/ENSG00000197299/ENSG00000179218/ENSG00000213689/ENSG00000168615/ENSG00000147955/ENSG00000135218/ENSG00000176170/ENSG00000171723/ENSG00000080819/ENSG00000242252/ENSG00000049759/ENSG00000228716/ENSG00000119523/ENSG00000144550/ENSG00000174953/ENSG00000120256/ENSG00000030110/ENSG00000164756/ENSG00000165272/ENSG00000100823/ENSG00000115694/ENSG00000178980/ENSG00000173039/ENSG00000198786…
GOBP_VIRAL_PROCESS	GOBP_VIRAL_PROCESS	397	-0.288618	-1.35501	0.00427333	0.0391492	0.0303933	4890	tags=26%, list=15%, signal=22%	ENSG00000232119/ENSG00000196262/ENSG00000105723/ENSG00000113712/ENSG00000138385/ENSG00000130726/ENSG00000126091/ENSG00000185885/ENSG00000110651/ENSG00000186827/ENSG00000168282/ENSG00000102753/ENSG00000064995/ENSG00000151746/ENSG00000120948/ENSG00000092445/ENSG00000103111/ENSG00000096063/ENSG00000174903/ENSG00000148180/ENSG00000172270/ENSG00000060069/ENSG00000088298/ENSG00000204616/ENSG00000173020…
GOBP_POSITIVE_REGULATION_OF_DEFENSE_RESPONSE	GOBP_POSITIVE_REGULATION_OF_DEFENSE_RESPONSE	267	-0.302614	-1.35718	0.00546354	0.0465494	0.0361385	3007	tags=19%, list=9%, signal=18%	ENSG00000116560/ENSG00000080824/ENSG00000239998/ENSG00000172216/ENSG00000171522/ENSG00000068001/ENSG00000198829/ENSG00000136244/ENSG00000172575/ENSG00000168495/ENSG00000161643/ENSG00000145901/ENSG00000163220/ENSG00000177663/ENSG00000141965/ENSG00000151651/ENSG00000123240/ENSG00000113356/ENSG00000078140/ENSG00000180370/ENSG00000134954/ENSG00000073008/ENSG00000100473/ENSG00000263528/ENSG00000253729…
GOBP_NEGATIVE_REGULATION_OF_PHOSPHORUS_METABOLIC_PROCESS	GOBP_NEGATIVE_REGULATION_OF_PHOSPHORUS_METABOLIC_PROCESS	411	-0.288354	-1.35731	0.00381866	0.0367627	0.0285406	4190	tags=24%, list=13%, signal=21%	ENSG00000068903/ENSG00000163932/ENSG00000101265/ENSG00000143799/ENSG00000081237/ENSG00000120948/ENSG00000150867/ENSG00000120539/ENSG00000134324/ENSG00000087302/ENSG00000071051/ENSG00000205339/ENSG00000118503/ENSG00000133895/ENSG00000168209/ENSG00000128989/ENSG00000147889/ENSG00000124762/ENSG00000173404/ENSG00000086061/ENSG00000107331/ENSG00000149177/ENSG00000123080/ENSG00000152804/ENSG00000070018…
GOBP_ADAPTIVE_IMMUNE_RESPONSE_BASED_ON_SOMATIC_RECOMBINATION_OF_IMMUNE_RECEPTORS_BUILT_FROM_IMMUNOGLOBULIN_SUPERFAMILY_DOMAINS	GOBP_ADAPTIVE_IMMUNE_RESPONSE_BASED_ON_SOMATIC_RECOMBINATION_OF_IMMUNE_RECEPTORS_BUILT_FROM_IMMUNOGLOBULIN_SUPERFAMILY_DOMAINS	292	-0.301099	-1.36457	0.00522709	0.0453858	0.0352351	4678	tags=25%, list=14%, signal=21%	ENSG00000101384/ENSG00000018280/ENSG00000110651/ENSG00000116670/ENSG00000253251/ENSG00000136630/ENSG00000112130/ENSG00000163932/ENSG00000110169/ENSG00000076248/ENSG00000180549/ENSG00000081237/ENSG00000157212/ENSG00000118503/ENSG00000163251/ENSG00000135870/ENSG00000175857/ENSG00000144381/ENSG00000206341/ENSG00000198793/ENSG00000117090/ENSG00000105329/ENSG00000196843/ENSG00000198018/ENSG00000056586…
GOMF_TRANSCRIPTION_COREGULATOR_ACTIVITY	GOMF_TRANSCRIPTION_COREGULATOR_ACTIVITY	475	-0.285914	-1.365	0.0017497	0.0222085	0.0172415	5968	tags=32%, list=18%, signal=27%	ENSG00000089280/ENSG00000135334/ENSG00000150347/ENSG00000141867/ENSG00000110713/ENSG00000204209/ENSG00000108510/ENSG00000167085/ENSG00000167674/ENSG00000175550/ENSG00000170604/ENSG00000116128/ENSG00000189403/ENSG00000015171/ENSG00000144747/ENSG00000239306/ENSG00000223731/ENSG00000132522/ENSG00000135801/ENSG00000029363/ENSG00000130402/ENSG00000122779/ENSG00000196781/ENSG00000153046/ENSG00000100823…
GOBP_RESPONSE_TO_LIGHT_STIMULUS	GOBP_RESPONSE_TO_LIGHT_STIMULUS	290	-0.302058	-1.36652	0.00435472	0.0395771	0.0307256	5308	tags=30%, list=16%, signal=25%	ENSG00000008405/ENSG00000123360/ENSG00000175054/ENSG00000142178/ENSG00000168811/ENSG00000174953/ENSG00000030110/ENSG00000169220/ENSG00000173039/ENSG00000166803/ENSG00000105991/ENSG00000087088/ENSG00000112619/ENSG00000134376/ENSG00000115183/ENSG00000167995/ENSG00000088256/ENSG00000101868/ENSG00000185974/ENSG00000079805/ENSG00000163932/ENSG00000156711/ENSG00000143799/ENSG00000151012/ENSG00000145743…
GOCC_CELL_CORTEX	GOCC_CELL_CORTEX	297	-0.301599	-1.36719	0.00413782	0.038372	0.0297899	5189	tags=26%, list=16%, signal=22%	ENSG00000002834/ENSG00000138107/ENSG00000130402/ENSG00000131236/ENSG00000102879/ENSG00000180096/ENSG00000179820/ENSG00000131398/ENSG00000105122/ENSG00000160360/ENSG00000128340/ENSG00000138758/ENSG00000118680/ENSG00000138071/ENSG00000143575/ENSG00000100345/ENSG00000136238/ENSG00000157483/ENSG00000158528/ENSG00000108830/ENSG00000148180/ENSG00000136279/ENSG00000111785/ENSG00000073712/ENSG00000128683…
GOBP_OSSIFICATION	GOBP_OSSIFICATION	385	-0.291716	-1.36902	0.00579925	0.0485003	0.037653	3715	tags=22%, list=11%, signal=20%	ENSG00000073712/ENSG00000100644/ENSG00000126524/ENSG00000113658/ENSG00000162551/ENSG00000133895/ENSG00000125398/ENSG00000078804/ENSG00000132436/ENSG00000119042/ENSG00000161905/ENSG00000173868/ENSG00000161057/ENSG00000170468/ENSG00000116604/ENSG00000132475/ENSG00000115268/ENSG00000115541/ENSG00000108654/ENSG00000187608/ENSG00000029559/ENSG00000169762/ENSG00000105329/ENSG00000180694/ENSG00000183684…
GOBP_MONONUCLEAR_CELL_DIFFERENTIATION	GOBP_MONONUCLEAR_CELL_DIFFERENTIATION	399	-0.291255	-1.36988	0.00311125	0.0320821	0.0249068	4353	tags=23%, list=13%, signal=20%	ENSG00000136630/ENSG00000065000/ENSG00000100345/ENSG00000108175/ENSG00000153208/ENSG00000140691/ENSG00000180549/ENSG00000081237/ENSG00000163599/ENSG00000092445/ENSG00000198400/ENSG00000100219/ENSG00000144161/ENSG00000163251/ENSG00000135870/ENSG00000126226/ENSG00000155760/ENSG00000149177/ENSG00000152804/ENSG00000112149/ENSG00000198793/ENSG00000117090/ENSG00000198018/ENSG00000056586/ENSG00000172216…
GOBP_NEGATIVE_REGULATION_OF_PHOSPHORYLATION	GOBP_NEGATIVE_REGULATION_OF_PHOSPHORYLATION	357	-0.295392	-1.37131	0.00269313	0.0295593	0.0229483	4897	tags=27%, list=15%, signal=23%	ENSG00000169220/ENSG00000196262/ENSG00000087088/ENSG00000179820/ENSG00000106070/ENSG00000129993/ENSG00000077463/ENSG00000102580/ENSG00000154710/ENSG00000068903/ENSG00000163932/ENSG00000101265/ENSG00000081237/ENSG00000120948/ENSG00000150867/ENSG00000087302/ENSG00000071051/ENSG00000205339/ENSG00000118503/ENSG00000133895/ENSG00000168209/ENSG00000147889/ENSG00000124762/ENSG00000173404/ENSG00000086061…
GOCC_VESICLE_LUMEN	GOCC_VESICLE_LUMEN	304	-0.301911	-1.37179	0.00385246	0.0368797	0.0286314	5105	tags=28%, list=15%, signal=24%	ENSG00000115271/ENSG00000130402/ENSG00000131236/ENSG00000138798/ENSG00000196262/ENSG00000120868/ENSG00000111530/ENSG00000240972/ENSG00000079246/ENSG00000109320/ENSG00000102580/ENSG00000138071/ENSG00000115828/ENSG00000273749/ENSG00000157017/ENSG00000163932/ENSG00000148180/ENSG00000136279/ENSG00000148334/ENSG00000072110/ENSG00000077522/ENSG00000198113/ENSG00000161057/ENSG00000084072/ENSG00000172432…
GOBP_RESPONSE_TO_VIRUS	GOBP_RESPONSE_TO_VIRUS	352	-0.29569	-1.37198	0.00213085	0.025347	0.0196781	5483	tags=27%, list=16%, signal=23%	ENSG00000213689/ENSG00000015171/ENSG00000247315/ENSG00000145907/ENSG00000058600/ENSG00000104957/ENSG00000115307/ENSG00000168811/ENSG00000174953/ENSG00000143761/ENSG00000164078/ENSG00000173039/ENSG00000087088/ENSG00000130726/ENSG00000126456/ENSG00000185885/ENSG00000109320/ENSG00000102580/ENSG00000161526/ENSG00000140691/ENSG00000081237/ENSG00000185386/ENSG00000243725/ENSG00000110330/ENSG00000123545…
GOMF_ACTIVE_TRANSMEMBRANE_TRANSPORTER_ACTIVITY	GOMF_ACTIVE_TRANSMEMBRANE_TRANSPORTER_ACTIVITY	376	-0.294837	-1.37328	0.00352273	0.0348996	0.0270942	4825	tags=24%, list=14%, signal=21%	ENSG00000104888/ENSG00000167700/ENSG00000178741/ENSG00000198786/ENSG00000167972/ENSG00000135740/ENSG00000174326/ENSG00000141338/ENSG00000018280/ENSG00000164638/ENSG00000229344/ENSG00000101986/ENSG00000101187/ENSG00000119013/ENSG00000170906/ENSG00000111775/ENSG00000112394/ENSG00000120519/ENSG00000151012/ENSG00000197208/ENSG00000176340/ENSG00000169359/ENSG00000023228/ENSG00000107331/ENSG00000150403…
GOBP_GLYCOPROTEIN_BIOSYNTHETIC_PROCESS	GOBP_GLYCOPROTEIN_BIOSYNTHETIC_PROCESS	300	-0.302935	-1.37422	0.00405629	0.0379624	0.029472	5644	tags=30%, list=17%, signal=25%	ENSG00000198833/ENSG00000153989/ENSG00000163463/ENSG00000213689/ENSG00000105639/ENSG00000085998/ENSG00000144647/ENSG00000120697/ENSG00000214654/ENSG00000124302/ENSG00000110080/ENSG00000119523/ENSG00000275700/ENSG00000167889/ENSG00000102145/ENSG00000166507/ENSG00000253710/ENSG00000176383/ENSG00000126091/ENSG00000228474/ENSG00000111846/ENSG00000115339/ENSG00000134910/ENSG00000171155/ENSG00000168282…
GOBP_CELLULAR_RESPONSE_TO_ABIOTIC_STIMULUS	GOBP_CELLULAR_RESPONSE_TO_ABIOTIC_STIMULUS	308	-0.302732	-1.37463	0.00284285	0.0306112	0.0237649	5733	tags=32%, list=17%, signal=27%	ENSG00000134001/ENSG00000196632/ENSG00000106991/ENSG00000196419/ENSG00000197299/ENSG00000213689/ENSG00000106144/ENSG00000172939/ENSG00000008405/ENSG00000175054/ENSG00000174953/ENSG00000030110/ENSG00000151164/ENSG00000087088/ENSG00000177885/ENSG00000079246/ENSG00000149115/ENSG00000134376/ENSG00000120949/ENSG00000109320/ENSG00000088256/ENSG00000101868/ENSG00000185974/ENSG00000198648/ENSG00000079805…
GOBP_RESPONSE_TO_XENOBIOTIC_STIMULUS	GOBP_RESPONSE_TO_XENOBIOTIC_STIMULUS	358	-0.295914	-1.37489	0.00259502	0.0287137	0.0222918	3740	tags=21%, list=11%, signal=19%	ENSG00000167881/ENSG00000198400/ENSG00000103018/ENSG00000106258/ENSG00000104321/ENSG00000145730/ENSG00000183765/ENSG00000104290/ENSG00000100263/ENSG00000184588/ENSG00000182256/ENSG00000111674/ENSG00000107331/ENSG00000178921/ENSG00000141380/ENSG00000223802/ENSG00000044574/ENSG00000117724/ENSG00000132646/ENSG00000110092/ENSG00000078401/ENSG00000136997/ENSG00000165731/ENSG00000118705/ENSG00000181092…
GOBP_REGULATION_OF_ANATOMICAL_STRUCTURE_SIZE	GOBP_REGULATION_OF_ANATOMICAL_STRUCTURE_SIZE	459	-0.290583	-1.37938	0.000632	0.0104275	0.00809535	4928	tags=25%, list=15%, signal=21%	ENSG00000075711/ENSG00000102879/ENSG00000001617/ENSG00000177885/ENSG00000179820/ENSG00000127870/ENSG00000113749/ENSG00000091129/ENSG00000151239/ENSG00000274286/ENSG00000142168/ENSG00000132854/ENSG00000145936/ENSG00000172819/ENSG00000127603/ENSG00000003393/ENSG00000143575/ENSG00000273749/ENSG00000128512/ENSG00000079805/ENSG00000136238/ENSG00000163932/ENSG00000065320/ENSG00000174233/ENSG00000108830…
GOBP_GLIOGENESIS	GOBP_GLIOGENESIS	269	-0.307285	-1.38075	0.00527297	0.0456098	0.035409	3539	tags=21%, list=11%, signal=19%	ENSG00000104728/ENSG00000125398/ENSG00000265763/ENSG00000107331/ENSG00000133703/ENSG00000110107/ENSG00000123080/ENSG00000198793/ENSG00000105329/ENSG00000166333/ENSG00000169032/ENSG00000148400/ENSG00000136997/ENSG00000070785/ENSG00000163558/ENSG00000152784/ENSG00000178209/ENSG00000163884/ENSG00000136244/ENSG00000168329/ENSG00000100151/ENSG00000136717/ENSG00000118276/ENSG00000132470/ENSG00000157193…
GOBP_REGULATION_OF_ACTIN_FILAMENT_BASED_PROCESS	GOBP_REGULATION_OF_ACTIN_FILAMENT_BASED_PROCESS	378	-0.296347	-1.3811	0.00281747	0.0304822	0.0236647	4561	tags=24%, list=14%, signal=21%	ENSG00000151239/ENSG00000149930/ENSG00000064042/ENSG00000128340/ENSG00000132854/ENSG00000143575/ENSG00000273749/ENSG00000100345/ENSG00000136238/ENSG00000163932/ENSG00000108830/ENSG00000148180/ENSG00000136279/ENSG00000073712/ENSG00000071051/ENSG00000145730/ENSG00000125863/ENSG00000145362/ENSG00000104728/ENSG00000197747/ENSG00000070182/ENSG00000077522/ENSG00000184588/ENSG00000161905/ENSG00000114346…
GOMF_PROTEIN_SERINE_THREONINE_TYROSINE_KINASE_ACTIVITY	GOMF_PROTEIN_SERINE_THREONINE_TYROSINE_KINASE_ACTIVITY	439	-0.291889	-1.38264	0.000992	0.0149567	0.0116116	4970	tags=27%, list=15%, signal=24%	ENSG00000160447/ENSG00000164078/ENSG00000115694/ENSG00000034152/ENSG00000163482/ENSG00000105723/ENSG00000113712/ENSG00000152953/ENSG00000130669/ENSG00000149930/ENSG00000168067/ENSG00000171219/ENSG00000183049/ENSG00000155657/ENSG00000198648/ENSG00000077782/ENSG00000187550/ENSG00000153208/ENSG00000072133/ENSG00000163932/ENSG00000156711/ENSG00000125834/ENSG00000198355/ENSG00000092445/ENSG00000185386…
GOBP_MAINTENANCE_OF_LOCATION	GOBP_MAINTENANCE_OF_LOCATION	310	-0.305257	-1.38643	0.00300115	0.031374	0.0243571	3019	tags=21%, list=9%, signal=19%	ENSG00000102931/ENSG00000169762/ENSG00000044574/ENSG00000100242/ENSG00000198668/ENSG00000088832/ENSG00000146232/ENSG00000163874/ENSG00000135454/ENSG00000136244/ENSG00000197296/ENSG00000131018/ENSG00000105499/ENSG00000158427/ENSG00000259207/ENSG00000111679/ENSG00000138376/ENSG00000163220/ENSG00000136240/ENSG00000100401/ENSG00000171316/ENSG00000005700/ENSG00000148834/ENSG00000198917/ENSG00000138448…
GOCC_CELL_CELL_JUNCTION	GOCC_CELL_CELL_JUNCTION	476	-0.292757	-1.39761	0.000913	0.0140207	0.0108849	4976	tags=25%, list=15%, signal=22%	ENSG00000165272/ENSG00000165215/ENSG00000075711/ENSG00000102879/ENSG00000115109/ENSG00000177885/ENSG00000054282/ENSG00000179820/ENSG00000101384/ENSG00000149115/ENSG00000130669/ENSG00000134376/ENSG00000151239/ENSG00000135541/ENSG00000113946/ENSG00000100345/ENSG00000100014/ENSG00000157483/ENSG00000068903/ENSG00000163932/ENSG00000152939/ENSG00000135517/ENSG00000179776/ENSG00000151474/ENSG00000073712…
GOBP_REGULATION_OF_PROTEIN_CATABOLIC_PROCESS	GOBP_REGULATION_OF_PROTEIN_CATABOLIC_PROCESS	387	-0.29765	-1.39843	0.0019182	0.0237717	0.0184551	4977	tags=27%, list=15%, signal=24%	ENSG00000182087/ENSG00000138798/ENSG00000166167/ENSG00000169884/ENSG00000173039/ENSG00000105723/ENSG00000113712/ENSG00000157150/ENSG00000163743/ENSG00000069329/ENSG00000129993/ENSG00000110651/ENSG00000116670/ENSG00000077463/ENSG00000079999/ENSG00000167964/ENSG00000100911/ENSG00000127445/ENSG00000068903/ENSG00000087191/ENSG00000177383/ENSG00000085382/ENSG00000100387/ENSG00000183765/ENSG00000118503…
GOBP_LEUKOCYTE_CELL_CELL_ADHESION	GOBP_LEUKOCYTE_CELL_CELL_ADHESION	350	-0.301743	-1.39871	0.00184368	0.0231854	0.0179999	4353	tags=23%, list=13%, signal=20%	ENSG00000136630/ENSG00000065000/ENSG00000108175/ENSG00000159958/ENSG00000180549/ENSG00000081237/ENSG00000163599/ENSG00000155659/ENSG00000163154/ENSG00000071051/ENSG00000100219/ENSG00000144161/ENSG00000135870/ENSG00000162511/ENSG00000171916/ENSG00000144381/ENSG00000112149/ENSG00000117090/ENSG00000090776/ENSG00000056586/ENSG00000174564/ENSG00000172216/ENSG00000163874/ENSG00000136244/ENSG00000172575…
GOBP_METHYLATION	GOBP_METHYLATION	358	-0.303325	-1.40932	0.0013712	0.0185482	0.0143999	5012	tags=29%, list=15%, signal=25%	ENSG00000280789/ENSG00000185238/ENSG00000239605/ENSG00000178252/ENSG00000204356/ENSG00000143033/ENSG00000130726/ENSG00000158483/ENSG00000142453/ENSG00000166166/ENSG00000250305/ENSG00000117222/ENSG00000107614/ENSG00000037474/ENSG00000159055/ENSG00000147548/ENSG00000138050/ENSG00000105879/ENSG00000146476/ENSG00000143799/ENSG00000186523/ENSG00000088305/ENSG00000163166/ENSG00000157212/ENSG00000150756…
GOBP_REGULATION_OF_PROTEIN_SERINE_THREONINE_KINASE_ACTIVITY	GOBP_REGULATION_OF_PROTEIN_SERINE_THREONINE_KINASE_ACTIVITY	355	-0.304047	-1.4122	0.00144496	0.0191986	0.0149047	4533	tags=27%, list=14%, signal=24%	ENSG00000149930/ENSG00000168067/ENSG00000107937/ENSG00000003393/ENSG00000049130/ENSG00000077782/ENSG00000197019/ENSG00000163932/ENSG00000081237/ENSG00000114209/ENSG00000073712/ENSG00000108100/ENSG00000205339/ENSG00000118503/ENSG00000163251/ENSG00000133895/ENSG00000147889/ENSG00000124762/ENSG00000086061/ENSG00000105401/ENSG00000149177/ENSG00000123080/ENSG00000152804/ENSG00000070018/ENSG00000065150…
GOBP_RESPONSE_TO_ENDOPLASMIC_RETICULUM_STRESS	GOBP_RESPONSE_TO_ENDOPLASMIC_RETICULUM_STRESS	250	-0.316593	-1.41524	0.00381031	0.0367342	0.0285185	5733	tags=32%, list=17%, signal=27%	ENSG00000134001/ENSG00000198833/ENSG00000107175/ENSG00000162772/ENSG00000174437/ENSG00000179218/ENSG00000148396/ENSG00000135924/ENSG00000115307/ENSG00000145428/ENSG00000030110/ENSG00000182087/ENSG00000139055/ENSG00000120868/ENSG00000087088/ENSG00000105647/ENSG00000106638/ENSG00000102580/ENSG00000151092/ENSG00000198836/ENSG00000164953/ENSG00000120889/ENSG00000071051/ENSG00000100219/ENSG00000140943…
GOCC_ACTIN_CYTOSKELETON	GOCC_ACTIN_CYTOSKELETON	480	-0.295802	-1.41552	0.000657	0.010759	0.00835276	5189	tags=27%, list=16%, signal=23%	ENSG00000002834/ENSG00000144648/ENSG00000138107/ENSG00000119523/ENSG00000102786/ENSG00000130402/ENSG00000131236/ENSG00000118432/ENSG00000164078/ENSG00000102879/ENSG00000031691/ENSG00000002079/ENSG00000177791/ENSG00000214274/ENSG00000179820/ENSG00000149115/ENSG00000151239/ENSG00000149930/ENSG00000064042/ENSG00000128340/ENSG00000079999/ENSG00000138758/ENSG00000105619/ENSG00000141985/ENSG00000118680…
GOBP_CELL_SUBSTRATE_ADHESION	GOBP_CELL_SUBSTRATE_ADHESION	347	-0.306642	-1.41857	0.00157544	0.0205997	0.0159925	5680	tags=29%, list=17%, signal=24%	ENSG00000184292/ENSG00000114646/ENSG00000110880/ENSG00000086548/ENSG00000132669/ENSG00000179218/ENSG00000168615/ENSG00000164877/ENSG00000135218/ENSG00000122194/ENSG00000131626/ENSG00000130402/ENSG00000122861/ENSG00000102879/ENSG00000115109/ENSG00000135862/ENSG00000179820/ENSG00000101384/ENSG00000132286/ENSG00000111846/ENSG00000149930/ENSG00000064042/ENSG00000128340/ENSG00000169604/ENSG00000127603…
GOMF_MICROTUBULE_BINDING	GOMF_MICROTUBULE_BINDING	268	-0.316049	-1.4187	0.00393677	0.0372769	0.0289398	4396	tags=27%, list=13%, signal=24%	ENSG00000127603/ENSG00000140854/ENSG00000198836/ENSG00000079805/ENSG00000168476/ENSG00000117245/ENSG00000166503/ENSG00000130779/ENSG00000126524/ENSG00000186638/ENSG00000101871/ENSG00000101350/ENSG00000179051/ENSG00000128944/ENSG00000129250/ENSG00000138160/ENSG00000121742/ENSG00000078018/ENSG00000121621/ENSG00000086015/ENSG00000117724/ENSG00000100242/ENSG00000138095/ENSG00000101460/ENSG00000139116…
GOBP_POSITIVE_REGULATION_OF_CELL_ADHESION	GOBP_POSITIVE_REGULATION_OF_CELL_ADHESION	426	-0.301106	-1.41882	0.000452	0.00796738	0.00618545	4371	tags=22%, list=13%, signal=19%	ENSG00000186891/ENSG00000136630/ENSG00000065000/ENSG00000108175/ENSG00000079805/ENSG00000136238/ENSG00000159958/ENSG00000180549/ENSG00000081237/ENSG00000135517/ENSG00000073712/ENSG00000071051/ENSG00000100219/ENSG00000120337/ENSG00000197747/ENSG00000161905/ENSG00000144381/ENSG00000174951/ENSG00000149177/ENSG00000112149/ENSG00000100106/ENSG00000117090/ENSG00000029559/ENSG00000090776/ENSG00000099250…
GOBP_POSITIVE_REGULATION_OF_ESTABLISHMENT_OF_PROTEIN_LOCALIZATION	GOBP_POSITIVE_REGULATION_OF_ESTABLISHMENT_OF_PROTEIN_LOCALIZATION	297	-0.314383	-1.42514	0.00138941	0.0186736	0.0144972	4852	tags=36%, list=15%, signal=31%	ENSG00000115317/ENSG00000104219/ENSG00000047410/ENSG00000138182/ENSG00000155897/ENSG00000103496/ENSG00000104783/ENSG00000160299/ENSG00000170348/ENSG00000128602/ENSG00000168944/ENSG00000143158/ENSG00000142330/ENSG00000113615/ENSG00000110723/ENSG00000196535/ENSG00000173846/ENSG00000100889/ENSG00000198258/ENSG00000182782/ENSG00000168615/ENSG00000164877/ENSG00000177479/ENSG00000100335/ENSG00000164756…
GOBP_REGULATION_OF_CELL_DEVELOPMENT	GOBP_REGULATION_OF_CELL_DEVELOPMENT	464	-0.300238	-1.42594	0.000389	0.00700062	0.00543491	4914	tags=25%, list=15%, signal=22%	ENSG00000115694/ENSG00000169220/ENSG00000157933/ENSG00000105723/ENSG00000001617/ENSG00000179820/ENSG00000079246/ENSG00000127870/ENSG00000122133/ENSG00000127603/ENSG00000138071/ENSG00000273749/ENSG00000079805/ENSG00000136238/ENSG00000068903/ENSG00000065320/ENSG00000154645/ENSG00000119866/ENSG00000108830/ENSG00000136279/ENSG00000179776/ENSG00000089820/ENSG00000073712/ENSG00000100644/ENSG00000010319…
GOBP_NEURON_APOPTOTIC_PROCESS	GOBP_NEURON_APOPTOTIC_PROCESS	228	-0.323311	-1.42735	0.00437333	0.0396919	0.0308147	3755	tags=22%, list=11%, signal=20%	ENSG00000131238/ENSG00000198400/ENSG00000240764/ENSG00000100644/ENSG00000269858/ENSG00000162490/ENSG00000133703/ENSG00000090861/ENSG00000240184/ENSG00000099250/ENSG00000122966/ENSG00000044574/ENSG00000172216/ENSG00000196584/ENSG00000111676/ENSG00000163558/ENSG00000168329/ENSG00000242419/ENSG00000143384/ENSG00000139687/ENSG00000151651/ENSG00000149428/ENSG00000112096/ENSG00000118193/ENSG00000174775…
GOBP_ANION_TRANSMEMBRANE_TRANSPORT	GOBP_ANION_TRANSMEMBRANE_TRANSPORT	232	-0.323947	-1.42866	0.0043262	0.0394744	0.0306458	2772	tags=18%, list=8%, signal=17%	ENSG00000168575/ENSG00000100075/ENSG00000102100/ENSG00000164933/ENSG00000136997/ENSG00000100372/ENSG00000124786/ENSG00000075415/ENSG00000144659/ENSG00000177542/ENSG00000161091/ENSG00000050438/ENSG00000121073/ENSG00000011677/ENSG00000107819/ENSG00000130821/ENSG00000139514/ENSG00000154122/ENSG00000155380/ENSG00000124067/ENSG00000116704/ENSG00000173638/ENSG00000145217/ENSG00000109738/ENSG00000170571…
GOBP_NEGATIVE_REGULATION_OF_KINASE_ACTIVITY	GOBP_NEGATIVE_REGULATION_OF_KINASE_ACTIVITY	223	-0.325269	-1.43014	0.00470994	0.0420195	0.0326217	3716	tags=25%, list=11%, signal=22%	ENSG00000087302/ENSG00000205339/ENSG00000118503/ENSG00000133895/ENSG00000147889/ENSG00000124762/ENSG00000086061/ENSG00000149177/ENSG00000123080/ENSG00000152804/ENSG00000070018/ENSG00000180008/ENSG00000065150/ENSG00000110422/ENSG00000130695/ENSG00000068001/ENSG00000181092/ENSG00000178209/ENSG00000163888/ENSG00000204713/ENSG00000213066/ENSG00000111252/ENSG00000111679/ENSG00000090376/ENSG00000139687…
GOBP_PROTEIN_CONTAINING_COMPLEX_DISASSEMBLY	GOBP_PROTEIN_CONTAINING_COMPLEX_DISASSEMBLY	241	-0.321904	-1.4326	0.00334483	0.0336755	0.0261439	5518	tags=30%, list=17%, signal=25%	ENSG00000174437/ENSG00000101421/ENSG00000009844/ENSG00000131165/ENSG00000215305/ENSG00000147457/ENSG00000067596/ENSG00000105447/ENSG00000119335/ENSG00000104435/ENSG00000151239/ENSG00000141985/ENSG00000140854/ENSG00000165175/ENSG00000166503/ENSG00000148180/ENSG00000164062/ENSG00000102445/ENSG00000186638/ENSG00000101871/ENSG00000168209/ENSG00000070182/ENSG00000077522/ENSG00000105402/ENSG00000176142…
GOBP_ORGANIC_CYCLIC_COMPOUND_CATABOLIC_PROCESS	GOBP_ORGANIC_CYCLIC_COMPOUND_CATABOLIC_PROCESS	477	-0.300559	-1.43446	0.00037	0.00677489	0.00525967	7042	tags=36%, list=21%, signal=29%	ENSG00000140876/ENSG00000151014/ENSG00000154269/ENSG00000204351/ENSG00000197217/ENSG00000130589/ENSG00000133805/ENSG00000141232/ENSG00000105939/ENSG00000120699/ENSG00000174606/ENSG00000158246/ENSG00000105671/ENSG00000130520/ENSG00000123415/ENSG00000171824/ENSG00000179750/ENSG00000144908/ENSG00000110063/ENSG00000081277/ENSG00000138668/ENSG00000137869/ENSG00000136270/ENSG00000125458/ENSG00000265241…
GOMF_PHOSPHATASE_ACTIVITY	GOMF_PHOSPHATASE_ACTIVITY	267	-0.320027	-1.43527	0.00122861	0.0171954	0.0133496	5626	tags=30%, list=17%, signal=25%	ENSG00000119383/ENSG00000165782/ENSG00000155093/ENSG00000162836/ENSG00000132323/ENSG00000198842/ENSG00000138166/ENSG00000100526/ENSG00000111880/ENSG00000204179/ENSG00000075711/ENSG00000070778/ENSG00000108389/ENSG00000040199/ENSG00000158079/ENSG00000164951/ENSG00000146476/ENSG00000081237/ENSG00000160161/ENSG00000060069/ENSG00000134324/ENSG00000162551/ENSG00000168268/ENSG00000173868/ENSG00000146733…
GOBP_MYELOID_CELL_HOMEOSTASIS	GOBP_MYELOID_CELL_HOMEOSTASIS	155	-0.342215	-1.43608	0.00571288	0.0479544	0.0372293	5598	tags=32%, list=17%, signal=26%	ENSG00000182782/ENSG00000189403/ENSG00000105639/ENSG00000066336/ENSG00000030110/ENSG00000198125/ENSG00000102145/ENSG00000087088/ENSG00000136381/ENSG00000142168/ENSG00000049130/ENSG00000153208/ENSG00000179348/ENSG00000151012/ENSG00000185386/ENSG00000100644/ENSG00000113658/ENSG00000108511/ENSG00000184588/ENSG00000069122/ENSG00000187608/ENSG00000153879/ENSG00000023330/ENSG00000136244/ENSG00000171608…
GOBP_RESPONSE_TO_REACTIVE_OXYGEN_SPECIES	GOBP_RESPONSE_TO_REACTIVE_OXYGEN_SPECIES	189	-0.330631	-1.43629	0.00315497	0.032386	0.0251428	5483	tags=33%, list=16%, signal=28%	ENSG00000213689/ENSG00000168615/ENSG00000147955/ENSG00000135218/ENSG00000176170/ENSG00000228716/ENSG00000030110/ENSG00000100823/ENSG00000115694/ENSG00000173039/ENSG00000198786/ENSG00000183010/ENSG00000142168/ENSG00000163932/ENSG00000156711/ENSG00000114209/ENSG00000100644/ENSG00000104321/ENSG00000100387/ENSG00000118503/ENSG00000126432/ENSG00000114346/ENSG00000130037/ENSG00000101460/ENSG00000132646…
GOBP_ACTIN_FILAMENT_ORGANIZATION	GOBP_ACTIN_FILAMENT_ORGANIZATION	433	-0.304816	-1.43977	0.000523	0.00902826	0.00700906	4561	tags=26%, list=14%, signal=23%	ENSG00000151239/ENSG00000116670/ENSG00000064042/ENSG00000128340/ENSG00000132854/ENSG00000278259/ENSG00000138071/ENSG00000155657/ENSG00000143575/ENSG00000273749/ENSG00000136238/ENSG00000157483/ENSG00000157017/ENSG00000163932/ENSG00000158528/ENSG00000108830/ENSG00000114209/ENSG00000148180/ENSG00000136279/ENSG00000073712/ENSG00000139734/ENSG00000071051/ENSG00000125863/ENSG00000196586/ENSG00000104728…
GOBP_REGULATION_OF_CELLULAR_COMPONENT_SIZE	GOBP_REGULATION_OF_CELLULAR_COMPONENT_SIZE	340	-0.312719	-1.4429	0.0013169	0.0182069	0.0141349	4928	tags=26%, list=15%, signal=23%	ENSG00000075711/ENSG00000102879/ENSG00000001617/ENSG00000177885/ENSG00000179820/ENSG00000127870/ENSG00000091129/ENSG00000151239/ENSG00000132854/ENSG00000172819/ENSG00000127603/ENSG00000003393/ENSG00000143575/ENSG00000273749/ENSG00000079805/ENSG00000136238/ENSG00000163932/ENSG00000065320/ENSG00000108830/ENSG00000148180/ENSG00000136279/ENSG00000089820/ENSG00000071051/ENSG00000125863/ENSG00000010319…
GOMF_KINASE_REGULATOR_ACTIVITY	GOMF_KINASE_REGULATOR_ACTIVITY	226	-0.32749	-1.44351	0.0043548	0.0395771	0.0307256	4533	tags=26%, list=14%, signal=22%	ENSG00000149930/ENSG00000128340/ENSG00000102580/ENSG00000003393/ENSG00000157017/ENSG00000182208/ENSG00000262919/ENSG00000108100/ENSG00000147889/ENSG00000124762/ENSG00000105401/ENSG00000123080/ENSG00000070018/ENSG00000180008/ENSG00000122966/ENSG00000169032/ENSG00000198668/ENSG00000068001/ENSG00000110092/ENSG00000184557/ENSG00000163888/ENSG00000112237/ENSG00000197045/ENSG00000213066/ENSG00000142961…
GOBP_REGULATION_OF_ESTABLISHMENT_OF_PROTEIN_LOCALIZATION	GOBP_REGULATION_OF_ESTABLISHMENT_OF_PROTEIN_LOCALIZATION	485	-0.301159	-1.4437	0.00015	0.00328345	0.00254909	6875	tags=35%, list=21%, signal=28%	ENSG00000115317/ENSG00000104219/ENSG00000032389/ENSG00000047410/ENSG00000138182/ENSG00000155897/ENSG00000196712/ENSG00000168734/ENSG00000103496/ENSG00000104783/ENSG00000160299/ENSG00000170348/ENSG00000128602/ENSG00000131899/ENSG00000169047/ENSG00000168944/ENSG00000143158/ENSG00000142330/ENSG00000135506/ENSG00000113615/ENSG00000110723/ENSG00000196535/ENSG00000173846/ENSG00000120992/ENSG00000001630…
GOMF_PROTEIN_SERINE_KINASE_ACTIVITY	GOMF_PROTEIN_SERINE_KINASE_ACTIVITY	354	-0.311791	-1.44757	0.000539	0.00921217	0.00715184	5208	tags=29%, list=16%, signal=25%	ENSG00000175054/ENSG00000106683/ENSG00000142178/ENSG00000160447/ENSG00000115694/ENSG00000034152/ENSG00000163482/ENSG00000105723/ENSG00000113712/ENSG00000152953/ENSG00000130669/ENSG00000149930/ENSG00000168067/ENSG00000171219/ENSG00000183049/ENSG00000155657/ENSG00000198648/ENSG00000187550/ENSG00000072133/ENSG00000163932/ENSG00000156711/ENSG00000125834/ENSG00000198355/ENSG00000185386/ENSG00000096063…
GOBP_RESPONSE_TO_TEMPERATURE_STIMULUS	GOBP_RESPONSE_TO_TEMPERATURE_STIMULUS	171	-0.338175	-1.4489	0.00565923	0.0476802	0.0370164	4519	tags=29%, list=14%, signal=25%	ENSG00000102580/ENSG00000142168/ENSG00000170633/ENSG00000229344/ENSG00000126803/ENSG00000175445/ENSG00000164985/ENSG00000230989/ENSG00000183199/ENSG00000198400/ENSG00000104321/ENSG00000086061/ENSG00000144381/ENSG00000168259/ENSG00000130711/ENSG00000198793/ENSG00000080824/ENSG00000166575/ENSG00000082701/ENSG00000144231/ENSG00000170345/ENSG00000070785/ENSG00000105821/ENSG00000176845/ENSG00000108443…
GOBP_REGULATION_OF_RESPONSE_TO_DNA_DAMAGE_STIMULUS	GOBP_REGULATION_OF_RESPONSE_TO_DNA_DAMAGE_STIMULUS	244	-0.326682	-1.4513	0.00243409	0.0275676	0.021402	5968	tags=36%, list=18%, signal=30%	ENSG00000089280/ENSG00000129355/ENSG00000102081/ENSG00000124795/ENSG00000167674/ENSG00000189403/ENSG00000170485/ENSG00000008405/ENSG00000175054/ENSG00000258366/ENSG00000029363/ENSG00000100296/ENSG00000240972/ENSG00000130726/ENSG00000116670/ENSG00000077463/ENSG00000253251/ENSG00000181544/ENSG00000092470/ENSG00000138071/ENSG00000127423/ENSG00000112130/ENSG00000163932/ENSG00000146476/ENSG00000143799…
GOBP_REGULATION_OF_CELL_MORPHOGENESIS	GOBP_REGULATION_OF_CELL_MORPHOGENESIS	296	-0.321493	-1.45409	0.000862	0.0133881	0.0103938	5144	tags=27%, list=15%, signal=23%	ENSG00000049759/ENSG00000130402/ENSG00000144550/ENSG00000174953/ENSG00000181374/ENSG00000165215/ENSG00000075711/ENSG00000102879/ENSG00000179820/ENSG00000149930/ENSG00000128340/ENSG00000118680/ENSG00000127603/ENSG00000138071/ENSG00000113838/ENSG00000273749/ENSG00000100345/ENSG00000079805/ENSG00000136238/ENSG00000186174/ENSG00000119866/ENSG00000108830/ENSG00000136279/ENSG00000073712/ENSG00000197747…
GOBP_MONONUCLEAR_CELL_MIGRATION	GOBP_MONONUCLEAR_CELL_MIGRATION	187	-0.336358	-1.45545	0.00428542	0.0392073	0.0304384	3065	tags=22%, list=9%, signal=21%	ENSG00000138135/ENSG00000117090/ENSG00000183018/ENSG00000117407/ENSG00000102181/ENSG00000165731/ENSG00000102755/ENSG00000178209/ENSG00000136244/ENSG00000168329/ENSG00000171608/ENSG00000169398/ENSG00000107099/ENSG00000151651/ENSG00000090339/ENSG00000167193/ENSG00000270136/ENSG00000168040/ENSG00000147065/ENSG00000108700/ENSG00000173432/ENSG00000142208/ENSG00000060237/ENSG00000100628/ENSG00000108561…
GOMF_PHOSPHOPROTEIN_PHOSPHATASE_ACTIVITY	GOMF_PHOSPHOPROTEIN_PHOSPHATASE_ACTIVITY	171	-0.339965	-1.45657	0.00512026	0.0448055	0.0347846	5725	tags=32%, list=17%, signal=27%	ENSG00000153233/ENSG00000119383/ENSG00000155093/ENSG00000132323/ENSG00000198842/ENSG00000138166/ENSG00000100526/ENSG00000111880/ENSG00000204179/ENSG00000075711/ENSG00000070778/ENSG00000108389/ENSG00000040199/ENSG00000158079/ENSG00000164951/ENSG00000081237/ENSG00000060069/ENSG00000149177/ENSG00000139505/ENSG00000081913/ENSG00000247077/ENSG00000154845/ENSG00000172840/ENSG00000276023/ENSG00000158402…
GOBP_CELL_CELL_JUNCTION_ORGANIZATION	GOBP_CELL_CELL_JUNCTION_ORGANIZATION	192	-0.336775	-1.4571	0.00362651	0.0354231	0.0275006	3812	tags=22%, list=11%, signal=19%	ENSG00000152939/ENSG00000163362/ENSG00000179776/ENSG00000073712/ENSG00000108797/ENSG00000163251/ENSG00000145362/ENSG00000114346/ENSG00000197879/ENSG00000121742/ENSG00000107186/ENSG00000105329/ENSG00000157224/ENSG00000171914/ENSG00000163558/ENSG00000178209/ENSG00000197822/ENSG00000163349/ENSG00000184009/ENSG00000134318/ENSG00000061273/ENSG00000180370/ENSG00000134317/ENSG00000103653/ENSG00000075624…
GOBP_REGULATION_OF_PRODUCTION_OF_MOLECULAR_MEDIATOR_OF_IMMUNE_RESPONSE	GOBP_REGULATION_OF_PRODUCTION_OF_MOLECULAR_MEDIATOR_OF_IMMUNE_RESPONSE	155	-0.347835	-1.45966	0.00460973	0.0415476	0.0322553	4560	tags=26%, list=14%, signal=22%	ENSG00000110651/ENSG00000116670/ENSG00000253251/ENSG00000186827/ENSG00000110169/ENSG00000081237/ENSG00000157212/ENSG00000163362/ENSG00000100219/ENSG00000163251/ENSG00000162511/ENSG00000185897/ENSG00000117090/ENSG00000105329/ENSG00000196843/ENSG00000176208/ENSG00000138623/ENSG00000183624/ENSG00000136244/ENSG00000179630/ENSG00000067606/ENSG00000090376/ENSG00000109685/ENSG00000107371/ENSG00000133710…
GOCC_OUTER_MEMBRANE	GOCC_OUTER_MEMBRANE	226	-0.333219	-1.46876	0.00310363	0.0320521	0.0248835	5231	tags=34%, list=16%, signal=29%	ENSG00000204099/ENSG00000156469/ENSG00000130347/ENSG00000100335/ENSG00000025772/ENSG00000030110/ENSG00000118432/ENSG00000042286/ENSG00000198060/ENSG00000116688/ENSG00000087088/ENSG00000154518/ENSG00000008394/ENSG00000128340/ENSG00000097033/ENSG00000278259/ENSG00000177427/ENSG00000198836/ENSG00000143575/ENSG00000180488/ENSG00000143947/ENSG00000165637/ENSG00000213585/ENSG00000177034/ENSG00000134324…
GOBP_POSITIVE_REGULATION_OF_PROTEOLYSIS	GOBP_POSITIVE_REGULATION_OF_PROTEOLYSIS	361	-0.315775	-1.46879	0.000244	0.00483799	0.00375596	6040	tags=33%, list=18%, signal=28%	ENSG00000112977/ENSG00000154447/ENSG00000137875/ENSG00000164741/ENSG00000173846/ENSG00000135334/ENSG00000103313/ENSG00000102081/ENSG00000162711/ENSG00000165912/ENSG00000183770/ENSG00000189403/ENSG00000168615/ENSG00000106144/ENSG00000135924/ENSG00000188612/ENSG00000160867/ENSG00000177479/ENSG00000030110/ENSG00000182087/ENSG00000138798/ENSG00000114446/ENSG00000165215/ENSG00000166167/ENSG00000120868…
GOBP_REGULATION_OF_CELLULAR_AMIDE_METABOLIC_PROCESS	GOBP_REGULATION_OF_CELLULAR_AMIDE_METABOLIC_PROCESS	434	-0.311023	-1.46927	0.000152	0.00332395	0.00258054	5932	tags=32%, list=18%, signal=27%	ENSG00000136463/ENSG00000135316/ENSG00000102081/ENSG00000110888/ENSG00000134001/ENSG00000121274/ENSG00000128699/ENSG00000120963/ENSG00000173812/ENSG00000136261/ENSG00000123297/ENSG00000179218/ENSG00000131914/ENSG00000144895/ENSG00000176170/ENSG00000228716/ENSG00000118246/ENSG00000174953/ENSG00000179134/ENSG00000065978/ENSG00000163412/ENSG00000173039/ENSG00000156256/ENSG00000105723/ENSG00000214274…
GOBP_DEPHOSPHORYLATION	GOBP_DEPHOSPHORYLATION	401	-0.312862	-1.46957	0.000283	0.0054349	0.00421937	5626	tags=29%, list=17%, signal=25%	ENSG00000119383/ENSG00000165782/ENSG00000155093/ENSG00000162836/ENSG00000141425/ENSG00000114353/ENSG00000132323/ENSG00000198842/ENSG00000198952/ENSG00000176915/ENSG00000138166/ENSG00000100526/ENSG00000111880/ENSG00000204179/ENSG00000075711/ENSG00000166167/ENSG00000196262/ENSG00000070778/ENSG00000108389/ENSG00000167393/ENSG00000259431/ENSG00000040199/ENSG00000171735/ENSG00000158079/ENSG00000164951…
GOBP_POSITIVE_REGULATION_OF_ORGANELLE_ORGANIZATION	GOBP_POSITIVE_REGULATION_OF_ORGANELLE_ORGANIZATION	473	-0.308664	-1.47259	0.000157	0.00340112	0.00264045	5208	tags=31%, list=16%, signal=26%	ENSG00000175054/ENSG00000106683/ENSG00000258366/ENSG00000113522/ENSG00000100335/ENSG00000174953/ENSG00000138798/ENSG00000144118/ENSG00000075711/ENSG00000198060/ENSG00000105723/ENSG00000087088/ENSG00000177885/ENSG00000104435/ENSG00000079246/ENSG00000069329/ENSG00000130726/ENSG00000077463/ENSG00000064042/ENSG00000097033/ENSG00000177427/ENSG00000140854/ENSG00000143575/ENSG00000006451/ENSG00000273749…
GOMF_S_ADENOSYLMETHIONINE_DEPENDENT_METHYLTRANSFERASE_ACTIVITY	GOMF_S_ADENOSYLMETHIONINE_DEPENDENT_METHYLTRANSFERASE_ACTIVITY	154	-0.349878	-1.4737	0.00586583	0.0488642	0.0379355	4625	tags=31%, list=14%, signal=27%	ENSG00000158483/ENSG00000142453/ENSG00000166166/ENSG00000117222/ENSG00000107614/ENSG00000037474/ENSG00000147548/ENSG00000138050/ENSG00000146476/ENSG00000088305/ENSG00000150756/ENSG00000188573/ENSG00000164169/ENSG00000132423/ENSG00000183576/ENSG00000067365/ENSG00000100304/ENSG00000104907/ENSG00000150456/ENSG00000101574/ENSG00000160193/ENSG00000108592/ENSG00000129691/ENSG00000132275/ENSG00000130816…
GOBP_GRANULOCYTE_MIGRATION	GOBP_GRANULOCYTE_MIGRATION	143	-0.35569	-1.47385	0.00544403	0.0465494	0.0361385	4525	tags=27%, list=14%, signal=23%	ENSG00000128340/ENSG00000183049/ENSG00000136238/ENSG00000180549/ENSG00000172270/ENSG00000100883/ENSG00000002586/ENSG00000184588/ENSG00000166794/ENSG00000117090/ENSG00000102181/ENSG00000171522/ENSG00000078401/ENSG00000171608/ENSG00000171135/ENSG00000169398/ENSG00000163220/ENSG00000156026/ENSG00000177663/ENSG00000151651/ENSG00000108700/ENSG00000173432/ENSG00000143546/ENSG00000071127/ENSG00000108561…
GOBP_REGULATION_OF_CELL_SIZE	GOBP_REGULATION_OF_CELL_SIZE	175	-0.344231	-1.47607	0.00243481	0.0275676	0.021402	4801	tags=29%, list=14%, signal=25%	ENSG00000001617/ENSG00000127870/ENSG00000091129/ENSG00000172819/ENSG00000127603/ENSG00000273749/ENSG00000079805/ENSG00000136238/ENSG00000065320/ENSG00000108830/ENSG00000136279/ENSG00000089820/ENSG00000010319/ENSG00000162490/ENSG00000251322/ENSG00000198793/ENSG00000105887/ENSG00000004487/ENSG00000078018/ENSG00000099250/ENSG00000082701/ENSG00000047597/ENSG00000078401/ENSG00000165731/ENSG00000138623…
GOCC_MITOCHONDRIAL_MATRIX	GOCC_MITOCHONDRIAL_MATRIX	465	-0.312491	-1.48333	7.47e-05	0.00189976	0.00147487	5861	tags=31%, list=18%, signal=26%	ENSG00000106591/ENSG00000134056/ENSG00000100889/ENSG00000132591/ENSG00000138346/ENSG00000159445/ENSG00000162836/ENSG00000123297/ENSG00000103202/ENSG00000278619/ENSG00000166321/ENSG00000114956/ENSG00000164494/ENSG00000197444/ENSG00000118246/ENSG00000188266/ENSG00000132463/ENSG00000163319/ENSG00000061794/ENSG00000082515/ENSG00000108826/ENSG00000174990/ENSG00000183010/ENSG00000196636/ENSG00000142168…
GOBP_RESPONSE_TO_UV	GOBP_RESPONSE_TO_UV	144	-0.357823	-1.48753	0.00283036	0.0305249	0.0236979	6393	tags=41%, list=19%, signal=33%	ENSG00000128617/ENSG00000160345/ENSG00000128272/ENSG00000119048/ENSG00000129355/ENSG00000102081/ENSG00000134001/ENSG00000213689/ENSG00000175054/ENSG00000168811/ENSG00000174953/ENSG00000030110/ENSG00000173039/ENSG00000166803/ENSG00000087088/ENSG00000101868/ENSG00000163932/ENSG00000156711/ENSG00000143799/ENSG00000133895/ENSG00000124762/ENSG00000077721/ENSG00000183207/ENSG00000149554/ENSG00000004487…
GOBP_HOMEOSTASIS_OF_NUMBER_OF_CELLS	GOBP_HOMEOSTASIS_OF_NUMBER_OF_CELLS	270	-0.331128	-1.48791	0.0010973	0.0159834	0.0124087	5060	tags=29%, list=15%, signal=24%	ENSG00000085721/ENSG00000030110/ENSG00000198125/ENSG00000102879/ENSG00000102145/ENSG00000087088/ENSG00000240972/ENSG00000136381/ENSG00000137078/ENSG00000142168/ENSG00000049130/ENSG00000153208/ENSG00000179348/ENSG00000101265/ENSG00000151012/ENSG00000185386/ENSG00000100644/ENSG00000144161/ENSG00000118503/ENSG00000113658/ENSG00000108511/ENSG00000135870/ENSG00000125398/ENSG00000175857/ENSG00000184588…
GOBP_LYMPHOCYTE_MIGRATION	GOBP_LYMPHOCYTE_MIGRATION	110	-0.372086	-1.48803	0.00545573	0.0465494	0.0361385	3065	tags=24%, list=9%, signal=22%	ENSG00000138135/ENSG00000183018/ENSG00000117407/ENSG00000102181/ENSG00000165731/ENSG00000178209/ENSG00000171608/ENSG00000107099/ENSG00000151651/ENSG00000090339/ENSG00000167193/ENSG00000168040/ENSG00000147065/ENSG00000108700/ENSG00000173432/ENSG00000142208/ENSG00000060237/ENSG00000217555/ENSG00000005844/ENSG00000064651/ENSG00000113811/ENSG00000115232/ENSG00000276085/ENSG00000108691/ENSG00000277632…
GOBP_CELLULAR_NITROGEN_COMPOUND_CATABOLIC_PROCESS	GOBP_CELLULAR_NITROGEN_COMPOUND_CATABOLIC_PROCESS	438	-0.314074	-1.48923	0.000155	0.00337772	0.00262228	7042	tags=37%, list=21%, signal=30%	ENSG00000140876/ENSG00000151014/ENSG00000154269/ENSG00000204351/ENSG00000197217/ENSG00000130589/ENSG00000133805/ENSG00000141232/ENSG00000105939/ENSG00000120699/ENSG00000174606/ENSG00000158246/ENSG00000105671/ENSG00000130520/ENSG00000123415/ENSG00000171824/ENSG00000179750/ENSG00000144908/ENSG00000110063/ENSG00000081277/ENSG00000138668/ENSG00000136270/ENSG00000125458/ENSG00000265241/ENSG00000146281…
GOMF_DNA_BINDING_TRANSCRIPTION_FACTOR_BINDING	GOMF_DNA_BINDING_TRANSCRIPTION_FACTOR_BINDING	459	-0.313885	-1.49	4.44e-05	0.00122481	0.000951	6198	tags=32%, list=19%, signal=27%	ENSG00000087095/ENSG00000128272/ENSG00000174744/ENSG00000183305/ENSG00000111424/ENSG00000143514/ENSG00000185340/ENSG00000204209/ENSG00000108510/ENSG00000162711/ENSG00000149600/ENSG00000164736/ENSG00000183770/ENSG00000189403/ENSG00000179218/ENSG00000116809/ENSG00000144747/ENSG00000147099/ENSG00000008405/ENSG00000133794/ENSG00000064703/ENSG00000066336/ENSG00000140307/ENSG00000142178/ENSG00000130402…
GOCC_LAMELLIPODIUM	GOCC_LAMELLIPODIUM	199	-0.342967	-1.49204	0.00192451	0.0238066	0.0184822	4525	tags=26%, list=14%, signal=23%	ENSG00000128340/ENSG00000169604/ENSG00000138071/ENSG00000003393/ENSG00000143575/ENSG00000049130/ENSG00000273749/ENSG00000079805/ENSG00000136238/ENSG00000148180/ENSG00000136279/ENSG00000100558/ENSG00000073712/ENSG00000176973/ENSG00000205302/ENSG00000183230/ENSG00000141424/ENSG00000163697/ENSG00000100092/ENSG00000166333/ENSG00000128567/ENSG00000259207/ENSG00000107099/ENSG00000143776/ENSG00000173482…
GOBP_CELLULAR_RESPONSE_TO_RADIATION	GOBP_CELLULAR_RESPONSE_TO_RADIATION	178	-0.347209	-1.49276	0.00292271	0.0311232	0.0241624	5540	tags=37%, list=17%, signal=31%	ENSG00000196419/ENSG00000197299/ENSG00000213689/ENSG00000008405/ENSG00000175054/ENSG00000174953/ENSG00000030110/ENSG00000151164/ENSG00000087088/ENSG00000177885/ENSG00000079246/ENSG00000149115/ENSG00000134376/ENSG00000101868/ENSG00000185974/ENSG00000079805/ENSG00000163932/ENSG00000156711/ENSG00000143799/ENSG00000183765/ENSG00000132436/ENSG00000124762/ENSG00000114346/ENSG00000180245/ENSG00000180543…
GOCC_CELL_LEADING_EDGE	GOCC_CELL_LEADING_EDGE	409	-0.317331	-1.49322	0.000121	0.00272398	0.00211476	5249	tags=28%, list=16%, signal=24%	ENSG00000114790/ENSG00000106683/ENSG00000116396/ENSG00000168374/ENSG00000143761/ENSG00000113763/ENSG00000102879/ENSG00000115109/ENSG00000179820/ENSG00000104435/ENSG00000160191/ENSG00000131398/ENSG00000151239/ENSG00000128340/ENSG00000169604/ENSG00000187994/ENSG00000171219/ENSG00000127603/ENSG00000138071/ENSG00000003393/ENSG00000143575/ENSG00000049130/ENSG00000273749/ENSG00000100345/ENSG00000079805…
GOBP_POSITIVE_REGULATION_OF_CELLULAR_PROTEIN_CATABOLIC_PROCESS	GOBP_POSITIVE_REGULATION_OF_CELLULAR_PROTEIN_CATABOLIC_PROCESS	157	-0.355563	-1.49362	0.00314934	0.032377	0.0251357	5378	tags=35%, list=16%, signal=30%	ENSG00000135924/ENSG00000188612/ENSG00000177479/ENSG00000182087/ENSG00000138798/ENSG00000105723/ENSG00000113712/ENSG00000163743/ENSG00000069329/ENSG00000129993/ENSG00000110651/ENSG00000077463/ENSG00000079999/ENSG00000068903/ENSG00000087191/ENSG00000177383/ENSG00000100387/ENSG00000118503/ENSG00000111667/ENSG00000162511/ENSG00000107331/ENSG00000161057/ENSG00000167196/ENSG00000180008/ENSG00000080824…
GOBP_REGULATION_OF_CELL_SUBSTRATE_ADHESION	GOBP_REGULATION_OF_CELL_SUBSTRATE_ADHESION	203	-0.344591	-1.49863	0.00163226	0.0211037	0.0163838	5680	tags=32%, list=17%, signal=26%	ENSG00000184292/ENSG00000114646/ENSG00000110880/ENSG00000086548/ENSG00000132669/ENSG00000179218/ENSG00000135218/ENSG00000122194/ENSG00000130402/ENSG00000122861/ENSG00000115109/ENSG00000179820/ENSG00000101384/ENSG00000111846/ENSG00000064042/ENSG00000128340/ENSG00000127603/ENSG00000079805/ENSG00000136238/ENSG00000073712/ENSG00000133895/ENSG00000197747/ENSG00000143537/ENSG00000155760/ENSG00000147889…
GOBP_PROTEIN_STABILIZATION	GOBP_PROTEIN_STABILIZATION	184	-0.347828	-1.50071	0.00211869	0.0252464	0.0196	6612	tags=36%, list=20%, signal=29%	ENSG00000144840/ENSG00000273841/ENSG00000128602/ENSG00000136152/ENSG00000134265/ENSG00000087095/ENSG00000119048/ENSG00000151748/ENSG00000167085/ENSG00000164736/ENSG00000179218/ENSG00000213689/ENSG00000148396/ENSG00000117758/ENSG00000147533/ENSG00000169884/ENSG00000107937/ENSG00000168884/ENSG00000127445/ENSG00000163932/ENSG00000101265/ENSG00000011451/ENSG00000114209/ENSG00000137193/ENSG00000183199…
GOBP_NEGATIVE_REGULATION_OF_PROTEIN_MODIFICATION_PROCESS	GOBP_NEGATIVE_REGULATION_OF_PROTEIN_MODIFICATION_PROCESS	487	-0.313504	-1.50197	2.87e-05	0.000836	0.000649	5014	tags=28%, list=15%, signal=24%	ENSG00000030110/ENSG00000185238/ENSG00000153046/ENSG00000169220/ENSG00000173039/ENSG00000196262/ENSG00000157933/ENSG00000143033/ENSG00000087088/ENSG00000119335/ENSG00000179820/ENSG00000116670/ENSG00000112200/ENSG00000102580/ENSG00000107937/ENSG00000154710/ENSG00000184436/ENSG00000068903/ENSG00000163932/ENSG00000101265/ENSG00000088305/ENSG00000081237/ENSG00000120948/ENSG00000167693/ENSG00000120539…
GOCC_TRANSCRIPTION_REGULATOR_COMPLEX	GOCC_TRANSCRIPTION_REGULATOR_COMPLEX	460	-0.316665	-1.5021	5.63e-05	0.00148285	0.00115121	5636	tags=32%, list=17%, signal=27%	ENSG00000107175/ENSG00000164736/ENSG00000175550/ENSG00000162772/ENSG00000205250/ENSG00000196419/ENSG00000116128/ENSG00000189403/ENSG00000170485/ENSG00000239306/ENSG00000117505/ENSG00000132522/ENSG00000133794/ENSG00000064703/ENSG00000066336/ENSG00000140307/ENSG00000170004/ENSG00000135801/ENSG00000256683/ENSG00000275700/ENSG00000196781/ENSG00000102908/ENSG00000213780/ENSG00000100823/ENSG00000173039…
GOBP_NEGATIVE_REGULATION_OF_TRANSFERASE_ACTIVITY	GOBP_NEGATIVE_REGULATION_OF_TRANSFERASE_ACTIVITY	259	-0.335304	-1.50358	0.000536	0.00917505	0.00712302	4019	tags=27%, list=12%, signal=24%	ENSG00000081237/ENSG00000150867/ENSG00000140451/ENSG00000257949/ENSG00000087302/ENSG00000205339/ENSG00000118503/ENSG00000133895/ENSG00000147889/ENSG00000124762/ENSG00000086061/ENSG00000149177/ENSG00000123080/ENSG00000152804/ENSG00000254093/ENSG00000115268/ENSG00000070018/ENSG00000180008/ENSG00000223802/ENSG00000065150/ENSG00000110422/ENSG00000082701/ENSG00000130695/ENSG00000068001/ENSG00000164109…
GOMF_HISTONE_BINDING	GOMF_HISTONE_BINDING	233	-0.341143	-1.5064	0.00111341	0.0161125	0.0125089	5930	tags=34%, list=18%, signal=28%	ENSG00000141867/ENSG00000204209/ENSG00000102081/ENSG00000124795/ENSG00000186767/ENSG00000167674/ENSG00000015171/ENSG00000100395/ENSG00000179119/ENSG00000122779/ENSG00000239605/ENSG00000153046/ENSG00000105447/ENSG00000140632/ENSG00000156256/ENSG00000143033/ENSG00000119335/ENSG00000142453/ENSG00000130024/ENSG00000116273/ENSG00000117222/ENSG00000184436/ENSG00000005302/ENSG00000112130/ENSG00000213551…
GOMF_ENDONUCLEASE_ACTIVITY	GOMF_ENDONUCLEASE_ACTIVITY	122	-0.370107	-1.50641	0.00557903	0.0472968	0.0367187	5382	tags=34%, list=16%, signal=29%	ENSG00000145907/ENSG00000020922/ENSG00000126215/ENSG00000113522/ENSG00000100823/ENSG00000148300/ENSG00000214274/ENSG00000113360/ENSG00000157036/ENSG00000065057/ENSG00000104889/ENSG00000112874/ENSG00000154920/ENSG00000213918/ENSG00000154743/ENSG00000101773/ENSG00000138231/ENSG00000127054/ENSG00000039650/ENSG00000241370/ENSG00000163874/ENSG00000138658/ENSG00000179151/ENSG00000197774/ENSG00000174371…
GOCC_LEADING_EDGE_MEMBRANE	GOCC_LEADING_EDGE_MEMBRANE	173	-0.351809	-1.50752	0.00160488	0.020836	0.016176	6647	tags=39%, list=20%, signal=32%	ENSG00000185043/ENSG00000104643/ENSG00000186575/ENSG00000182957/ENSG00000103496/ENSG00000102287/ENSG00000164199/ENSG00000204472/ENSG00000124181/ENSG00000177301/ENSG00000142627/ENSG00000108852/ENSG00000128272/ENSG00000115956/ENSG00000008086/ENSG00000164741/ENSG00000070961/ENSG00000136167/ENSG00000159445/ENSG00000110880/ENSG00000116396/ENSG00000168374/ENSG00000113763/ENSG00000115109/ENSG00000160191…
GOBP_REGULATION_OF_DNA_BINDING	GOBP_REGULATION_OF_DNA_BINDING	120	-0.371735	-1.50819	0.00603922	0.0497743	0.0386421	4954	tags=32%, list=15%, signal=27%	ENSG00000138798/ENSG00000157933/ENSG00000102145/ENSG00000130726/ENSG00000116670/ENSG00000068903/ENSG00000173714/ENSG00000143799/ENSG00000142684/ENSG00000254093/ENSG00000004487/ENSG00000105329/ENSG00000198668/ENSG00000214078/ENSG00000054598/ENSG00000136997/ENSG00000153879/ENSG00000123485/ENSG00000139687/ENSG00000136830/ENSG00000069399/ENSG00000102977/ENSG00000106689/ENSG00000196591/ENSG00000165671…
GOBP_POSITIVE_REGULATION_OF_CYTOKINE_PRODUCTION	GOBP_POSITIVE_REGULATION_OF_CYTOKINE_PRODUCTION	436	-0.318675	-1.50898	5.08e-05	0.00136309	0.00105823	3686	tags=22%, list=11%, signal=20%	ENSG00000100644/ENSG00000100219/ENSG00000102103/ENSG00000163251/ENSG00000162511/ENSG00000185897/ENSG00000184588/ENSG00000144381/ENSG00000149177/ENSG00000022556/ENSG00000148606/ENSG00000112149/ENSG00000187608/ENSG00000117090/ENSG00000080824/ENSG00000105329/ENSG00000196843/ENSG00000239998/ENSG00000131016/ENSG00000174564/ENSG00000172216/ENSG00000171522/ENSG00000068001/ENSG00000181092/ENSG00000153879…
GOBP_PURINE_CONTAINING_COMPOUND_METABOLIC_PROCESS	GOBP_PURINE_CONTAINING_COMPOUND_METABOLIC_PROCESS	398	-0.321832	-1.5121	7.44e-05	0.00189871	0.00147406	4737	tags=27%, list=14%, signal=23%	ENSG00000154518/ENSG00000159131/ENSG00000160191/ENSG00000169020/ENSG00000197601/ENSG00000129993/ENSG00000077463/ENSG00000229344/ENSG00000105953/ENSG00000101986/ENSG00000156110/ENSG00000198836/ENSG00000160326/ENSG00000143156/ENSG00000172113/ENSG00000100714/ENSG00000143799/ENSG00000174233/ENSG00000099810/ENSG00000152782/ENSG00000150756/ENSG00000131238/ENSG00000123009/ENSG00000100644/ENSG00000168209…
GOBP_NEGATIVE_REGULATION_OF_ORGANELLE_ORGANIZATION	GOBP_NEGATIVE_REGULATION_OF_ORGANELLE_ORGANIZATION	342	-0.328124	-1.5132	0.000171	0.00362565	0.00281476	4733	tags=30%, list=14%, signal=26%	ENSG00000204272/ENSG00000179820/ENSG00000104435/ENSG00000151239/ENSG00000116670/ENSG00000132854/ENSG00000140854/ENSG00000198836/ENSG00000079805/ENSG00000172113/ENSG00000163932/ENSG00000143799/ENSG00000165175/ENSG00000166503/ENSG00000107960/ENSG00000140451/ENSG00000148180/ENSG00000164953/ENSG00000179776/ENSG00000009954/ENSG00000257949/ENSG00000125863/ENSG00000111490/ENSG00000186638/ENSG00000101871…
GOCC_CELL_PROJECTION_MEMBRANE	GOCC_CELL_PROJECTION_MEMBRANE	327	-0.330838	-1.51595	0.000177	0.00371015	0.00288036	2112	tags=32%, list=6%, signal=30%	ENSG00000103496/ENSG00000102287/ENSG00000226761/ENSG00000164199/ENSG00000179914/ENSG00000167114/ENSG00000204472/ENSG00000128602/ENSG00000175463/ENSG00000124181/ENSG00000177301/ENSG00000142627/ENSG00000108852/ENSG00000128272/ENSG00000111319/ENSG00000115956/ENSG00000008086/ENSG00000164741/ENSG00000155850/ENSG00000070961/ENSG00000136167/ENSG00000159445/ENSG00000110880/ENSG00000157765/ENSG00000135218…
GOBP_DNA_TEMPLATED_TRANSCRIPTION_INITIATION	GOBP_DNA_TEMPLATED_TRANSCRIPTION_INITIATION	131	-0.371048	-1.51652	0.00368129	0.0357718	0.0277713	8181	tags=45%, list=25%, signal=34%	ENSG00000108064/ENSG00000114487/ENSG00000134058/ENSG00000105258/ENSG00000105085/ENSG00000197061/ENSG00000125686/ENSG00000175221/ENSG00000042429/ENSG00000162851/ENSG00000125651/ENSG00000225830/ENSG00000136807/ENSG00000153767/ENSG00000273841/ENSG00000145734/ENSG00000278705/ENSG00000108510/ENSG00000189403/ENSG00000117505/ENSG00000140307/ENSG00000029363/ENSG00000174953/ENSG00000085721/ENSG00000169884…
GOMF_TUBULIN_BINDING	GOMF_TUBULIN_BINDING	369	-0.327142	-1.52302	0.000101	0.00235123	0.00182537	6058	tags=32%, list=18%, signal=26%	ENSG00000072864/ENSG00000158560/ENSG00000102409/ENSG00000147874/ENSG00000153140/ENSG00000116161/ENSG00000185340/ENSG00000102081/ENSG00000066735/ENSG00000185379/ENSG00000047849/ENSG00000167702/ENSG00000226650/ENSG00000139354/ENSG00000185596/ENSG00000182168/ENSG00000137822/ENSG00000182628/ENSG00000139112/ENSG00000285053/ENSG00000169220/ENSG00000104435/ENSG00000100285/ENSG00000127603/ENSG00000140854…
GOBP_NUCLEOSIDE_DIPHOSPHATE_METABOLIC_PROCESS	GOBP_NUCLEOSIDE_DIPHOSPHATE_METABOLIC_PROCESS	127	-0.371686	-1.52353	0.00331993	0.0334743	0.0259877	5483	tags=32%, list=16%, signal=27%	ENSG00000213689/ENSG00000103202/ENSG00000155530/ENSG00000197444/ENSG00000075711/ENSG00000129993/ENSG00000077463/ENSG00000102967/ENSG00000105953/ENSG00000160326/ENSG00000143156/ENSG00000172113/ENSG00000165695/ENSG00000123009/ENSG00000100644/ENSG00000168209/ENSG00000111674/ENSG00000198018/ENSG00000136997/ENSG00000226784/ENSG00000160883/ENSG00000168393/ENSG00000242372/ENSG00000067225/ENSG00000171314…
GOMF_PROTEIN_SERINE_THREONINE_KINASE_ACTIVITY	GOMF_PROTEIN_SERINE_THREONINE_KINASE_ACTIVITY	425	-0.32363	-1.52358	1.77e-05	0.000571	0.000443	4978	tags=28%, list=15%, signal=25%	ENSG00000115170/ENSG00000160447/ENSG00000115694/ENSG00000034152/ENSG00000163482/ENSG00000105723/ENSG00000113712/ENSG00000152953/ENSG00000130669/ENSG00000149930/ENSG00000173137/ENSG00000168067/ENSG00000171219/ENSG00000183049/ENSG00000155657/ENSG00000198870/ENSG00000185974/ENSG00000198648/ENSG00000187550/ENSG00000072133/ENSG00000163932/ENSG00000156711/ENSG00000125834/ENSG00000198355/ENSG00000185386…
GOBP_POSITIVE_REGULATION_OF_PROTEOLYSIS_INVOLVED_IN_CELLULAR_PROTEIN_CATABOLIC_PROCESS	GOBP_POSITIVE_REGULATION_OF_PROTEOLYSIS_INVOLVED_IN_CELLULAR_PROTEIN_CATABOLIC_PROCESS	134	-0.371796	-1.52444	0.00427026	0.0391492	0.0303933	5378	tags=35%, list=16%, signal=30%	ENSG00000135924/ENSG00000188612/ENSG00000177479/ENSG00000182087/ENSG00000138798/ENSG00000105723/ENSG00000113712/ENSG00000163743/ENSG00000129993/ENSG00000077463/ENSG00000079999/ENSG00000068903/ENSG00000087191/ENSG00000177383/ENSG00000100387/ENSG00000111667/ENSG00000162511/ENSG00000161057/ENSG00000167196/ENSG00000180008/ENSG00000082701/ENSG00000135018/ENSG00000013275/ENSG00000058056/ENSG00000100764…
GOBP_RESPONSE_TO_PURINE_CONTAINING_COMPOUND	GOBP_RESPONSE_TO_PURINE_CONTAINING_COMPOUND	130	-0.37379	-1.52622	0.00323874	0.0329481	0.0255791	4968	tags=28%, list=15%, signal=24%	ENSG00000143630/ENSG00000100823/ENSG00000169884/ENSG00000102145/ENSG00000142453/ENSG00000142168/ENSG00000116473/ENSG00000244165/ENSG00000172270/ENSG00000110330/ENSG00000129596/ENSG00000035687/ENSG00000072954/ENSG00000149554/ENSG00000004487/ENSG00000044574/ENSG00000181092/ENSG00000179094/ENSG00000170345/ENSG00000145214/ENSG00000138035/ENSG00000171631/ENSG00000196591/ENSG00000166598/ENSG00000109756…
GOBP_SKELETAL_MUSCLE_ORGAN_DEVELOPMENT	GOBP_SKELETAL_MUSCLE_ORGAN_DEVELOPMENT	158	-0.363307	-1.52716	0.00139175	0.0186736	0.0144972	5567	tags=31%, list=17%, signal=26%	ENSG00000162772/ENSG00000183770/ENSG00000116128/ENSG00000184937/ENSG00000133794/ENSG00000115170/ENSG00000169884/ENSG00000157933/ENSG00000177791/ENSG00000135902/ENSG00000136630/ENSG00000172399/ENSG00000156853/ENSG00000159200/ENSG00000184343/ENSG00000108797/ENSG00000116604/ENSG00000167196/ENSG00000108654/ENSG00000105329/ENSG00000161270/ENSG00000047597/ENSG00000148400/ENSG00000170345/ENSG00000178209…
GOMF_TRANSFERASE_ACTIVITY_TRANSFERRING_ONE_CARBON_GROUPS	GOMF_TRANSFERASE_ACTIVITY_TRANSFERRING_ONE_CARBON_GROUPS	221	-0.348001	-1.52772	0.00085	0.0132832	0.0103124	4716	tags=31%, list=14%, signal=27%	ENSG00000159131/ENSG00000158483/ENSG00000142453/ENSG00000166166/ENSG00000250305/ENSG00000117222/ENSG00000107614/ENSG00000037474/ENSG00000147548/ENSG00000138050/ENSG00000146476/ENSG00000186523/ENSG00000088305/ENSG00000103707/ENSG00000150756/ENSG00000188573/ENSG00000164169/ENSG00000132423/ENSG00000162623/ENSG00000183576/ENSG00000067365/ENSG00000130711/ENSG00000019485/ENSG00000100304/ENSG00000104907…
GOBP_REGULATION_OF_PROTEIN_STABILITY	GOBP_REGULATION_OF_PROTEIN_STABILITY	292	-0.337819	-1.53099	0.000246	0.00483799	0.00375596	6948	tags=38%, list=21%, signal=31%	ENSG00000171720/ENSG00000184357/ENSG00000186575/ENSG00000179085/ENSG00000140264/ENSG00000047410/ENSG00000133135/ENSG00000063241/ENSG00000144840/ENSG00000164199/ENSG00000273841/ENSG00000128602/ENSG00000136152/ENSG00000134265/ENSG00000179262/ENSG00000244038/ENSG00000036257/ENSG00000087095/ENSG00000119048/ENSG00000151748/ENSG00000167085/ENSG00000164736/ENSG00000091513/ENSG00000179218/ENSG00000213689…
GOBP_MYOTUBE_DIFFERENTIATION	GOBP_MYOTUBE_DIFFERENTIATION	111	-0.383436	-1.53349	0.00486039	0.0430799	0.0334449	5107	tags=31%, list=15%, signal=26%	ENSG00000142178/ENSG00000169884/ENSG00000157933/ENSG00000110651/ENSG00000115183/ENSG00000100345/ENSG00000176909/ENSG00000068650/ENSG00000159200/ENSG00000100219/ENSG00000108797/ENSG00000104177/ENSG00000167196/ENSG00000198793/ENSG00000161270/ENSG00000047597/ENSG00000148400/ENSG00000132819/ENSG00000178209/ENSG00000136830/ENSG00000138119/ENSG00000077238/ENSG00000023902/ENSG00000168779/ENSG00000177238…
GOBP_CIRCADIAN_RHYTHM	GOBP_CIRCADIAN_RHYTHM	186	-0.354956	-1.53476	0.00132492	0.0182069	0.0141349	4217	tags=30%, list=13%, signal=26%	ENSG00000112874/ENSG00000157017/ENSG00000120948/ENSG00000145743/ENSG00000182979/ENSG00000198400/ENSG00000127452/ENSG00000121390/ENSG00000183826/ENSG00000081913/ENSG00000198793/ENSG00000116560/ENSG00000187555/ENSG00000082701/ENSG00000119138/ENSG00000181092/ENSG00000179094/ENSG00000072803/ENSG00000173914/ENSG00000111602/ENSG00000057593/ENSG00000198900/ENSG00000134318/ENSG00000184611/ENSG00000176890…
GOBP_RESPONSE_TO_CALCIUM_ION	GOBP_RESPONSE_TO_CALCIUM_ION	135	-0.374817	-1.53846	0.00226397	0.0263331	0.0204436	3506	tags=25%, list=11%, signal=23%	ENSG00000171121/ENSG00000169504/ENSG00000161905/ENSG00000114346/ENSG00000067715/ENSG00000132872/ENSG00000105808/ENSG00000068305/ENSG00000044574/ENSG00000198668/ENSG00000214078/ENSG00000110092/ENSG00000078401/ENSG00000198829/ENSG00000170345/ENSG00000010310/ENSG00000184009/ENSG00000069869/ENSG00000183873/ENSG00000120049/ENSG00000132965/ENSG00000108179/ENSG00000130522/ENSG00000171223/ENSG00000132356…
GOBP_RIBOSE_PHOSPHATE_METABOLIC_PROCESS	GOBP_RIBOSE_PHOSPHATE_METABOLIC_PROCESS	384	-0.328922	-1.53947	9.34e-05	0.00222666	0.00172866	4737	tags=28%, list=14%, signal=24%	ENSG00000154518/ENSG00000159131/ENSG00000160191/ENSG00000169020/ENSG00000197601/ENSG00000129993/ENSG00000077463/ENSG00000102967/ENSG00000229344/ENSG00000105953/ENSG00000101986/ENSG00000156110/ENSG00000143179/ENSG00000198836/ENSG00000160326/ENSG00000143156/ENSG00000172113/ENSG00000143799/ENSG00000174233/ENSG00000152782/ENSG00000150756/ENSG00000131238/ENSG00000123009/ENSG00000100644/ENSG00000168209…
GOBP_HISTONE_MODIFICATION	GOBP_HISTONE_MODIFICATION	484	-0.321851	-1.54069	1.23e-05	0.000431	0.000335	4905	tags=28%, list=15%, signal=25%	ENSG00000204356/ENSG00000173011/ENSG00000140632/ENSG00000156256/ENSG00000157933/ENSG00000143033/ENSG00000119335/ENSG00000100916/ENSG00000142453/ENSG00000077463/ENSG00000112200/ENSG00000117222/ENSG00000161526/ENSG00000148229/ENSG00000184436/ENSG00000005302/ENSG00000068903/ENSG00000179348/ENSG00000112130/ENSG00000163932/ENSG00000147548/ENSG00000088305/ENSG00000028116/ENSG00000163166/ENSG00000157212…
GOBP_REGULATION_OF_UBIQUITIN_DEPENDENT_PROTEIN_CATABOLIC_PROCESS	GOBP_REGULATION_OF_UBIQUITIN_DEPENDENT_PROTEIN_CATABOLIC_PROCESS	166	-0.364219	-1.54377	0.00118773	0.0168306	0.0130664	5378	tags=31%, list=16%, signal=26%	ENSG00000135924/ENSG00000188612/ENSG00000177479/ENSG00000138798/ENSG00000169884/ENSG00000105723/ENSG00000113712/ENSG00000163743/ENSG00000129993/ENSG00000077463/ENSG00000079999/ENSG00000068903/ENSG00000177383/ENSG00000100387/ENSG00000111667/ENSG00000162511/ENSG00000167196/ENSG00000180008/ENSG00000187555/ENSG00000082701/ENSG00000135018/ENSG00000116750/ENSG00000169398/ENSG00000135049/ENSG00000146535…
GOMF_MODIFICATION_DEPENDENT_PROTEIN_BINDING	GOMF_MODIFICATION_DEPENDENT_PROTEIN_BINDING	161	-0.366354	-1.54517	0.00118773	0.0168306	0.0130664	6338	tags=40%, list=19%, signal=32%	ENSG00000068878/ENSG00000122565/ENSG00000179262/ENSG00000153487/ENSG00000141968/ENSG00000141867/ENSG00000204209/ENSG00000102081/ENSG00000264522/ENSG00000186767/ENSG00000167674/ENSG00000015171/ENSG00000135924/ENSG00000179526/ENSG00000100395/ENSG00000175518/ENSG00000122779/ENSG00000159352/ENSG00000153046/ENSG00000140632/ENSG00000143033/ENSG00000198720/ENSG00000142453/ENSG00000164053/ENSG00000116273…
GOBP_REGULATION_OF_CELLULAR_PROTEIN_CATABOLIC_PROCESS	GOBP_REGULATION_OF_CELLULAR_PROTEIN_CATABOLIC_PROCESS	254	-0.345532	-1.54605	0.000315	0.00593509	0.00460769	4977	tags=30%, list=15%, signal=26%	ENSG00000182087/ENSG00000138798/ENSG00000166167/ENSG00000169884/ENSG00000105723/ENSG00000113712/ENSG00000163743/ENSG00000069329/ENSG00000129993/ENSG00000110651/ENSG00000077463/ENSG00000079999/ENSG00000100911/ENSG00000068903/ENSG00000087191/ENSG00000177383/ENSG00000100387/ENSG00000118503/ENSG00000111667/ENSG00000162511/ENSG00000007384/ENSG00000107331/ENSG00000161057/ENSG00000167196/ENSG00000180008…
GOCC_RNA_POLYMERASE_II_TRANSCRIPTION_REGULATOR_COMPLEX	GOCC_RNA_POLYMERASE_II_TRANSCRIPTION_REGULATOR_COMPLEX	223	-0.352233	-1.5487	0.000471	0.00825585	0.0064094	7178	tags=41%, list=22%, signal=32%	ENSG00000112249/ENSG00000183734/ENSG00000020426/ENSG00000131759/ENSG00000133740/ENSG00000213347/ENSG00000108590/ENSG00000186350/ENSG00000071564/ENSG00000153767/ENSG00000273841/ENSG00000122565/ENSG00000128272/ENSG00000170365/ENSG00000185022/ENSG00000111424/ENSG00000107175/ENSG00000175550/ENSG00000162772/ENSG00000205250/ENSG00000116128/ENSG00000170485/ENSG00000117505/ENSG00000133794/ENSG00000140307…
GOBP_REGULATION_OF_MICROTUBULE_BASED_PROCESS	GOBP_REGULATION_OF_MICROTUBULE_BASED_PROCESS	243	-0.348799	-1.55046	0.000357	0.00657511	0.00510456	5624	tags=32%, list=17%, signal=27%	ENSG00000162959/ENSG00000101421/ENSG00000112486/ENSG00000174871/ENSG00000239306/ENSG00000126215/ENSG00000131165/ENSG00000147457/ENSG00000182628/ENSG00000163611/ENSG00000068028/ENSG00000104435/ENSG00000100285/ENSG00000105877/ENSG00000127603/ENSG00000140854/ENSG00000272514/ENSG00000136238/ENSG00000087448/ENSG00000165175/ENSG00000151746/ENSG00000166503/ENSG00000130779/ENSG00000154099/ENSG00000164953…
GOMF_CYTOSKELETAL_MOTOR_ACTIVITY	GOMF_CYTOSKELETAL_MOTOR_ACTIVITY	108	-0.390543	-1.55549	0.00412842	0.0383369	0.0297627	4566	tags=35%, list=14%, signal=30%	ENSG00000105877/ENSG00000278259/ENSG00000185842/ENSG00000100345/ENSG00000127445/ENSG00000157483/ENSG00000117245/ENSG00000186638/ENSG00000196586/ENSG00000101350/ENSG00000108055/ENSG00000197879/ENSG00000129250/ENSG00000138160/ENSG00000077380/ENSG00000121621/ENSG00000187240/ENSG00000139116/ENSG00000186185/ENSG00000163808/ENSG00000176658/ENSG00000068796/ENSG00000237649/ENSG00000138778/ENSG00000079616…
GOCC_NUCLEAR_SPECK	GOCC_NUCLEAR_SPECK	400	-0.33134	-1.55687	2.79e-05	0.000827	0.000642	6479	tags=35%, list=19%, signal=28%	ENSG00000198563/ENSG00000132773/ENSG00000161547/ENSG00000104852/ENSG00000068878/ENSG00000163510/ENSG00000092978/ENSG00000265241/ENSG00000128272/ENSG00000163660/ENSG00000160201/ENSG00000075856/ENSG00000111605/ENSG00000131876/ENSG00000115875/ENSG00000147874/ENSG00000126603/ENSG00000105298/ENSG00000122692/ENSG00000141644/ENSG00000112739/ENSG00000160789/ENSG00000239306/ENSG00000184937/ENSG00000106683…
GOBP_ESTABLISHMENT_OF_CELL_POLARITY	GOBP_ESTABLISHMENT_OF_CELL_POLARITY	142	-0.376616	-1.55705	0.00295222	0.0311232	0.0241624	4715	tags=29%, list=14%, signal=25%	ENSG00000054282/ENSG00000134376/ENSG00000115163/ENSG00000100345/ENSG00000148180/ENSG00000179776/ENSG00000151474/ENSG00000176973/ENSG00000107560/ENSG00000073350/ENSG00000080824/ENSG00000082701/ENSG00000100092/ENSG00000164109/ENSG00000163558/ENSG00000072803/ENSG00000166483/ENSG00000067606/ENSG00000169398/ENSG00000107099/ENSG00000080986/ENSG00000134318/ENSG00000149557/ENSG00000008256/ENSG00000180900…
GOMF_CADHERIN_BINDING	GOMF_CADHERIN_BINDING	331	-0.338954	-1.55757	5.19e-05	0.00138641	0.00107634	4645	tags=31%, list=14%, signal=27%	ENSG00000197728/ENSG00000136261/ENSG00000117868/ENSG00000101421/ENSG00000144895/ENSG00000020922/ENSG00000142186/ENSG00000002834/ENSG00000115170/ENSG00000075711/ENSG00000286522/ENSG00000149115/ENSG00000130669/ENSG00000151239/ENSG00000141985/ENSG00000097033/ENSG00000142864/ENSG00000127603/ENSG00000065548/ENSG00000115514/ENSG00000100345/ENSG00000278828/ENSG00000140988/ENSG00000100591/ENSG00000134884…
GOBP_BIOLOGICAL_PROCESS_INVOLVED_IN_INTERACTION_WITH_SYMBIONT	GOBP_BIOLOGICAL_PROCESS_INVOLVED_IN_INTERACTION_WITH_SYMBIONT	87	-0.402768	-1.55913	0.00419949	0.0387493	0.0300829	4047	tags=26%, list=12%, signal=23%	ENSG00000064995/ENSG00000120948/ENSG00000060069/ENSG00000144381/ENSG00000166794/ENSG00000121864/ENSG00000163874/ENSG00000168329/ENSG00000125995/ENSG00000109971/ENSG00000160208/ENSG00000196653/ENSG00000111640/ENSG00000108700/ENSG00000114383/ENSG00000172757/ENSG00000084093/ENSG00000047188/ENSG00000177606/ENSG00000116478/ENSG00000165916/ENSG00000277632/ENSG00000275302
GOBP_POSITIVE_REGULATION_OF_MRNA_METABOLIC_PROCESS	GOBP_POSITIVE_REGULATION_OF_MRNA_METABOLIC_PROCESS	120	-0.38553	-1.56416	0.0026068	0.0287705	0.0223359	6783	tags=38%, list=20%, signal=30%	ENSG00000141232/ENSG00000105939/ENSG00000120699/ENSG00000104852/ENSG00000110063/ENSG00000138668/ENSG00000143368/ENSG00000135316/ENSG00000110713/ENSG00000121274/ENSG00000174953/ENSG00000179134/ENSG00000065978/ENSG00000088038/ENSG00000167005/ENSG00000214575/ENSG00000172239/ENSG00000120948/ENSG00000113300/ENSG00000130713/ENSG00000135870/ENSG00000110107/ENSG00000056586/ENSG00000174840/ENSG00000144231…
GOMF_UBIQUITIN_LIKE_PROTEIN_SPECIFIC_PROTEASE_ACTIVITY	GOMF_UBIQUITIN_LIKE_PROTEIN_SPECIFIC_PROTEASE_ACTIVITY	112	-0.391599	-1.56674	0.00345498	0.0344216	0.0267231	3681	tags=29%, list=11%, signal=26%	ENSG00000135655/ENSG00000118503/ENSG00000111667/ENSG00000154914/ENSG00000100221/ENSG00000145569/ENSG00000187555/ENSG00000161677/ENSG00000165312/ENSG00000116750/ENSG00000124422/ENSG00000163874/ENSG00000169567/ENSG00000058056/ENSG00000101844/ENSG00000121644/ENSG00000170242/ENSG00000103194/ENSG00000162607/ENSG00000115233/ENSG00000101557/ENSG00000118369/ENSG00000089723/ENSG00000102226/ENSG00000153975…
GOMF_PROTEIN_METHYLTRANSFERASE_ACTIVITY	GOMF_PROTEIN_METHYLTRANSFERASE_ACTIVITY	88	-0.403353	-1.56675	0.00466933	0.0418215	0.032468	4585	tags=35%, list=14%, signal=30%	ENSG00000142453/ENSG00000117222/ENSG00000147548/ENSG00000146476/ENSG00000150756/ENSG00000188573/ENSG00000164169/ENSG00000183576/ENSG00000067365/ENSG00000100304/ENSG00000150456/ENSG00000173113/ENSG00000129691/ENSG00000178691/ENSG00000156239/ENSG00000109685/ENSG00000126457/ENSG00000183955/ENSG00000165671/ENSG00000142611/ENSG00000196363/ENSG00000152455/ENSG00000116237/ENSG00000100462/ENSG00000145391…
GOBP_CELL_AGING	GOBP_CELL_AGING	111	-0.391846	-1.56713	0.0028979	0.0310567	0.0241108	5488	tags=41%, list=16%, signal=34%	ENSG00000179218/ENSG00000160789/ENSG00000133794/ENSG00000175054/ENSG00000066336/ENSG00000242252/ENSG00000071246/ENSG00000065978/ENSG00000034152/ENSG00000198060/ENSG00000240972/ENSG00000142168/ENSG00000198836/ENSG00000108175/ENSG00000163932/ENSG00000185386/ENSG00000183765/ENSG00000147889/ENSG00000124762/ENSG00000149554/ENSG00000169032/ENSG00000074590/ENSG00000112029/ENSG00000111206/ENSG00000125995…
GOBP_RESPONSE_TO_TOPOLOGICALLY_INCORRECT_PROTEIN	GOBP_RESPONSE_TO_TOPOLOGICALLY_INCORRECT_PROTEIN	155	-0.374002	-1.56947	0.000927	0.0141647	0.0109967	6339	tags=35%, list=19%, signal=29%	ENSG00000136816/ENSG00000135506/ENSG00000036257/ENSG00000055332/ENSG00000128272/ENSG00000204209/ENSG00000134001/ENSG00000107175/ENSG00000162772/ENSG00000135924/ENSG00000115307/ENSG00000030110/ENSG00000139055/ENSG00000116688/ENSG00000087088/ENSG00000106638/ENSG00000102580/ENSG00000151092/ENSG00000126803/ENSG00000155304/ENSG00000071051/ENSG00000100219/ENSG00000140943/ENSG00000088298/ENSG00000086061…
GOMF_HISTONE_DEACETYLASE_BINDING	GOMF_HISTONE_DEACETYLASE_BINDING	119	-0.387006	-1.56964	0.00344255	0.0343549	0.0266713	6268	tags=41%, list=19%, signal=34%	ENSG00000138668/ENSG00000174744/ENSG00000183305/ENSG00000102409/ENSG00000167085/ENSG00000198952/ENSG00000008405/ENSG00000064703/ENSG00000066336/ENSG00000174953/ENSG00000173039/ENSG00000167005/ENSG00000100916/ENSG00000184436/ENSG00000068903/ENSG00000143799/ENSG00000253293/ENSG00000112312/ENSG00000182979/ENSG00000100644/ENSG00000188997/ENSG00000119042/ENSG00000173404/ENSG00000116604/ENSG00000068305…
GOBP_REGULATION_OF_MRNA_SPLICING_VIA_SPLICEOSOME	GOBP_REGULATION_OF_MRNA_SPLICING_VIA_SPLICEOSOME	100	-0.393849	-1.57	0.00389488	0.0371286	0.0288247	7183	tags=46%, list=22%, signal=36%	ENSG00000115053/ENSG00000100461/ENSG00000159140/ENSG00000154548/ENSG00000124193/ENSG00000135482/ENSG00000161547/ENSG00000104852/ENSG00000112531/ENSG00000163510/ENSG00000143368/ENSG00000078328/ENSG00000265241/ENSG00000115875/ENSG00000122566/ENSG00000110713/ENSG00000102081/ENSG00000122692/ENSG00000076770/ENSG00000152601/ENSG00000150459/ENSG00000126653/ENSG00000104824/ENSG00000162385/ENSG00000112081…
GOBP_TRANSLATIONAL_INITIATION	GOBP_TRANSLATIONAL_INITIATION	114	-0.391219	-1.57043	0.0020542	0.0247813	0.0192389	6416	tags=40%, list=19%, signal=33%	ENSG00000067248/ENSG00000083845/ENSG00000055332/ENSG00000128272/ENSG00000102081/ENSG00000134001/ENSG00000173812/ENSG00000136261/ENSG00000144895/ENSG00000205609/ENSG00000232119/ENSG00000163412/ENSG00000102580/ENSG00000084623/ENSG00000135930/ENSG00000172239/ENSG00000103707/ENSG00000071051/ENSG00000104131/ENSG00000151465/ENSG00000125977/ENSG00000106263/ENSG00000106682/ENSG00000163950/ENSG00000198793…
GOCC_INTRINSIC_COMPONENT_OF_MITOCHONDRIAL_MEMBRANE	GOCC_INTRINSIC_COMPONENT_OF_MITOCHONDRIAL_MEMBRANE	90	-0.403703	-1.57126	0.00430739	0.0393554	0.0305535	5271	tags=37%, list=16%, signal=31%	ENSG00000050393/ENSG00000030110/ENSG00000118432/ENSG00000116688/ENSG00000229833/ENSG00000144040/ENSG00000141385/ENSG00000177034/ENSG00000144120/ENSG00000284194/ENSG00000106603/ENSG00000204922/ENSG00000198727/ENSG00000106554/ENSG00000007923/ENSG00000075415/ENSG00000156026/ENSG00000168958/ENSG00000173085/ENSG00000107819/ENSG00000134375/ENSG00000173171/ENSG00000176171/ENSG00000113013/ENSG00000178307…
GOCC_ORGANELLE_ENVELOPE_LUMEN	GOCC_ORGANELLE_ENVELOPE_LUMEN	92	-0.399101	-1.57237	0.00529636	0.0456407	0.035433	4631	tags=35%, list=14%, signal=30%	ENSG00000132286/ENSG00000196636/ENSG00000142168/ENSG00000198836/ENSG00000143575/ENSG00000163528/ENSG00000162551/ENSG00000023228/ENSG00000102931/ENSG00000186314/ENSG00000121289/ENSG00000158402/ENSG00000138495/ENSG00000099800/ENSG00000168653/ENSG00000127554/ENSG00000138035/ENSG00000265354/ENSG00000116288/ENSG00000165283/ENSG00000060339/ENSG00000005194/ENSG00000123213/ENSG00000170791/ENSG00000172115…
GOCC_OXIDOREDUCTASE_COMPLEX	GOCC_OXIDOREDUCTASE_COMPLEX	119	-0.388022	-1.57377	0.00320376	0.0326899	0.0253787	4450	tags=34%, list=13%, signal=30%	ENSG00000147123/ENSG00000197444/ENSG00000198786/ENSG00000105953/ENSG00000119013/ENSG00000170906/ENSG00000103018/ENSG00000023228/ENSG00000091140/ENSG00000169021/ENSG00000090266/ENSG00000130414/ENSG00000127540/ENSG00000103507/ENSG00000198763/ENSG00000178127/ENSG00000004779/ENSG00000186205/ENSG00000198727/ENSG00000212907/ENSG00000198804/ENSG00000198886/ENSG00000184752/ENSG00000226085/ENSG00000131495…
GOBP_CHROMATIN_ASSEMBLY_OR_DISASSEMBLY	GOBP_CHROMATIN_ASSEMBLY_OR_DISASSEMBLY	212	-0.362267	-1.57486	0.000333	0.00622155	0.00483008	5167	tags=35%, list=15%, signal=30%	ENSG00000275379/ENSG00000122565/ENSG00000274290/ENSG00000278705/ENSG00000075856/ENSG00000204209/ENSG00000146414/ENSG00000273802/ENSG00000147099/ENSG00000179119/ENSG00000170004/ENSG00000203852/ENSG00000105447/ENSG00000286522/ENSG00000119335/ENSG00000130726/ENSG00000077463/ENSG00000187475/ENSG00000275713/ENSG00000148229/ENSG00000068903/ENSG00000159055/ENSG00000278828/ENSG00000213551/ENSG00000125398…
GOCC_CELL_SUBSTRATE_JUNCTION	GOCC_CELL_SUBSTRATE_JUNCTION	430	-0.334191	-1.57562	9.76e-06	0.00035	0.000272	5738	tags=30%, list=17%, signal=25%	ENSG00000147394/ENSG00000177105/ENSG00000136167/ENSG00000106991/ENSG00000110880/ENSG00000134308/ENSG00000179218/ENSG00000168615/ENSG00000145907/ENSG00000131626/ENSG00000002834/ENSG00000106683/ENSG00000155926/ENSG00000130402/ENSG00000122861/ENSG00000131236/ENSG00000143761/ENSG00000196262/ENSG00000115109/ENSG00000143033/ENSG00000170017/ENSG00000130669/ENSG00000151239/ENSG00000110651/ENSG00000128340…
GOBP_PROTEIN_DEPHOSPHORYLATION	GOBP_PROTEIN_DEPHOSPHORYLATION	278	-0.350571	-1.5767	9.93e-05	0.00233284	0.00181109	5626	tags=33%, list=17%, signal=28%	ENSG00000119383/ENSG00000155093/ENSG00000141425/ENSG00000114353/ENSG00000132323/ENSG00000198842/ENSG00000176915/ENSG00000138166/ENSG00000100526/ENSG00000111880/ENSG00000204179/ENSG00000075711/ENSG00000166167/ENSG00000196262/ENSG00000070778/ENSG00000108389/ENSG00000167393/ENSG00000040199/ENSG00000171735/ENSG00000158079/ENSG00000164951/ENSG00000127445/ENSG00000231989/ENSG00000163932/ENSG00000081237…
GOBP_OSTEOBLAST_DIFFERENTIATION	GOBP_OSTEOBLAST_DIFFERENTIATION	218	-0.359481	-1.57849	0.000356	0.00657511	0.00510456	3715	tags=26%, list=11%, signal=23%	ENSG00000073712/ENSG00000113658/ENSG00000162551/ENSG00000133895/ENSG00000125398/ENSG00000078804/ENSG00000132436/ENSG00000119042/ENSG00000161057/ENSG00000170468/ENSG00000116604/ENSG00000132475/ENSG00000115268/ENSG00000115541/ENSG00000108654/ENSG00000029559/ENSG00000180694/ENSG00000183684/ENSG00000082701/ENSG00000172216/ENSG00000166333/ENSG00000148400/ENSG00000138623/ENSG00000136244/ENSG00000090539…
GOCC_RIBOSOMAL_SUBUNIT	GOCC_RIBOSOMAL_SUBUNIT	176	-0.368305	-1.57935	0.000498	0.00861012	0.00668444	7530	tags=40%, list=23%, signal=31%	ENSG00000162910/ENSG00000105364/ENSG00000136942/ENSG00000231500/ENSG00000120333/ENSG00000167862/ENSG00000198242/ENSG00000144029/ENSG00000259494/ENSG00000008988/ENSG00000125901/ENSG00000055950/ENSG00000125445/ENSG00000067248/ENSG00000083845/ENSG00000169288/ENSG00000163923/ENSG00000106591/ENSG00000182899/ENSG00000177600/ENSG00000197728/ENSG00000144895/ENSG00000168028/ENSG00000163319/ENSG00000061794…
GOBP_PROTEIN_MODIFICATION_BY_SMALL_PROTEIN_REMOVAL	GOBP_PROTEIN_MODIFICATION_BY_SMALL_PROTEIN_REMOVAL	152	-0.377493	-1.58089	0.000552	0.00939146	0.00729103	3681	tags=28%, list=11%, signal=25%	ENSG00000135655/ENSG00000118503/ENSG00000111667/ENSG00000148835/ENSG00000154914/ENSG00000100221/ENSG00000145569/ENSG00000198612/ENSG00000187555/ENSG00000161677/ENSG00000158480/ENSG00000165312/ENSG00000116750/ENSG00000124422/ENSG00000163874/ENSG00000169567/ENSG00000058056/ENSG00000145901/ENSG00000111652/ENSG00000121644/ENSG00000170242/ENSG00000103194/ENSG00000162607/ENSG00000115233/ENSG00000170312…
GOBP_RESPONSE_TO_RADIATION	GOBP_RESPONSE_TO_RADIATION	414	-0.335566	-1.58106	1.38e-05	0.000469	0.000364	5107	tags=31%, list=15%, signal=27%	ENSG00000142178/ENSG00000168811/ENSG00000174953/ENSG00000030110/ENSG00000151164/ENSG00000169220/ENSG00000173039/ENSG00000166803/ENSG00000105991/ENSG00000087088/ENSG00000177885/ENSG00000079246/ENSG00000149115/ENSG00000112619/ENSG00000134376/ENSG00000115183/ENSG00000167995/ENSG00000088256/ENSG00000101868/ENSG00000185974/ENSG00000079805/ENSG00000112130/ENSG00000163932/ENSG00000156711/ENSG00000143799…
GOBP_REGULATION_OF_RNA_SPLICING	GOBP_REGULATION_OF_RNA_SPLICING	149	-0.377782	-1.5825	0.00106006	0.0156393	0.0121415	7024	tags=43%, list=21%, signal=34%	ENSG00000100461/ENSG00000159140/ENSG00000145103/ENSG00000154548/ENSG00000124193/ENSG00000135482/ENSG00000161547/ENSG00000104852/ENSG00000112531/ENSG00000163510/ENSG00000143368/ENSG00000078328/ENSG00000265241/ENSG00000163660/ENSG00000115875/ENSG00000089280/ENSG00000122566/ENSG00000110713/ENSG00000102081/ENSG00000122692/ENSG00000197728/ENSG00000076770/ENSG00000183808/ENSG00000152601/ENSG00000132463…
GOBP_HOMOLOGOUS_RECOMBINATION	GOBP_HOMOLOGOUS_RECOMBINATION	55	-0.443792	-1.58339	0.00511249	0.0448055	0.0347846	6269	tags=44%, list=19%, signal=36%	ENSG00000187790/ENSG00000119048/ENSG00000160207/ENSG00000175279/ENSG00000185379/ENSG00000020922/ENSG00000113522/ENSG00000154920/ENSG00000119684/ENSG00000241563/ENSG00000132016/ENSG00000136492/ENSG00000178966/ENSG00000169689/ENSG00000144554/ENSG00000197774/ENSG00000085999/ENSG00000131747/ENSG00000176563/ENSG00000071539/ENSG00000051180/ENSG00000076242/ENSG00000131470/ENSG00000172732
GOBP_EXTRINSIC_APOPTOTIC_SIGNALING_PATHWAY	GOBP_EXTRINSIC_APOPTOTIC_SIGNALING_PATHWAY	210	-0.364287	-1.58354	0.000386	0.00697369	0.005414	5567	tags=38%, list=17%, signal=32%	ENSG00000115317/ENSG00000056558/ENSG00000129473/ENSG00000196712/ENSG00000239697/ENSG00000101955/ENSG00000103496/ENSG00000068078/ENSG00000100234/ENSG00000154447/ENSG00000137875/ENSG00000204209/ENSG00000162772/ENSG00000015171/ENSG00000160789/ENSG00000106144/ENSG00000066336/ENSG00000112175/ENSG00000168811/ENSG00000006327/ENSG00000030110/ENSG00000115170/ENSG00000173039/ENSG00000105723/ENSG00000102145…
GOCC_UBIQUITIN_LIGASE_COMPLEX	GOCC_UBIQUITIN_LIGASE_COMPLEX	296	-0.350194	-1.5839	4.72e-05	0.00128724	0.000999	4155	tags=27%, list=12%, signal=24%	ENSG00000087448/ENSG00000112130/ENSG00000105879/ENSG00000131653/ENSG00000133398/ENSG00000144848/ENSG00000176386/ENSG00000094880/ENSG00000145743/ENSG00000145604/ENSG00000108094/ENSG00000127452/ENSG00000100387/ENSG00000145332/ENSG00000174013/ENSG00000144357/ENSG00000106336/ENSG00000077721/ENSG00000164758/ENSG00000114125/ENSG00000213337/ENSG00000110906/ENSG00000163376/ENSG00000151743/ENSG00000155034…
GOBP_PEPTIDYL_SERINE_MODIFICATION	GOBP_PEPTIDYL_SERINE_MODIFICATION	310	-0.348776	-1.58409	2.99e-05	0.000868	0.000674	5036	tags=28%, list=15%, signal=24%	ENSG00000167889/ENSG00000030110/ENSG00000160447/ENSG00000113712/ENSG00000087088/ENSG00000240972/ENSG00000152953/ENSG00000149115/ENSG00000116670/ENSG00000115339/ENSG00000183049/ENSG00000143575/ENSG00000198648/ENSG00000072133/ENSG00000163932/ENSG00000101265/ENSG00000156711/ENSG00000143799/ENSG00000114209/ENSG00000028116/ENSG00000120539/ENSG00000188322/ENSG00000071051/ENSG00000183765/ENSG00000168209…
GOBP_REGULATION_OF_PROTEASOMAL_UBIQUITIN_DEPENDENT_PROTEIN_CATABOLIC_PROCESS	GOBP_REGULATION_OF_PROTEASOMAL_UBIQUITIN_DEPENDENT_PROTEIN_CATABOLIC_PROCESS	137	-0.38608	-1.58704	0.00119799	0.0168708	0.0130976	5378	tags=32%, list=16%, signal=27%	ENSG00000135924/ENSG00000188612/ENSG00000177479/ENSG00000169884/ENSG00000105723/ENSG00000113712/ENSG00000163743/ENSG00000129993/ENSG00000077463/ENSG00000079999/ENSG00000068903/ENSG00000100387/ENSG00000111667/ENSG00000167196/ENSG00000180008/ENSG00000187555/ENSG00000082701/ENSG00000135018/ENSG00000116750/ENSG00000146535/ENSG00000078140/ENSG00000101557/ENSG00000213923/ENSG00000166851/ENSG00000101843…
GOBP_POSITIVE_REGULATION_OF_CELL_DEVELOPMENT	GOBP_POSITIVE_REGULATION_OF_CELL_DEVELOPMENT	280	-0.353532	-1.59154	0.00011	0.00253865	0.00197087	4396	tags=27%, list=13%, signal=24%	ENSG00000127603/ENSG00000138071/ENSG00000273749/ENSG00000079805/ENSG00000136238/ENSG00000068903/ENSG00000065320/ENSG00000154645/ENSG00000108830/ENSG00000136279/ENSG00000179776/ENSG00000073712/ENSG00000100644/ENSG00000104290/ENSG00000197747/ENSG00000156642/ENSG00000265763/ENSG00000110107/ENSG00000251322/ENSG00000198793/ENSG00000100106/ENSG00000004487/ENSG00000105329/ENSG00000099250/ENSG00000166333…
GOBP_NUCLEOSOME_ASSEMBLY	GOBP_NUCLEOSOME_ASSEMBLY	107	-0.399842	-1.59269	0.00207598	0.0249117	0.0193401	7409	tags=45%, list=22%, signal=35%	ENSG00000136938/ENSG00000083168/ENSG00000197061/ENSG00000085224/ENSG00000124635/ENSG00000168298/ENSG00000275714/ENSG00000197153/ENSG00000184357/ENSG00000111875/ENSG00000275379/ENSG00000274290/ENSG00000278705/ENSG00000075856/ENSG00000204209/ENSG00000146414/ENSG00000273802/ENSG00000179119/ENSG00000203852/ENSG00000105447/ENSG00000286522/ENSG00000119335/ENSG00000187475/ENSG00000275713/ENSG00000148229…
GOBP_POSITIVE_REGULATION_OF_PRODUCTION_OF_MOLECULAR_MEDIATOR_OF_IMMUNE_RESPONSE	GOBP_POSITIVE_REGULATION_OF_PRODUCTION_OF_MOLECULAR_MEDIATOR_OF_IMMUNE_RESPONSE	111	-0.398258	-1.59277	0.00185946	0.0232979	0.0180872	4767	tags=32%, list=14%, signal=28%	ENSG00000240972/ENSG00000110651/ENSG00000116670/ENSG00000253251/ENSG00000186827/ENSG00000110169/ENSG00000081237/ENSG00000157212/ENSG00000163362/ENSG00000100219/ENSG00000163251/ENSG00000162511/ENSG00000185897/ENSG00000117090/ENSG00000105329/ENSG00000196843/ENSG00000176208/ENSG00000138623/ENSG00000183624/ENSG00000136244/ENSG00000179630/ENSG00000067606/ENSG00000109685/ENSG00000107371/ENSG00000077238…
GOMF_DAMAGED_DNA_BINDING	GOMF_DAMAGED_DNA_BINDING	69	-0.428254	-1.5938	0.00494596	0.0436679	0.0339015	5540	tags=42%, list=17%, signal=35%	ENSG00000196419/ENSG00000197299/ENSG00000189403/ENSG00000100823/ENSG00000079246/ENSG00000065057/ENSG00000127423/ENSG00000076248/ENSG00000106399/ENSG00000139372/ENSG00000101773/ENSG00000109674/ENSG00000132646/ENSG00000117748/ENSG00000039650/ENSG00000137074/ENSG00000113456/ENSG00000012048/ENSG00000116062/ENSG00000221829/ENSG00000168496/ENSG00000163161/ENSG00000188486/ENSG00000051341/ENSG00000062822…
GOBP_REGULATION_OF_MRNA_PROCESSING	GOBP_REGULATION_OF_MRNA_PROCESSING	136	-0.388796	-1.59438	0.000982	0.014847	0.0115265	7183	tags=43%, list=22%, signal=34%	ENSG00000115053/ENSG00000136807/ENSG00000100461/ENSG00000159140/ENSG00000154548/ENSG00000124193/ENSG00000135482/ENSG00000161547/ENSG00000104852/ENSG00000112531/ENSG00000248333/ENSG00000163510/ENSG00000143368/ENSG00000078328/ENSG00000265241/ENSG00000111605/ENSG00000115875/ENSG00000122566/ENSG00000110713/ENSG00000102081/ENSG00000122692/ENSG00000076770/ENSG00000174953/ENSG00000152601/ENSG00000204356…
GOBP_POSITIVE_REGULATION_OF_UBIQUITIN_DEPENDENT_PROTEIN_CATABOLIC_PROCESS	GOBP_POSITIVE_REGULATION_OF_UBIQUITIN_DEPENDENT_PROTEIN_CATABOLIC_PROCESS	109	-0.399388	-1.59626	0.00185142	0.02324	0.0180423	5378	tags=36%, list=16%, signal=30%	ENSG00000135924/ENSG00000188612/ENSG00000177479/ENSG00000138798/ENSG00000105723/ENSG00000113712/ENSG00000163743/ENSG00000129993/ENSG00000077463/ENSG00000079999/ENSG00000068903/ENSG00000177383/ENSG00000100387/ENSG00000111667/ENSG00000162511/ENSG00000167196/ENSG00000180008/ENSG00000082701/ENSG00000135018/ENSG00000169398/ENSG00000135049/ENSG00000213923/ENSG00000166851/ENSG00000101843/ENSG00000101255…
GOMF_MAGNESIUM_ION_BINDING	GOMF_MAGNESIUM_ION_BINDING	216	-0.365764	-1.59921	0.000247	0.00483799	0.00375596	5483	tags=32%, list=16%, signal=27%	ENSG00000213689/ENSG00000163106/ENSG00000204348/ENSG00000172939/ENSG00000176170/ENSG00000142178/ENSG00000174953/ENSG00000143761/ENSG00000259431/ENSG00000171219/ENSG00000198836/ENSG00000112874/ENSG00000072133/ENSG00000068650/ENSG00000096063/ENSG00000140451/ENSG00000177453/ENSG00000132436/ENSG00000167799/ENSG00000035687/ENSG00000128951/ENSG00000139372/ENSG00000111674/ENSG00000146733/ENSG00000161179…
GOBP_REGULATION_OF_APOPTOTIC_SIGNALING_PATHWAY	GOBP_REGULATION_OF_APOPTOTIC_SIGNALING_PATHWAY	344	-0.346445	-1.60038	2.17e-05	0.000675	0.000524	5114	tags=28%, list=15%, signal=24%	ENSG00000112175/ENSG00000029363/ENSG00000275700/ENSG00000085721/ENSG00000006327/ENSG00000115170/ENSG00000173039/ENSG00000196262/ENSG00000120868/ENSG00000102145/ENSG00000087088/ENSG00000240972/ENSG00000142168/ENSG00000170633/ENSG00000198836/ENSG00000077782/ENSG00000163932/ENSG00000143799/ENSG00000131653/ENSG00000169372/ENSG00000081237/ENSG00000215397/ENSG00000165637/ENSG00000071051/ENSG00000100644…
GOBP_NUCLEOSIDE_TRIPHOSPHATE_METABOLIC_PROCESS	GOBP_NUCLEOSIDE_TRIPHOSPHATE_METABOLIC_PROCESS	108	-0.402278	-1.60223	0.00217372	0.0255562	0.0198405	7608	tags=46%, list=23%, signal=36%	ENSG00000228253/ENSG00000067560/ENSG00000149925/ENSG00000198276/ENSG00000241837/ENSG00000167863/ENSG00000154269/ENSG00000197217/ENSG00000159199/ENSG00000198899/ENSG00000047230/ENSG00000167283/ENSG00000103202/ENSG00000114956/ENSG00000154723/ENSG00000154518/ENSG00000169020/ENSG00000172594/ENSG00000229344/ENSG00000156110/ENSG00000143179/ENSG00000198836/ENSG00000143156/ENSG00000172113/ENSG00000143799…
GOBP_PEPTIDYL_THREONINE_MODIFICATION	GOBP_PEPTIDYL_THREONINE_MODIFICATION	121	-0.396371	-1.60745	0.00159057	0.0206896	0.0160623	5682	tags=36%, list=17%, signal=30%	ENSG00000196632/ENSG00000160396/ENSG00000172939/ENSG00000176170/ENSG00000115170/ENSG00000138798/ENSG00000105723/ENSG00000149115/ENSG00000115339/ENSG00000171219/ENSG00000198648/ENSG00000068903/ENSG00000163932/ENSG00000188322/ENSG00000168209/ENSG00000173020/ENSG00000198793/ENSG00000149554/ENSG00000112742/ENSG00000105329/ENSG00000110422/ENSG00000082701/ENSG00000122966/ENSG00000198668/ENSG00000163349…
GOBP_PROTEIN_LOCALIZATION_TO_NUCLEUS	GOBP_PROTEIN_LOCALIZATION_TO_NUCLEUS	288	-0.356132	-1.61092	8.23e-05	0.00201044	0.0015608	6948	tags=40%, list=21%, signal=32%	ENSG00000171720/ENSG00000186575/ENSG00000165392/ENSG00000047410/ENSG00000196712/ENSG00000168734/ENSG00000169905/ENSG00000128602/ENSG00000100906/ENSG00000187778/ENSG00000114030/ENSG00000136816/ENSG00000183255/ENSG00000153487/ENSG00000126603/ENSG00000110713/ENSG00000198088/ENSG00000264522/ENSG00000157020/ENSG00000266094/ENSG00000086200/ENSG00000179218/ENSG00000160789/ENSG00000135218/ENSG00000064419…
GOBP_POSITIVE_REGULATION_OF_CELL_MORPHOGENESIS_INVOLVED_IN_DIFFERENTIATION	GOBP_POSITIVE_REGULATION_OF_CELL_MORPHOGENESIS_INVOLVED_IN_DIFFERENTIATION	76	-0.424885	-1.6136	0.00561502	0.047425	0.0368183	6136	tags=41%, list=18%, signal=33%	ENSG00000271147/ENSG00000008086/ENSG00000110888/ENSG00000114646/ENSG00000179218/ENSG00000174953/ENSG00000179820/ENSG00000138071/ENSG00000079805/ENSG00000136238/ENSG00000136279/ENSG00000073712/ENSG00000197747/ENSG00000100106/ENSG00000099250/ENSG00000166333/ENSG00000147459/ENSG00000124006/ENSG00000008324/ENSG00000157193/ENSG00000058404/ENSG00000167193/ENSG00000257923/ENSG00000253729/ENSG00000169750…
GOBP_ANIMAL_ORGAN_REGENERATION	GOBP_ANIMAL_ORGAN_REGENERATION	61	-0.446571	-1.6201	0.00587144	0.0488642	0.0379355	3122	tags=31%, list=9%, signal=28%	ENSG00000115268/ENSG00000172216/ENSG00000132646/ENSG00000148400/ENSG00000110092/ENSG00000136997/ENSG00000136244/ENSG00000145386/ENSG00000057593/ENSG00000176890/ENSG00000127554/ENSG00000170312/ENSG00000138035/ENSG00000101911/ENSG00000100462/ENSG00000106462/ENSG00000232810/ENSG00000087586/ENSG00000185920
GOMF_ACTIN_FILAMENT_BINDING	GOMF_ACTIN_FILAMENT_BINDING	210	-0.3729	-1.62098	0.000199	0.00406801	0.00315819	6015	tags=37%, list=18%, signal=31%	ENSG00000196535/ENSG00000128833/ENSG00000185340/ENSG00000147394/ENSG00000136167/ENSG00000110880/ENSG00000139354/ENSG00000164877/ENSG00000101470/ENSG00000215305/ENSG00000002834/ENSG00000130402/ENSG00000102879/ENSG00000151239/ENSG00000169604/ENSG00000127603/ENSG00000278259/ENSG00000138071/ENSG00000155657/ENSG00000273749/ENSG00000100345/ENSG00000157483/ENSG00000158528/ENSG00000148180/ENSG00000136279…
GOBP_GENERATION_OF_PRECURSOR_METABOLITES_AND_ENERGY	GOBP_GENERATION_OF_PRECURSOR_METABOLITES_AND_ENERGY	472	-0.340347	-1.62257	8.25e-07	4.19e-05	3.26e-05	4807	tags=29%, list=14%, signal=25%	ENSG00000105723/ENSG00000178741/ENSG00000072682/ENSG00000198786/ENSG00000259431/ENSG00000136381/ENSG00000169020/ENSG00000129993/ENSG00000077463/ENSG00000229344/ENSG00000165675/ENSG00000105953/ENSG00000101986/ENSG00000160326/ENSG00000119013/ENSG00000231989/ENSG00000170906/ENSG00000111775/ENSG00000256525/ENSG00000150756/ENSG00000176340/ENSG00000100644/ENSG00000102445/ENSG00000127184/ENSG00000168209…
GOBP_PROTEIN_TARGETING	GOBP_PROTEIN_TARGETING	310	-0.357415	-1.62333	8.59e-06	0.000322	0.00025	5620	tags=34%, list=17%, signal=28%	ENSG00000134308/ENSG00000197969/ENSG00000162928/ENSG00000101421/ENSG00000185596/ENSG00000164877/ENSG00000132432/ENSG00000119681/ENSG00000177479/ENSG00000134262/ENSG00000100335/ENSG00000147533/ENSG00000278771/ENSG00000025772/ENSG00000116688/ENSG00000105723/ENSG00000132286/ENSG00000149930/ENSG00000128340/ENSG00000165688/ENSG00000039319/ENSG00000174827/ENSG00000089163/ENSG00000097033/ENSG00000177427…
GOCC_CYTOPLASMIC_STRESS_GRANULE	GOCC_CYTOPLASMIC_STRESS_GRANULE	79	-0.422766	-1.62399	0.00341594	0.0341394	0.026504	5833	tags=35%, list=17%, signal=29%	ENSG00000102081/ENSG00000134001/ENSG00000151923/ENSG00000145907/ENSG00000131914/ENSG00000174953/ENSG00000152601/ENSG00000065978/ENSG00000107929/ENSG00000120948/ENSG00000157349/ENSG00000102103/ENSG00000135870/ENSG00000116001/ENSG00000165119/ENSG00000056586/ENSG00000066044/ENSG00000168872/ENSG00000114867/ENSG00000161813/ENSG00000079785/ENSG00000108424/ENSG00000138709/ENSG00000087263/ENSG00000128016…
GOCC_CATALYTIC_STEP_2_SPLICEOSOME	GOCC_CATALYTIC_STEP_2_SPLICEOSOME	87	-0.420452	-1.62759	0.00204963	0.02477	0.0192301	6311	tags=37%, list=19%, signal=30%	ENSG00000163510/ENSG00000265241/ENSG00000160201/ENSG00000131876/ENSG00000122566/ENSG00000135316/ENSG00000105298/ENSG00000112739/ENSG00000067596/ENSG00000162385/ENSG00000170860/ENSG00000183431/ENSG00000125870/ENSG00000130332/ENSG00000139343/ENSG00000110107/ENSG00000084072/ENSG00000108654/ENSG00000165119/ENSG00000183684/ENSG00000169813/ENSG00000111196/ENSG00000136450/ENSG00000108883/ENSG00000060688…
GOBP_MODULATION_BY_HOST_OF_SYMBIONT_PROCESS	GOBP_MODULATION_BY_HOST_OF_SYMBIONT_PROCESS	61	-0.45013	-1.63301	0.00529663	0.0456407	0.035433	4398	tags=33%, list=13%, signal=29%	ENSG00000161526/ENSG00000064995/ENSG00000120948/ENSG00000060069/ENSG00000166794/ENSG00000121864/ENSG00000163874/ENSG00000168329/ENSG00000109971/ENSG00000160208/ENSG00000196653/ENSG00000108700/ENSG00000172757/ENSG00000084093/ENSG00000047188/ENSG00000177606/ENSG00000116478/ENSG00000165916/ENSG00000277632/ENSG00000275302
GOBP_NUCLEOSOME_ORGANIZATION	GOBP_NUCLEOSOME_ORGANIZATION	156	-0.388556	-1.63335	0.000573	0.00963656	0.00748131	7409	tags=42%, list=22%, signal=33%	ENSG00000085224/ENSG00000124635/ENSG00000168298/ENSG00000275714/ENSG00000197153/ENSG00000184357/ENSG00000111875/ENSG00000187778/ENSG00000068878/ENSG00000275379/ENSG00000274290/ENSG00000278705/ENSG00000075856/ENSG00000204209/ENSG00000146414/ENSG00000273802/ENSG00000179119/ENSG00000203852/ENSG00000105447/ENSG00000286522/ENSG00000119335/ENSG00000113812/ENSG00000187475/ENSG00000105619/ENSG00000275713…
GOBP_INTRINSIC_APOPTOTIC_SIGNALING_PATHWAY	GOBP_INTRINSIC_APOPTOTIC_SIGNALING_PATHWAY	284	-0.36182	-1.63417	1.44e-05	0.000478	0.000371	5111	tags=32%, list=15%, signal=27%	ENSG00000029363/ENSG00000085721/ENSG00000030110/ENSG00000115694/ENSG00000196262/ENSG00000120868/ENSG00000087088/ENSG00000240972/ENSG00000142168/ENSG00000198836/ENSG00000163932/ENSG00000143799/ENSG00000165637/ENSG00000114209/ENSG00000120889/ENSG00000007968/ENSG00000108094/ENSG00000071051/ENSG00000100644/ENSG00000100219/ENSG00000183765/ENSG00000168209/ENSG00000132436/ENSG00000124762/ENSG00000165943…
GOMF_ELECTRON_TRANSFER_ACTIVITY	GOMF_ELECTRON_TRANSFER_ACTIVITY	122	-0.401634	-1.63473	0.00102847	0.0152867	0.0118678	4872	tags=34%, list=15%, signal=29%	ENSG00000042286/ENSG00000178741/ENSG00000072682/ENSG00000198786/ENSG00000229344/ENSG00000119013/ENSG00000170906/ENSG00000111775/ENSG00000176340/ENSG00000023228/ENSG00000169021/ENSG00000090266/ENSG00000130414/ENSG00000127540/ENSG00000198763/ENSG00000178127/ENSG00000104687/ENSG00000198727/ENSG00000212907/ENSG00000198804/ENSG00000198886/ENSG00000184752/ENSG00000226085/ENSG00000131495/ENSG00000168653…
GOBP_RNA_METHYLATION	GOBP_RNA_METHYLATION	83	-0.425996	-1.63528	0.00170912	0.0218153	0.0169363	7895	tags=47%, list=24%, signal=36%	ENSG00000072506/ENSG00000138382/ENSG00000255561/ENSG00000130305/ENSG00000130299/ENSG00000162851/ENSG00000123600/ENSG00000206562/ENSG00000037897/ENSG00000099899/ENSG00000169612/ENSG00000165055/ENSG00000105202/ENSG00000278619/ENSG00000071462/ENSG00000178252/ENSG00000166166/ENSG00000250305/ENSG00000107614/ENSG00000037474/ENSG00000138050/ENSG00000105879/ENSG00000188573/ENSG00000162623/ENSG00000104907…
GOMF_GUANYL_NUCLEOTIDE_BINDING	GOMF_GUANYL_NUCLEOTIDE_BINDING	386	-0.348019	-1.63554	6.8e-06	0.000261	0.00020229	5083	tags=35%, list=15%, signal=30%	ENSG00000037042/ENSG00000164292/ENSG00000143622/ENSG00000261456/ENSG00000106608/ENSG00000172780/ENSG00000276600/ENSG00000118508/ENSG00000228696/ENSG00000139725/ENSG00000100889/ENSG00000104388/ENSG00000132591/ENSG00000196503/ENSG00000167578/ENSG00000177105/ENSG00000123416/ENSG00000114353/ENSG00000197885/ENSG00000123570/ENSG00000100335/ENSG00000168374/ENSG00000143761/ENSG00000144118/ENSG00000111880…
GOBP_MEIOTIC_CHROMOSOME_SEGREGATION	GOBP_MEIOTIC_CHROMOSOME_SEGREGATION	89	-0.420983	-1.63711	0.0024529	0.0276804	0.0214896	6412	tags=46%, list=19%, signal=37%	ENSG00000269964/ENSG00000187790/ENSG00000150783/ENSG00000119048/ENSG00000175279/ENSG00000020922/ENSG00000180336/ENSG00000196074/ENSG00000205078/ENSG00000138071/ENSG00000154920/ENSG00000119684/ENSG00000239642/ENSG00000129810/ENSG00000241563/ENSG00000169679/ENSG00000112742/ENSG00000136492/ENSG00000178966/ENSG00000169689/ENSG00000136824/ENSG00000144554/ENSG00000113810/ENSG00000025770/ENSG00000163535…
GOBP_REGULATION_OF_PROTEASOMAL_PROTEIN_CATABOLIC_PROCESS	GOBP_REGULATION_OF_PROTEASOMAL_PROTEIN_CATABOLIC_PROCESS	187	-0.378485	-1.63774	0.000176	0.00371015	0.00288036	5455	tags=34%, list=16%, signal=28%	ENSG00000144747/ENSG00000135924/ENSG00000188612/ENSG00000177479/ENSG00000182087/ENSG00000166167/ENSG00000169884/ENSG00000105723/ENSG00000113712/ENSG00000163743/ENSG00000129993/ENSG00000077463/ENSG00000079999/ENSG00000100911/ENSG00000068903/ENSG00000087191/ENSG00000100387/ENSG00000111667/ENSG00000007384/ENSG00000161057/ENSG00000167196/ENSG00000180008/ENSG00000187555/ENSG00000082701/ENSG00000135018…
GOBP_RIBONUCLEOSIDE_TRIPHOSPHATE_METABOLIC_PROCESS	GOBP_RIBONUCLEOSIDE_TRIPHOSPHATE_METABOLIC_PROCESS	87	-0.423422	-1.63908	0.00189103	0.0235247	0.0182634	7608	tags=47%, list=23%, signal=36%	ENSG00000228253/ENSG00000067560/ENSG00000149925/ENSG00000198276/ENSG00000241837/ENSG00000167863/ENSG00000197217/ENSG00000159199/ENSG00000198899/ENSG00000047230/ENSG00000167283/ENSG00000103202/ENSG00000114956/ENSG00000154723/ENSG00000154518/ENSG00000169020/ENSG00000229344/ENSG00000143179/ENSG00000198836/ENSG00000143156/ENSG00000172113/ENSG00000143799/ENSG00000150756/ENSG00000123009/ENSG00000105329…
GOMF_MRNA_BINDING	GOMF_MRNA_BINDING	307	-0.360621	-1.63919	1.11e-05	0.000393	0.000305	6394	tags=35%, list=19%, signal=29%	ENSG00000104852/ENSG00000058673/ENSG00000112531/ENSG00000083845/ENSG00000138668/ENSG00000078328/ENSG00000265241/ENSG00000111605/ENSG00000272419/ENSG00000089280/ENSG00000122566/ENSG00000136463/ENSG00000135316/ENSG00000110713/ENSG00000102081/ENSG00000176102/ENSG00000215817/ENSG00000197728/ENSG00000179218/ENSG00000151923/ENSG00000204348/ENSG00000239306/ENSG00000145907/ENSG00000131914/ENSG00000144895…
GOBP_PROTEIN_N_LINKED_GLYCOSYLATION	GOBP_PROTEIN_N_LINKED_GLYCOSYLATION	68	-0.441292	-1.63944	0.00396546	0.0373323	0.0289828	6228	tags=50%, list=19%, signal=41%	ENSG00000151348/ENSG00000152127/ENSG00000033170/ENSG00000244038/ENSG00000128242/ENSG00000013375/ENSG00000198833/ENSG00000153989/ENSG00000163463/ENSG00000120697/ENSG00000119523/ENSG00000167889/ENSG00000253710/ENSG00000228474/ENSG00000134910/ENSG00000168282/ENSG00000033011/ENSG00000167080/ENSG00000129562/ENSG00000086848/ENSG00000134825/ENSG00000198856/ENSG00000118705/ENSG00000073849/ENSG00000175283…
GOBP_REGULATION_OF_DOUBLE_STRAND_BREAK_REPAIR_VIA_HOMOLOGOUS_RECOMBINATION	GOBP_REGULATION_OF_DOUBLE_STRAND_BREAK_REPAIR_VIA_HOMOLOGOUS_RECOMBINATION	69	-0.440748	-1.6403	0.0029333	0.0311232	0.0241624	4554	tags=39%, list=14%, signal=34%	ENSG00000116670/ENSG00000077463/ENSG00000253251/ENSG00000181544/ENSG00000138071/ENSG00000143799/ENSG00000177383/ENSG00000132436/ENSG00000101773/ENSG00000136518/ENSG00000175643/ENSG00000183207/ENSG00000149554/ENSG00000004487/ENSG00000117748/ENSG00000123562/ENSG00000111602/ENSG00000161010/ENSG00000175792/ENSG00000071243/ENSG00000101189/ENSG00000051180/ENSG00000075624/ENSG00000185787/ENSG00000163605…
GOBP_GLOMERULUS_DEVELOPMENT	GOBP_GLOMERULUS_DEVELOPMENT	63	-0.446681	-1.64298	0.00501019	0.0441208	0.034253	2865	tags=27%, list=9%, signal=25%	ENSG00000161270/ENSG00000148400/ENSG00000054598/ENSG00000165731/ENSG00000181092/ENSG00000163884/ENSG00000128567/ENSG00000273706/ENSG00000171456/ENSG00000134853/ENSG00000116962/ENSG00000171791/ENSG00000136160/ENSG00000177464/ENSG00000197461/ENSG00000081189/ENSG00000120738
GOCC_ATPASE_COMPLEX	GOCC_ATPASE_COMPLEX	88	-0.423103	-1.64346	0.00135347	0.0184137	0.0142954	4658	tags=38%, list=14%, signal=32%	ENSG00000113812/ENSG00000130024/ENSG00000105619/ENSG00000148229/ENSG00000119866/ENSG00000182979/ENSG00000009954/ENSG00000073584/ENSG00000136518/ENSG00000141380/ENSG00000183207/ENSG00000169592/ENSG00000116750/ENSG00000143401/ENSG00000198604/ENSG00000099954/ENSG00000175792/ENSG00000139687/ENSG00000132382/ENSG00000071243/ENSG00000028310/ENSG00000196591/ENSG00000110987/ENSG00000149480/ENSG00000106635…
GOBP_NUCLEOSIDE_PHOSPHATE_BIOSYNTHETIC_PROCESS	GOBP_NUCLEOSIDE_PHOSPHATE_BIOSYNTHETIC_PROCESS	247	-0.369245	-1.6445	2.58e-05	0.000779	0.000605	4737	tags=30%, list=14%, signal=26%	ENSG00000154518/ENSG00000159131/ENSG00000169020/ENSG00000102967/ENSG00000229344/ENSG00000156110/ENSG00000143179/ENSG00000112874/ENSG00000143156/ENSG00000172113/ENSG00000100714/ENSG00000143799/ENSG00000174233/ENSG00000152782/ENSG00000165695/ENSG00000150756/ENSG00000131238/ENSG00000123009/ENSG00000035687/ENSG00000091140/ENSG00000128951/ENSG00000128050/ENSG00000178921/ENSG00000103150/ENSG00000105329…
GOBP_CELLULAR_RESPONSE_TO_IONIZING_RADIATION	GOBP_CELLULAR_RESPONSE_TO_IONIZING_RADIATION	74	-0.436097	-1.64681	0.00306451	0.0317926	0.024682	5540	tags=46%, list=17%, signal=38%	ENSG00000196419/ENSG00000197299/ENSG00000213689/ENSG00000175054/ENSG00000151164/ENSG00000177885/ENSG00000079246/ENSG00000149115/ENSG00000079805/ENSG00000183765/ENSG00000132436/ENSG00000124762/ENSG00000114346/ENSG00000180543/ENSG00000004487/ENSG00000044574/ENSG00000136273/ENSG00000171792/ENSG00000143878/ENSG00000113456/ENSG00000138376/ENSG00000012048/ENSG00000174775/ENSG00000091436/ENSG00000126767…
GOBP_NEGATIVE_REGULATION_OF_CELLULAR_MACROMOLECULE_BIOSYNTHETIC_PROCESS	GOBP_NEGATIVE_REGULATION_OF_CELLULAR_MACROMOLECULE_BIOSYNTHETIC_PROCESS	255	-0.367776	-1.64791	4.02e-05	0.00113237	0.000879	6809	tags=40%, list=20%, signal=32%	ENSG00000047410/ENSG00000141232/ENSG00000120699/ENSG00000172716/ENSG00000156575/ENSG00000171824/ENSG00000110063/ENSG00000138668/ENSG00000055332/ENSG00000128272/ENSG00000135372/ENSG00000135316/ENSG00000102081/ENSG00000110888/ENSG00000134001/ENSG00000121274/ENSG00000197299/ENSG00000179218/ENSG00000105639/ENSG00000131914/ENSG00000159147/ENSG00000125482/ENSG00000175054/ENSG00000228716/ENSG00000275700…
GOBP_ATP_BIOSYNTHETIC_PROCESS	GOBP_ATP_BIOSYNTHETIC_PROCESS	55	-0.462229	-1.64917	0.00246357	0.027709	0.0215118	8507	tags=55%, list=25%, signal=41%	ENSG00000164978/ENSG00000165629/ENSG00000153823/ENSG00000228253/ENSG00000149925/ENSG00000241837/ENSG00000167863/ENSG00000159199/ENSG00000198899/ENSG00000167283/ENSG00000114956/ENSG00000154723/ENSG00000154518/ENSG00000169020/ENSG00000229344/ENSG00000143799/ENSG00000150756/ENSG00000105329/ENSG00000204922/ENSG00000136997/ENSG00000124172/ENSG00000198712/ENSG00000130600/ENSG00000165283/ENSG00000074800…
GOBP_POSITIVE_REGULATION_OF_PROTEASOMAL_UBIQUITIN_DEPENDENT_PROTEIN_CATABOLIC_PROCESS	GOBP_POSITIVE_REGULATION_OF_PROTEASOMAL_UBIQUITIN_DEPENDENT_PROTEIN_CATABOLIC_PROCESS	93	-0.416733	-1.64933	0.00133023	0.0182188	0.0141441	5378	tags=35%, list=16%, signal=30%	ENSG00000135924/ENSG00000188612/ENSG00000177479/ENSG00000105723/ENSG00000113712/ENSG00000163743/ENSG00000129993/ENSG00000077463/ENSG00000079999/ENSG00000068903/ENSG00000100387/ENSG00000111667/ENSG00000167196/ENSG00000180008/ENSG00000082701/ENSG00000135018/ENSG00000213923/ENSG00000166851/ENSG00000101843/ENSG00000101255/ENSG00000133265/ENSG00000112208/ENSG00000130311/ENSG00000104969/ENSG00000142208…
GOCC_RNA_POLYMERASE_II_HOLOENZYME	GOCC_RNA_POLYMERASE_II_HOLOENZYME	75	-0.434455	-1.65223	0.00399636	0.0375195	0.0291281	5171	tags=37%, list=15%, signal=32%	ENSG00000141425/ENSG00000140307/ENSG00000135801/ENSG00000213780/ENSG00000163882/ENSG00000102387/ENSG00000064995/ENSG00000165417/ENSG00000197265/ENSG00000197780/ENSG00000196586/ENSG00000183474/ENSG00000148835/ENSG00000102978/ENSG00000144231/ENSG00000168255/ENSG00000285437/ENSG00000112592/ENSG00000145736/ENSG00000177700/ENSG00000006712/ENSG00000005075/ENSG00000228049/ENSG00000111358/ENSG00000163161…
GOMF_METAL_CLUSTER_BINDING	GOMF_METAL_CLUSTER_BINDING	67	-0.444838	-1.65458	0.00367365	0.0357709	0.0277706	5711	tags=42%, list=17%, signal=35%	ENSG00000138346/ENSG00000226650/ENSG00000258366/ENSG00000136381/ENSG00000065057/ENSG00000124615/ENSG00000095906/ENSG00000169627/ENSG00000136444/ENSG00000023228/ENSG00000169021/ENSG00000178127/ENSG00000136492/ENSG00000277149/ENSG00000182512/ENSG00000183336/ENSG00000175449/ENSG00000226085/ENSG00000128059/ENSG00000090889/ENSG00000165060/ENSG00000164002/ENSG00000005194/ENSG00000013573/ENSG00000062822…
GOBP_SIGNAL_TRANSDUCTION_IN_ABSENCE_OF_LIGAND	GOBP_SIGNAL_TRANSDUCTION_IN_ABSENCE_OF_LIGAND	62	-0.45445	-1.65546	0.00590122	0.0490521	0.0380814	6875	tags=47%, list=21%, signal=37%	ENSG00000115317/ENSG00000129473/ENSG00000196712/ENSG00000101955/ENSG00000137875/ENSG00000106144/ENSG00000030110/ENSG00000105723/ENSG00000102145/ENSG00000087088/ENSG00000049130/ENSG00000077782/ENSG00000165943/ENSG00000082701/ENSG00000165731/ENSG00000143384/ENSG00000151929/ENSG00000138448/ENSG00000176720/ENSG00000140379/ENSG00000168040/ENSG00000167815/ENSG00000142208/ENSG00000091732/ENSG00000171791…
GOBP_REGULATION_OF_DNA_RECOMBINATION	GOBP_REGULATION_OF_DNA_RECOMBINATION	126	-0.406671	-1.65776	0.000394	0.00702557	0.00545427	4554	tags=36%, list=14%, signal=31%	ENSG00000116670/ENSG00000077463/ENSG00000253251/ENSG00000181544/ENSG00000187475/ENSG00000138071/ENSG00000143799/ENSG00000081237/ENSG00000177383/ENSG00000157212/ENSG00000132436/ENSG00000101773/ENSG00000136518/ENSG00000175643/ENSG00000183207/ENSG00000149554/ENSG00000004487/ENSG00000105329/ENSG00000183684/ENSG00000176208/ENSG00000117748/ENSG00000123562/ENSG00000183624/ENSG00000111602/ENSG00000161010…
GOBP_NEGATIVE_REGULATION_OF_LYMPHOCYTE_DIFFERENTIATION	GOBP_NEGATIVE_REGULATION_OF_LYMPHOCYTE_DIFFERENTIATION	47	-0.478288	-1.65777	0.00498251	0.0439337	0.0341078	5504	tags=36%, list=16%, signal=30%	ENSG00000189403/ENSG00000105639/ENSG00000136630/ENSG00000163599/ENSG00000144161/ENSG00000135870/ENSG00000056586/ENSG00000163874/ENSG00000077238/ENSG00000160685/ENSG00000121210/ENSG00000167815/ENSG00000198435/ENSG00000029993/ENSG00000159216/ENSG00000113916/ENSG00000067955
GOCC_CONDENSED_NUCLEAR_CHROMOSOME	GOCC_CONDENSED_NUCLEAR_CHROMOSOME	71	-0.444729	-1.65803	0.00355426	0.0350085	0.0271787	6412	tags=49%, list=19%, signal=40%	ENSG00000269964/ENSG00000150783/ENSG00000141867/ENSG00000188996/ENSG00000197299/ENSG00000155438/ENSG00000131165/ENSG00000113522/ENSG00000151164/ENSG00000196074/ENSG00000205078/ENSG00000126803/ENSG00000155657/ENSG00000119684/ENSG00000108055/ENSG00000163781/ENSG00000149554/ENSG00000180198/ENSG00000138095/ENSG00000179041/ENSG00000136273/ENSG00000072501/ENSG00000113456/ENSG00000012048/ENSG00000139351…
GOCC_RIBOSOME	GOCC_RIBOSOME	209	-0.38199	-1.65916	6.85e-05	0.00176933	0.00137361	7530	tags=41%, list=23%, signal=32%	ENSG00000162910/ENSG00000105364/ENSG00000128829/ENSG00000136942/ENSG00000231500/ENSG00000120333/ENSG00000167862/ENSG00000198242/ENSG00000144029/ENSG00000259494/ENSG00000101181/ENSG00000008988/ENSG00000125901/ENSG00000055950/ENSG00000125445/ENSG00000067248/ENSG00000083845/ENSG00000169288/ENSG00000055332/ENSG00000163923/ENSG00000106591/ENSG00000134056/ENSG00000182899/ENSG00000177600/ENSG00000228393…
GOBP_ERAD_PATHWAY	GOBP_ERAD_PATHWAY	108	-0.416615	-1.65933	0.000933	0.0142271	0.0110452	2815	tags=28%, list=8%, signal=26%	ENSG00000044574/ENSG00000135018/ENSG00000164897/ENSG00000184787/ENSG00000058056/ENSG00000131871/ENSG00000160087/ENSG00000136986/ENSG00000071537/ENSG00000108588/ENSG00000101557/ENSG00000197860/ENSG00000136827/ENSG00000116406/ENSG00000166598/ENSG00000106803/ENSG00000182446/ENSG00000107566/ENSG00000104969/ENSG00000113194/ENSG00000162298/ENSG00000134109/ENSG00000127022/ENSG00000050130/ENSG00000100519…
GOBP_ESTABLISHMENT_OR_MAINTENANCE_OF_CELL_POLARITY	GOBP_ESTABLISHMENT_OR_MAINTENANCE_OF_CELL_POLARITY	216	-0.379913	-1.66108	6.96e-05	0.00178402	0.00138502	5061	tags=30%, list=15%, signal=26%	ENSG00000168374/ENSG00000131236/ENSG00000075711/ENSG00000115694/ENSG00000054282/ENSG00000134376/ENSG00000128340/ENSG00000115163/ENSG00000138071/ENSG00000100345/ENSG00000136238/ENSG00000108830/ENSG00000148180/ENSG00000179776/ENSG00000151474/ENSG00000176973/ENSG00000169504/ENSG00000107560/ENSG00000073350/ENSG00000080824/ENSG00000082701/ENSG00000100092/ENSG00000166333/ENSG00000164109/ENSG00000163558…
GOBP_CELLULAR_RESPONSE_TO_CALCIUM_ION	GOBP_CELLULAR_RESPONSE_TO_CALCIUM_ION	80	-0.433595	-1.66353	0.00252175	0.0282238	0.0219114	3494	tags=30%, list=10%, signal=27%	ENSG00000169504/ENSG00000161905/ENSG00000114346/ENSG00000067715/ENSG00000132872/ENSG00000105808/ENSG00000068305/ENSG00000044574/ENSG00000214078/ENSG00000078401/ENSG00000170345/ENSG00000183873/ENSG00000132965/ENSG00000108179/ENSG00000130522/ENSG00000171223/ENSG00000132356/ENSG00000164742/ENSG00000177606/ENSG00000134207/ENSG00000142185/ENSG00000085719/ENSG00000081189/ENSG00000118762
GOMF_NUCLEASE_ACTIVITY	GOMF_NUCLEASE_ACTIVITY	208	-0.383049	-1.664	2.74e-05	0.000814	0.000632	7019	tags=40%, list=21%, signal=32%	ENSG00000151014/ENSG00000154269/ENSG00000117419/ENSG00000130589/ENSG00000203705/ENSG00000165392/ENSG00000120699/ENSG00000076043/ENSG00000174606/ENSG00000171824/ENSG00000132773/ENSG00000198860/ENSG00000172171/ENSG00000110063/ENSG00000187790/ENSG00000138346/ENSG00000213689/ENSG00000204348/ENSG00000145907/ENSG00000020922/ENSG00000126215/ENSG00000123144/ENSG00000113522/ENSG00000100823/ENSG00000148300…
GOMF_PROTEIN_HETERODIMERIZATION_ACTIVITY	GOMF_PROTEIN_HETERODIMERIZATION_ACTIVITY	302	-0.366955	-1.66402	6.21e-06	0.000242	0.000188	6367	tags=34%, list=19%, signal=28%	ENSG00000196747/ENSG00000275379/ENSG00000274290/ENSG00000278705/ENSG00000077044/ENSG00000159593/ENSG00000128272/ENSG00000137875/ENSG00000102081/ENSG00000167085/ENSG00000175279/ENSG00000273802/ENSG00000086548/ENSG00000175550/ENSG00000162772/ENSG00000173208/ENSG00000117505/ENSG00000164494/ENSG00000140307/ENSG00000071462/ENSG00000119523/ENSG00000203852/ENSG00000115271/ENSG00000168811/ENSG00000030110…
GOBP_NUCLEOSIDE_MONOPHOSPHATE_METABOLIC_PROCESS	GOBP_NUCLEOSIDE_MONOPHOSPHATE_METABOLIC_PROCESS	76	-0.439266	-1.66822	0.0029126	0.0311232	0.0241624	5369	tags=41%, list=16%, signal=34%	ENSG00000114956/ENSG00000155530/ENSG00000112667/ENSG00000075711/ENSG00000159131/ENSG00000102967/ENSG00000156110/ENSG00000143179/ENSG00000165695/ENSG00000035687/ENSG00000128951/ENSG00000128050/ENSG00000178921/ENSG00000085231/ENSG00000099256/ENSG00000168393/ENSG00000116337/ENSG00000128059/ENSG00000167900/ENSG00000183696/ENSG00000176890/ENSG00000239900/ENSG00000198931/ENSG00000101911/ENSG00000163655…
GOCC_MICROTUBULE_ASSOCIATED_COMPLEX	GOCC_MICROTUBULE_ASSOCIATED_COMPLEX	154	-0.396215	-1.66887	0.000261	0.00503548	0.00390928	6905	tags=42%, list=21%, signal=33%	ENSG00000007174/ENSG00000077279/ENSG00000047410/ENSG00000138182/ENSG00000165169/ENSG00000088727/ENSG00000122735/ENSG00000104671/ENSG00000072864/ENSG00000158560/ENSG00000147874/ENSG00000103313/ENSG00000114520/ENSG00000167131/ENSG00000066735/ENSG00000047849/ENSG00000167702/ENSG00000138107/ENSG00000105877/ENSG00000010017/ENSG00000140854/ENSG00000137814/ENSG00000185842/ENSG00000117245/ENSG00000152240…
GOBP_PROTEIN_COMPLEX_OLIGOMERIZATION	GOBP_PROTEIN_COMPLEX_OLIGOMERIZATION	237	-0.376708	-1.66952	4.38e-05	0.00121937	0.000947	6771	tags=33%, list=20%, signal=27%	ENSG00000155897/ENSG00000116761/ENSG00000179914/ENSG00000123700/ENSG00000177301/ENSG00000108852/ENSG00000187796/ENSG00000111605/ENSG00000170745/ENSG00000089280/ENSG00000151364/ENSG00000128918/ENSG00000197299/ENSG00000147955/ENSG00000189077/ENSG00000116396/ENSG00000119929/ENSG00000156256/ENSG00000240972/ENSG00000167972/ENSG00000167005/ENSG00000131398/ENSG00000069329/ENSG00000112619/ENSG00000198836…
GOBP_REGULATION_OF_CELL_MORPHOGENESIS_INVOLVED_IN_DIFFERENTIATION	GOBP_REGULATION_OF_CELL_MORPHOGENESIS_INVOLVED_IN_DIFFERENTIATION	93	-0.421955	-1.67	0.00102399	0.0152725	0.0118568	6136	tags=41%, list=18%, signal=33%	ENSG00000271147/ENSG00000008086/ENSG00000110888/ENSG00000184292/ENSG00000114646/ENSG00000110880/ENSG00000179218/ENSG00000130402/ENSG00000174953/ENSG00000179820/ENSG00000138071/ENSG00000079805/ENSG00000136238/ENSG00000136279/ENSG00000073712/ENSG00000197747/ENSG00000179051/ENSG00000100106/ENSG00000099250/ENSG00000166333/ENSG00000147459/ENSG00000073849/ENSG00000124006/ENSG00000008324/ENSG00000157193…
GOBP_SOMATIC_DIVERSIFICATION_OF_IMMUNOGLOBULINS_INVOLVED_IN_IMMUNE_RESPONSE	GOBP_SOMATIC_DIVERSIFICATION_OF_IMMUNOGLOBULINS_INVOLVED_IN_IMMUNE_RESPONSE	50	-0.474261	-1.6708	0.00419633	0.0387493	0.0300829	4554	tags=40%, list=14%, signal=35%	ENSG00000116670/ENSG00000253251/ENSG00000112130/ENSG00000076248/ENSG00000081237/ENSG00000157212/ENSG00000144381/ENSG00000105329/ENSG00000176208/ENSG00000183624/ENSG00000174371/ENSG00000109685/ENSG00000107371/ENSG00000116062/ENSG00000101017/ENSG00000076242/ENSG00000012061/ENSG00000113916/ENSG00000174405/ENSG00000139370
GOCC_PROTEIN_DNA_COMPLEX	GOCC_PROTEIN_DNA_COMPLEX	194	-0.385168	-1.67086	9.5e-05	0.00225118	0.0017477	5666	tags=38%, list=17%, signal=32%	ENSG00000146414/ENSG00000273802/ENSG00000196419/ENSG00000213689/ENSG00000116809/ENSG00000159147/ENSG00000203852/ENSG00000140632/ENSG00000286522/ENSG00000102145/ENSG00000079246/ENSG00000181938/ENSG00000163882/ENSG00000115163/ENSG00000187475/ENSG00000275713/ENSG00000101868/ENSG00000014138/ENSG00000143799/ENSG00000278828/ENSG00000101003/ENSG00000106399/ENSG00000107960/ENSG00000165417/ENSG00000184270…
GOBP_REGULATION_OF_MRNA_CATABOLIC_PROCESS	GOBP_REGULATION_OF_MRNA_CATABOLIC_PROCESS	162	-0.396383	-1.67166	0.000142	0.00315056	0.00244592	6783	tags=39%, list=20%, signal=31%	ENSG00000141232/ENSG00000105939/ENSG00000120699/ENSG00000174606/ENSG00000158246/ENSG00000110063/ENSG00000081277/ENSG00000138668/ENSG00000136270/ENSG00000265241/ENSG00000089280/ENSG00000135316/ENSG00000102081/ENSG00000121274/ENSG00000118246/ENSG00000174953/ENSG00000179134/ENSG00000065978/ENSG00000100823/ENSG00000180336/ENSG00000091542/ENSG00000088038/ENSG00000018280/ENSG00000142864/ENSG00000172239…
GOBP_POSITIVE_REGULATION_OF_CHROMOSOME_ORGANIZATION	GOBP_POSITIVE_REGULATION_OF_CHROMOSOME_ORGANIZATION	89	-0.429927	-1.6719	0.00157762	0.0205997	0.0159925	5364	tags=45%, list=16%, signal=38%	ENSG00000020922/ENSG00000175054/ENSG00000258366/ENSG00000113522/ENSG00000174953/ENSG00000079246/ENSG00000130726/ENSG00000077463/ENSG00000130826/ENSG00000134283/ENSG00000146731/ENSG00000116560/ENSG00000136824/ENSG00000115484/ENSG00000039650/ENSG00000113810/ENSG00000178999/ENSG00000166669/ENSG00000150753/ENSG00000166226/ENSG00000130816/ENSG00000163468/ENSG00000145736/ENSG00000106028/ENSG00000102977…
GOBP_ENERGY_DERIVATION_BY_OXIDATION_OF_ORGANIC_COMPOUNDS	GOBP_ENERGY_DERIVATION_BY_OXIDATION_OF_ORGANIC_COMPOUNDS	308	-0.368955	-1.67534	2.26e-06	0.000101	7.86e-05	5137	tags=33%, list=15%, signal=29%	ENSG00000197444/ENSG00000154723/ENSG00000066855/ENSG00000042286/ENSG00000105723/ENSG00000178741/ENSG00000198786/ENSG00000136381/ENSG00000169020/ENSG00000129993/ENSG00000229344/ENSG00000105953/ENSG00000101986/ENSG00000119013/ENSG00000231989/ENSG00000170906/ENSG00000111775/ENSG00000256525/ENSG00000150756/ENSG00000100644/ENSG00000102445/ENSG00000127184/ENSG00000164776/ENSG00000135469/ENSG00000023228…
GOBP_POSITIVE_REGULATION_OF_PROTEIN_MODIFICATION_BY_SMALL_PROTEIN_CONJUGATION_OR_REMOVAL	GOBP_POSITIVE_REGULATION_OF_PROTEIN_MODIFICATION_BY_SMALL_PROTEIN_CONJUGATION_OR_REMOVAL	137	-0.40844	-1.67896	0.00023	0.00459326	0.00356597	6334	tags=40%, list=19%, signal=33%	ENSG00000183255/ENSG00000187790/ENSG00000036257/ENSG00000075856/ENSG00000183305/ENSG00000175279/ENSG00000266094/ENSG00000176170/ENSG00000008405/ENSG00000137692/ENSG00000166167/ENSG00000105723/ENSG00000163743/ENSG00000127445/ENSG00000140988/ENSG00000120539/ENSG00000157212/ENSG00000169139/ENSG00000182979/ENSG00000110330/ENSG00000163362/ENSG00000145604/ENSG00000100387/ENSG00000162511/ENSG00000106305…
GOBP_EXTRINSIC_APOPTOTIC_SIGNALING_PATHWAY_VIA_DEATH_DOMAIN_RECEPTORS	GOBP_EXTRINSIC_APOPTOTIC_SIGNALING_PATHWAY_VIA_DEATH_DOMAIN_RECEPTORS	79	-0.437097	-1.67904	0.00169958	0.0217751	0.016905	5193	tags=38%, list=16%, signal=32%	ENSG00000196712/ENSG00000103496/ENSG00000100234/ENSG00000204209/ENSG00000162772/ENSG00000066336/ENSG00000112175/ENSG00000087088/ENSG00000170633/ENSG00000169372/ENSG00000215397/ENSG00000118412/ENSG00000120889/ENSG00000118503/ENSG00000165943/ENSG00000082701/ENSG00000012048/ENSG00000090339/ENSG00000151929/ENSG00000141682/ENSG00000168040/ENSG00000116288/ENSG00000213782/ENSG00000015475/ENSG00000171791…
GOBP_MITOCHONDRIAL_TRANSPORT	GOBP_MITOCHONDRIAL_TRANSPORT	194	-0.38742	-1.68063	7.95e-05	0.00197053	0.00152981	7608	tags=43%, list=23%, signal=34%	ENSG00000228253/ENSG00000128654/ENSG00000126953/ENSG00000070808/ENSG00000107643/ENSG00000140983/ENSG00000241837/ENSG00000213625/ENSG00000167863/ENSG00000115317/ENSG00000104381/ENSG00000129473/ENSG00000198899/ENSG00000150779/ENSG00000171246/ENSG00000205981/ENSG00000005022/ENSG00000167283/ENSG00000126768/ENSG00000162972/ENSG00000001460/ENSG00000198258/ENSG00000159445/ENSG00000164877/ENSG00000177479…
GOBP_NEGATIVE_REGULATION_OF_APOPTOTIC_SIGNALING_PATHWAY	GOBP_NEGATIVE_REGULATION_OF_APOPTOTIC_SIGNALING_PATHWAY	213	-0.386151	-1.68194	4.42e-05	0.00122481	0.000951	5114	tags=30%, list=15%, signal=26%	ENSG00000112175/ENSG00000275700/ENSG00000085721/ENSG00000115170/ENSG00000173039/ENSG00000196262/ENSG00000102145/ENSG00000087088/ENSG00000240972/ENSG00000170633/ENSG00000198836/ENSG00000215397/ENSG00000165637/ENSG00000100644/ENSG00000100219/ENSG00000118503/ENSG00000132436/ENSG00000148737/ENSG00000086061/ENSG00000004487/ENSG00000099250/ENSG00000082701/ENSG00000120159/ENSG00000176208/ENSG00000168329…
GOBP_CHROMATIN_REMODELING	GOBP_CHROMATIN_REMODELING	245	-0.37824	-1.68364	9.21e-06	0.000339	0.000263	6406	tags=37%, list=19%, signal=30%	ENSG00000187778/ENSG00000068878/ENSG00000275379/ENSG00000122565/ENSG00000274290/ENSG00000278705/ENSG00000075856/ENSG00000141867/ENSG00000204209/ENSG00000146414/ENSG00000273802/ENSG00000117505/ENSG00000179119/ENSG00000170004/ENSG00000203852/ENSG00000105447/ENSG00000173011/ENSG00000286522/ENSG00000119335/ENSG00000113812/ENSG00000187475/ENSG00000105619/ENSG00000275713/ENSG00000148229/ENSG00000159055…
GOBP_REGULATION_OF_EXTRINSIC_APOPTOTIC_SIGNALING_PATHWAY	GOBP_REGULATION_OF_EXTRINSIC_APOPTOTIC_SIGNALING_PATHWAY	143	-0.406639	-1.68496	0.000251	0.00489854	0.00380297	5567	tags=32%, list=17%, signal=27%	ENSG00000162772/ENSG00000015171/ENSG00000160789/ENSG00000112175/ENSG00000006327/ENSG00000115170/ENSG00000173039/ENSG00000102145/ENSG00000170633/ENSG00000077782/ENSG00000081237/ENSG00000215397/ENSG00000118503/ENSG00000148737/ENSG00000099250/ENSG00000082701/ENSG00000068001/ENSG00000165731/ENSG00000143384/ENSG00000108443/ENSG00000167004/ENSG00000012048/ENSG00000090339/ENSG00000138448/ENSG00000180370…
GOBP_MITOCHONDRIAL_RESPIRATORY_CHAIN_COMPLEX_ASSEMBLY	GOBP_MITOCHONDRIAL_RESPIRATORY_CHAIN_COMPLEX_ASSEMBLY	94	-0.425941	-1.68661	0.00134996	0.0184026	0.0142868	5932	tags=43%, list=18%, signal=35%	ENSG00000136463/ENSG00000133983/ENSG00000065518/ENSG00000156170/ENSG00000147123/ENSG00000181924/ENSG00000198786/ENSG00000171202/ENSG00000229833/ENSG00000196636/ENSG00000119013/ENSG00000170906/ENSG00000163528/ENSG00000184857/ENSG00000137038/ENSG00000123545/ENSG00000023228/ENSG00000164182/ENSG00000169021/ENSG00000090266/ENSG00000130414/ENSG00000167985/ENSG00000198763/ENSG00000004779/ENSG00000284194…
GOBP_RNA_MODIFICATION	GOBP_RNA_MODIFICATION	162	-0.400039	-1.68709	0.000105	0.00243645	0.00189153	7895	tags=46%, list=24%, signal=36%	ENSG00000072506/ENSG00000169718/ENSG00000151576/ENSG00000138382/ENSG00000255561/ENSG00000130305/ENSG00000145414/ENSG00000130299/ENSG00000162851/ENSG00000123600/ENSG00000206562/ENSG00000037897/ENSG00000099899/ENSG00000179750/ENSG00000170291/ENSG00000135372/ENSG00000169612/ENSG00000165055/ENSG00000105202/ENSG00000278619/ENSG00000071462/ENSG00000178252/ENSG00000144034/ENSG00000091542/ENSG00000138385…
GOBP_HISTONE_UBIQUITINATION	GOBP_HISTONE_UBIQUITINATION	48	-0.482071	-1.68728	0.00383565	0.0367705	0.0285466	3277	tags=31%, list=10%, signal=28%	ENSG00000077721/ENSG00000004487/ENSG00000153827/ENSG00000124422/ENSG00000178691/ENSG00000006712/ENSG00000277258/ENSG00000089723/ENSG00000087152/ENSG00000156374/ENSG00000116288/ENSG00000276043/ENSG00000108395/ENSG00000177889/ENSG00000141570
GOBP_REGULATION_OF_MITOCHONDRIAL_MEMBRANE_POTENTIAL	GOBP_REGULATION_OF_MITOCHONDRIAL_MEMBRANE_POTENTIAL	67	-0.454018	-1.68873	0.00258517	0.0286513	0.0222433	5014	tags=39%, list=15%, signal=33%	ENSG00000030110/ENSG00000087088/ENSG00000183010/ENSG00000142168/ENSG00000101986/ENSG00000143799/ENSG00000114120/ENSG00000023228/ENSG00000133874/ENSG00000136997/ENSG00000112096/ENSG00000213719/ENSG00000176720/ENSG00000141682/ENSG00000176171/ENSG00000175701/ENSG00000116288/ENSG00000165283/ENSG00000133104/ENSG00000142208/ENSG00000114383/ENSG00000015475/ENSG00000171791/ENSG00000171612/ENSG00000165280…
GOBP_POSITIVE_REGULATION_OF_DNA_RECOMBINATION	GOBP_POSITIVE_REGULATION_OF_DNA_RECOMBINATION	66	-0.455722	-1.68967	0.00209751	0.0251259	0.0195064	4554	tags=41%, list=14%, signal=35%	ENSG00000116670/ENSG00000253251/ENSG00000181544/ENSG00000138071/ENSG00000143799/ENSG00000081237/ENSG00000157212/ENSG00000101773/ENSG00000136518/ENSG00000183207/ENSG00000105329/ENSG00000176208/ENSG00000123562/ENSG00000183624/ENSG00000111602/ENSG00000161010/ENSG00000175792/ENSG00000109685/ENSG00000107371/ENSG00000071243/ENSG00000101189/ENSG00000101017/ENSG00000075624/ENSG00000185787/ENSG00000141499…
GOBP_POSITIVE_REGULATION_OF_G1_S_TRANSITION_OF_MITOTIC_CELL_CYCLE	GOBP_POSITIVE_REGULATION_OF_G1_S_TRANSITION_OF_MITOTIC_CELL_CYCLE	41	-0.503075	-1.68981	0.00354662	0.0349837	0.0271595	3444	tags=37%, list=10%, signal=33%	ENSG00000172167/ENSG00000181817/ENSG00000130037/ENSG00000110092/ENSG00000156876/ENSG00000214309/ENSG00000112576/ENSG00000114867/ENSG00000094804/ENSG00000171848/ENSG00000142208/ENSG00000198176/ENSG00000167325/ENSG00000123473/ENSG00000215301
GOBP_MITOCHONDRIAL_ELECTRON_TRANSPORT_NADH_TO_UBIQUINONE	GOBP_MITOCHONDRIAL_ELECTRON_TRANSPORT_NADH_TO_UBIQUINONE	50	-0.480351	-1.69226	0.00339034	0.034004	0.0263989	4745	tags=42%, list=14%, signal=36%	ENSG00000198786/ENSG00000119013/ENSG00000170906/ENSG00000023228/ENSG00000091140/ENSG00000090266/ENSG00000130414/ENSG00000198763/ENSG00000178127/ENSG00000004779/ENSG00000212907/ENSG00000198886/ENSG00000131495/ENSG00000168653/ENSG00000198840/ENSG00000145494/ENSG00000189043/ENSG00000160194/ENSG00000116288/ENSG00000198888/ENSG00000184983
GOBP_REGULATION_OF_CYCLIN_DEPENDENT_PROTEIN_KINASE_ACTIVITY	GOBP_REGULATION_OF_CYCLIN_DEPENDENT_PROTEIN_KINASE_ACTIVITY	96	-0.4234	-1.69239	0.00122049	0.0171169	0.0132887	3706	tags=34%, list=11%, signal=31%	ENSG00000108100/ENSG00000205339/ENSG00000118503/ENSG00000133895/ENSG00000147889/ENSG00000124762/ENSG00000105401/ENSG00000123080/ENSG00000152804/ENSG00000065150/ENSG00000158402/ENSG00000110092/ENSG00000105173/ENSG00000145386/ENSG00000123975/ENSG00000173207/ENSG00000112576/ENSG00000157456/ENSG00000166851/ENSG00000101843/ENSG00000094804/ENSG00000175305/ENSG00000127564/ENSG00000008710/ENSG00000075624…
GOCC_ACTOMYOSIN	GOCC_ACTOMYOSIN	76	-0.445754	-1.69286	0.00215969	0.0255562	0.0198405	6015	tags=41%, list=18%, signal=34%	ENSG00000196535/ENSG00000185340/ENSG00000136167/ENSG00000164877/ENSG00000130402/ENSG00000164078/ENSG00000064042/ENSG00000138758/ENSG00000118680/ENSG00000100345/ENSG00000073712/ENSG00000072110/ENSG00000197879/ENSG00000143549/ENSG00000166333/ENSG00000135723/ENSG00000145012/ENSG00000067606/ENSG00000169398/ENSG00000050405/ENSG00000143776/ENSG00000151929/ENSG00000131435/ENSG00000163110/ENSG00000167460…
GOMF_MICROTUBULE_MOTOR_ACTIVITY	GOMF_MICROTUBULE_MOTOR_ACTIVITY	67	-0.456205	-1.69686	0.00231306	0.0268126	0.0208159	6905	tags=51%, list=21%, signal=40%	ENSG00000007174/ENSG00000138182/ENSG00000088727/ENSG00000158560/ENSG00000066735/ENSG00000167702/ENSG00000226650/ENSG00000105877/ENSG00000185842/ENSG00000117245/ENSG00000186638/ENSG00000101350/ENSG00000108055/ENSG00000129250/ENSG00000138160/ENSG00000077380/ENSG00000121621/ENSG00000187240/ENSG00000139116/ENSG00000186185/ENSG00000163808/ENSG00000068796/ENSG00000237649/ENSG00000138778/ENSG00000079616…
GOBP_MEIOSIS_I_CELL_CYCLE_PROCESS	GOBP_MEIOSIS_I_CELL_CYCLE_PROCESS	123	-0.41768	-1.70079	0.000325	0.00610723	0.00474133	6412	tags=43%, list=19%, signal=35%	ENSG00000269964/ENSG00000187790/ENSG00000150783/ENSG00000119048/ENSG00000160207/ENSG00000175279/ENSG00000185379/ENSG00000020922/ENSG00000113522/ENSG00000180336/ENSG00000196074/ENSG00000205078/ENSG00000126803/ENSG00000154920/ENSG00000119684/ENSG00000239642/ENSG00000129810/ENSG00000241563/ENSG00000132016/ENSG00000136492/ENSG00000185627/ENSG00000178966/ENSG00000169689/ENSG00000156414/ENSG00000158402…
GOCC_TRANSCRIPTION_FACTOR_TFIID_COMPLEX	GOCC_TRANSCRIPTION_FACTOR_TFIID_COMPLEX	33	-0.531871	-1.70114	0.00545984	0.0465494	0.0361385	5171	tags=55%, list=15%, signal=46%	ENSG00000125651/ENSG00000153767/ENSG00000273841/ENSG00000140307/ENSG00000135801/ENSG00000213780/ENSG00000102387/ENSG00000064995/ENSG00000165417/ENSG00000197265/ENSG00000197780/ENSG00000148835/ENSG00000112592/ENSG00000145736/ENSG00000111358/ENSG00000163161/ENSG00000064313/ENSG00000104884
GOBP_SIGNAL_TRANSDUCTION_IN_RESPONSE_TO_DNA_DAMAGE	GOBP_SIGNAL_TRANSDUCTION_IN_RESPONSE_TO_DNA_DAMAGE	173	-0.397252	-1.70224	7.95e-05	0.00197053	0.00152981	5528	tags=42%, list=17%, signal=35%	ENSG00000197299/ENSG00000213689/ENSG00000106144/ENSG00000020922/ENSG00000159147/ENSG00000008405/ENSG00000175054/ENSG00000100296/ENSG00000151164/ENSG00000240972/ENSG00000177885/ENSG00000116670/ENSG00000164053/ENSG00000149930/ENSG00000092470/ENSG00000154920/ENSG00000072133/ENSG00000169372/ENSG00000157212/ENSG00000183765/ENSG00000196586/ENSG00000124762/ENSG00000163781/ENSG00000110107/ENSG00000108654…
GOBP_RNA_CATABOLIC_PROCESS	GOBP_RNA_CATABOLIC_PROCESS	272	-0.377622	-1.70242	7e-06	0.000267	0.000207	7019	tags=40%, list=21%, signal=32%	ENSG00000151014/ENSG00000204351/ENSG00000130589/ENSG00000141232/ENSG00000105939/ENSG00000120699/ENSG00000174606/ENSG00000158246/ENSG00000105671/ENSG00000130520/ENSG00000171824/ENSG00000110063/ENSG00000081277/ENSG00000138668/ENSG00000136270/ENSG00000265241/ENSG00000089280/ENSG00000135316/ENSG00000102081/ENSG00000121274/ENSG00000138346/ENSG00000204348/ENSG00000131914/ENSG00000198952/ENSG00000123144…
GOMF_NUCLEOTIDYLTRANSFERASE_ACTIVITY	GOMF_NUCLEOTIDYLTRANSFERASE_ACTIVITY	126	-0.417744	-1.7029	0.000179	0.00373981	0.00290339	4571	tags=34%, list=14%, signal=30%	ENSG00000124217/ENSG00000163882/ENSG00000101868/ENSG00000148229/ENSG00000256525/ENSG00000130826/ENSG00000100479/ENSG00000174177/ENSG00000169764/ENSG00000095380/ENSG00000068654/ENSG00000102978/ENSG00000171453/ENSG00000142544/ENSG00000148606/ENSG00000100413/ENSG00000137054/ENSG00000144231/ENSG00000103932/ENSG00000168255/ENSG00000198056/ENSG00000168495/ENSG00000285437/ENSG00000090060/ENSG00000113356…
GOCC_PROTEIN_KINASE_COMPLEX	GOCC_PROTEIN_KINASE_COMPLEX	109	-0.426809	-1.70585	0.000414	0.007333	0.00569295	3810	tags=32%, list=11%, signal=29%	ENSG00000262919/ENSG00000108100/ENSG00000058091/ENSG00000164776/ENSG00000124762/ENSG00000183474/ENSG00000132646/ENSG00000110092/ENSG00000163558/ENSG00000112237/ENSG00000105173/ENSG00000145386/ENSG00000123975/ENSG00000145736/ENSG00000173207/ENSG00000112576/ENSG00000170312/ENSG00000157456/ENSG00000253729/ENSG00000213341/ENSG00000175305/ENSG00000111358/ENSG00000001497/ENSG00000163161/ENSG00000132356…
GOBP_POSITIVE_REGULATION_OF_LYMPHOCYTE_MIGRATION	GOBP_POSITIVE_REGULATION_OF_LYMPHOCYTE_MIGRATION	36	-0.521352	-1.70692	0.00595209	0.0492667	0.038248	2764	tags=25%, list=8%, signal=23%	ENSG00000102181/ENSG00000107099/ENSG00000151651/ENSG00000168040/ENSG00000060237/ENSG00000113811/ENSG00000115232/ENSG00000277632/ENSG00000275302
GOBP_NUCLEAR_TRANSCRIBED_MRNA_CATABOLIC_PROCESS	GOBP_NUCLEAR_TRANSCRIBED_MRNA_CATABOLIC_PROCESS	121	-0.420928	-1.70704	0.000306	0.005788	0.00449349	7122	tags=45%, list=21%, signal=36%	ENSG00000189266/ENSG00000151014/ENSG00000204351/ENSG00000130589/ENSG00000141232/ENSG00000120699/ENSG00000130520/ENSG00000171824/ENSG00000110063/ENSG00000138668/ENSG00000265241/ENSG00000135316/ENSG00000121274/ENSG00000204348/ENSG00000198952/ENSG00000174953/ENSG00000179134/ENSG00000065978/ENSG00000204272/ENSG00000104626/ENSG00000088038/ENSG00000138385/ENSG00000167447/ENSG00000172239/ENSG00000162385…
GOMF_GTPASE_BINDING	GOMF_GTPASE_BINDING	295	-0.378905	-1.71044	2.14e-06	9.8e-05	7.6e-05	4654	tags=31%, list=14%, signal=27%	ENSG00000198853/ENSG00000107021/ENSG00000142168/ENSG00000010017/ENSG00000067208/ENSG00000187994/ENSG00000174791/ENSG00000003393/ENSG00000273749/ENSG00000154710/ENSG00000128512/ENSG00000116473/ENSG00000196792/ENSG00000151746/ENSG00000078369/ENSG00000085382/ENSG00000204764/ENSG00000139734/ENSG00000157927/ENSG00000131242/ENSG00000111490/ENSG00000205339/ENSG00000101350/ENSG00000169180/ENSG00000107560…
GOCC_DNA_REPAIR_COMPLEX	GOCC_DNA_REPAIR_COMPLEX	43	-0.502928	-1.71066	0.0039771	0.0373902	0.0290278	7109	tags=56%, list=21%, signal=44%	ENSG00000078319/ENSG00000147400/ENSG00000095002/ENSG00000174384/ENSG00000127957/ENSG00000196419/ENSG00000148362/ENSG00000079246/ENSG00000119684/ENSG00000004487/ENSG00000144554/ENSG00000064933/ENSG00000012048/ENSG00000116062/ENSG00000140525/ENSG00000253729/ENSG00000163161/ENSG00000076242/ENSG00000139618/ENSG00000214941/ENSG00000062822/ENSG00000012061/ENSG00000174405/ENSG00000119318
GOBP_NUCLEOBASE_CONTAINING_COMPOUND_TRANSPORT	GOBP_NUCLEOBASE_CONTAINING_COMPOUND_TRANSPORT	214	-0.392335	-1.71162	7.38e-06	0.000278	0.000216	6479	tags=45%, list=19%, signal=36%	ENSG00000198563/ENSG00000185963/ENSG00000005022/ENSG00000058673/ENSG00000112531/ENSG00000078328/ENSG00000111605/ENSG00000115875/ENSG00000173744/ENSG00000139675/ENSG00000122566/ENSG00000153140/ENSG00000110713/ENSG00000198088/ENSG00000102081/ENSG00000215817/ENSG00000157020/ENSG00000198952/ENSG00000155561/ENSG00000174669/ENSG00000065978/ENSG00000100296/ENSG00000100836/ENSG00000125450/ENSG00000091542…
GOCC_SPLICEOSOMAL_COMPLEX	GOCC_SPLICEOSOMAL_COMPLEX	188	-0.395345	-1.71349	3.34e-05	0.000956	0.000742	6521	tags=39%, list=20%, signal=31%	ENSG00000130520/ENSG00000198563/ENSG00000161547/ENSG00000104852/ENSG00000163510/ENSG00000143368/ENSG00000139168/ENSG00000265241/ENSG00000160201/ENSG00000131876/ENSG00000139675/ENSG00000122566/ENSG00000135316/ENSG00000105298/ENSG00000122692/ENSG00000169976/ENSG00000112739/ENSG00000104957/ENSG00000067596/ENSG00000140259/ENSG00000065978/ENSG00000204560/ENSG00000128534/ENSG00000100138/ENSG00000162385…
GOBP_REGULATION_OF_CELL_CYCLE_G2_M_PHASE_TRANSITION	GOBP_REGULATION_OF_CELL_CYCLE_G2_M_PHASE_TRANSITION	105	-0.430441	-1.71401	0.000603	0.0100294	0.00778632	5930	tags=43%, list=18%, signal=35%	ENSG00000141867/ENSG00000188996/ENSG00000197299/ENSG00000020922/ENSG00000159147/ENSG00000169884/ENSG00000169857/ENSG00000149930/ENSG00000126803/ENSG00000157212/ENSG00000262919/ENSG00000124762/ENSG00000179051/ENSG00000163781/ENSG00000254093/ENSG00000116691/ENSG00000149554/ENSG00000183484/ENSG00000117724/ENSG00000176208/ENSG00000158402/ENSG00000110092/ENSG00000136273/ENSG00000178999/ENSG00000135249…
GOBP_T_CELL_MIGRATION	GOBP_T_CELL_MIGRATION	62	-0.470826	-1.71511	0.00289561	0.0310567	0.0241108	2764	tags=26%, list=8%, signal=24%	ENSG00000102181/ENSG00000178209/ENSG00000171608/ENSG00000107099/ENSG00000151651/ENSG00000090339/ENSG00000167193/ENSG00000168040/ENSG00000147065/ENSG00000060237/ENSG00000005844/ENSG00000064651/ENSG00000113811/ENSG00000115232/ENSG00000108691/ENSG00000277632
GOBP_MRNA_CATABOLIC_PROCESS	GOBP_MRNA_CATABOLIC_PROCESS	225	-0.390001	-1.71759	1.4e-05	0.000469	0.000364	7019	tags=40%, list=21%, signal=32%	ENSG00000189266/ENSG00000151014/ENSG00000204351/ENSG00000130589/ENSG00000141232/ENSG00000105939/ENSG00000120699/ENSG00000174606/ENSG00000158246/ENSG00000130520/ENSG00000171824/ENSG00000110063/ENSG00000081277/ENSG00000138668/ENSG00000136270/ENSG00000265241/ENSG00000089280/ENSG00000135316/ENSG00000102081/ENSG00000121274/ENSG00000204348/ENSG00000198952/ENSG00000118246/ENSG00000174953/ENSG00000179134…
GOMF_NADH_DEHYDROGENASE_ACTIVITY	GOMF_NADH_DEHYDROGENASE_ACTIVITY	45	-0.502731	-1.7199	0.00467942	0.0418568	0.0324954	4745	tags=42%, list=14%, signal=36%	ENSG00000198786/ENSG00000119013/ENSG00000170906/ENSG00000023228/ENSG00000090266/ENSG00000130414/ENSG00000198763/ENSG00000178127/ENSG00000212907/ENSG00000198886/ENSG00000184752/ENSG00000131495/ENSG00000168653/ENSG00000198840/ENSG00000145494/ENSG00000189043/ENSG00000160194/ENSG00000198888/ENSG00000184983
GOMF_HEAT_SHOCK_PROTEIN_BINDING	GOMF_HEAT_SHOCK_PROTEIN_BINDING	123	-0.422715	-1.72129	0.000219	0.00439762	0.00341408	5541	tags=38%, list=17%, signal=32%	ENSG00000100380/ENSG00000170485/ENSG00000158286/ENSG00000147099/ENSG00000135924/ENSG00000133794/ENSG00000106683/ENSG00000025772/ENSG00000030110/ENSG00000120868/ENSG00000087088/ENSG00000105953/ENSG00000126803/ENSG00000155304/ENSG00000213551/ENSG00000100591/ENSG00000243725/ENSG00000162419/ENSG00000100644/ENSG00000086061/ENSG00000067365/ENSG00000168259/ENSG00000105401/ENSG00000044574/ENSG00000004478…
GOBP_POSITIVE_REGULATION_OF_GLIOGENESIS	GOBP_POSITIVE_REGULATION_OF_GLIOGENESIS	57	-0.476413	-1.72163	0.00198836	0.0242012	0.0187885	3500	tags=32%, list=10%, signal=28%	ENSG00000265763/ENSG00000110107/ENSG00000198793/ENSG00000105329/ENSG00000148400/ENSG00000136997/ENSG00000163558/ENSG00000136244/ENSG00000136717/ENSG00000196591/ENSG00000100462/ENSG00000122877/ENSG00000101412/ENSG00000137462/ENSG00000254087/ENSG00000232810/ENSG00000116478/ENSG00000125538
GOBP_MEIOTIC_CHROMOSOME_SEPARATION	GOBP_MEIOTIC_CHROMOSOME_SEPARATION	24	-0.570568	-1.7261	0.00596974	0.0493209	0.0382901	4202	tags=62%, list=13%, signal=55%	ENSG00000181085/ENSG00000187790/ENSG00000175279/ENSG00000154920/ENSG00000241563/ENSG00000112742/ENSG00000178966/ENSG00000169689/ENSG00000025770/ENSG00000197774/ENSG00000135476/ENSG00000131747/ENSG00000121152/ENSG00000076242/ENSG00000172732
GOMF_SINGLE_STRANDED_RNA_BINDING	GOMF_SINGLE_STRANDED_RNA_BINDING	82	-0.450952	-1.72916	0.00115839	0.016651	0.012927	3192	tags=28%, list=10%, signal=25%	ENSG00000084072/ENSG00000106682/ENSG00000116001/ENSG00000177192/ENSG00000070495/ENSG00000169813/ENSG00000011304/ENSG00000161813/ENSG00000153944/ENSG00000138035/ENSG00000071626/ENSG00000079785/ENSG00000135829/ENSG00000196365/ENSG00000063244/ENSG00000123908/ENSG00000169045/ENSG00000013573/ENSG00000129351/ENSG00000215301/ENSG00000162374/ENSG00000213523/ENSG00000141570
GOMF_LIGASE_ACTIVITY_FORMING_CARBON_OXYGEN_BONDS	GOMF_LIGASE_ACTIVITY_FORMING_CARBON_OXYGEN_BONDS	41	-0.514836	-1.72932	0.0024767	0.0278109	0.0215909	3544	tags=39%, list=11%, signal=35%	ENSG00000124608/ENSG00000113643/ENSG00000090861/ENSG00000103356/ENSG00000136628/ENSG00000130764/ENSG00000113407/ENSG00000116120/ENSG00000110619/ENSG00000204394/ENSG00000133706/ENSG00000179115/ENSG00000166986/ENSG00000196305/ENSG00000106105/ENSG00000170445
GOBP_RNA_DEPENDENT_DNA_BIOSYNTHETIC_PROCESS	GOBP_RNA_DEPENDENT_DNA_BIOSYNTHETIC_PROCESS	69	-0.464789	-1.72977	0.000736	0.0117465	0.00911938	6860	tags=52%, list=21%, signal=42%	ENSG00000132383/ENSG00000181085/ENSG00000171824/ENSG00000135372/ENSG00000121274/ENSG00000020922/ENSG00000198952/ENSG00000175054/ENSG00000113522/ENSG00000079246/ENSG00000149115/ENSG00000182117/ENSG00000145912/ENSG00000130826/ENSG00000107960/ENSG00000140451/ENSG00000257949/ENSG00000254093/ENSG00000146731/ENSG00000080824/ENSG00000115484/ENSG00000039650/ENSG00000178999/ENSG00000150753/ENSG00000166226…
GOBP_TRNA_METHYLATION	GOBP_TRNA_METHYLATION	41	-0.515516	-1.7316	0.00239745	0.0273719	0.0212501	7895	tags=54%, list=24%, signal=41%	ENSG00000072506/ENSG00000130299/ENSG00000123600/ENSG00000206562/ENSG00000037897/ENSG00000165055/ENSG00000178252/ENSG00000166166/ENSG00000250305/ENSG00000107614/ENSG00000037474/ENSG00000138050/ENSG00000162623/ENSG00000104907/ENSG00000168806/ENSG00000160193/ENSG00000173113/ENSG00000068438/ENSG00000137760/ENSG00000066651/ENSG00000089195/ENSG00000134077
GOBP_POSITIVE_REGULATION_OF_DNA_METABOLIC_PROCESS	GOBP_POSITIVE_REGULATION_OF_DNA_METABOLIC_PROCESS	226	-0.39388	-1.73614	1.52e-05	0.000502	0.00039	5504	tags=39%, list=16%, signal=33%	ENSG00000189403/ENSG00000170485/ENSG00000020922/ENSG00000184937/ENSG00000160867/ENSG00000175054/ENSG00000258366/ENSG00000113522/ENSG00000174953/ENSG00000239605/ENSG00000087088/ENSG00000079246/ENSG00000181938/ENSG00000130726/ENSG00000116670/ENSG00000077463/ENSG00000253251/ENSG00000181544/ENSG00000138071/ENSG00000112130/ENSG00000163932/ENSG00000256525/ENSG00000130826/ENSG00000143799/ENSG00000101003…
GOBP_ESTABLISHMENT_OF_MITOTIC_SPINDLE_LOCALIZATION	GOBP_ESTABLISHMENT_OF_MITOTIC_SPINDLE_LOCALIZATION	34	-0.539699	-1.73769	0.00411933	0.0383047	0.0297377	2603	tags=35%, list=8%, signal=33%	ENSG00000164109/ENSG00000137804/ENSG00000072803/ENSG00000080986/ENSG00000135476/ENSG00000166851/ENSG00000108424/ENSG00000040275/ENSG00000186193/ENSG00000086827/ENSG00000166579/ENSG00000136158
GOBP_RNA_3_END_PROCESSING	GOBP_RNA_3_END_PROCESSING	107	-0.436451	-1.73852	0.000229	0.00457708	0.0035534	7998	tags=45%, list=24%, signal=34%	ENSG00000181433/ENSG00000119203/ENSG00000072506/ENSG00000006744/ENSG00000187772/ENSG00000136807/ENSG00000117419/ENSG00000120699/ENSG00000171824/ENSG00000132773/ENSG00000111605/ENSG00000185085/ENSG00000176102/ENSG00000121274/ENSG00000105202/ENSG00000141425/ENSG00000131914/ENSG00000102786/ENSG00000174953/ENSG00000132463/ENSG00000204356/ENSG00000142528/ENSG00000104626/ENSG00000167005/ENSG00000138385…
GOBP_UBIQUITIN_DEPENDENT_ERAD_PATHWAY	GOBP_UBIQUITIN_DEPENDENT_ERAD_PATHWAY	85	-0.452501	-1.74154	0.000676	0.0109758	0.00852103	2815	tags=31%, list=8%, signal=28%	ENSG00000044574/ENSG00000135018/ENSG00000164897/ENSG00000184787/ENSG00000131871/ENSG00000160087/ENSG00000136986/ENSG00000071537/ENSG00000108588/ENSG00000101557/ENSG00000197860/ENSG00000116406/ENSG00000166598/ENSG00000106803/ENSG00000182446/ENSG00000107566/ENSG00000104969/ENSG00000113194/ENSG00000162298/ENSG00000134109/ENSG00000127022/ENSG00000050130/ENSG00000100519/ENSG00000077232/ENSG00000165280…
GOBP_TRANSCRIPTION_BY_RNA_POLYMERASE_III	GOBP_TRANSCRIPTION_BY_RNA_POLYMERASE_III	53	-0.491826	-1.74334	0.00243481	0.0275676	0.021402	3739	tags=36%, list=11%, signal=32%	ENSG00000009954/ENSG00000144161/ENSG00000126432/ENSG00000171453/ENSG00000198793/ENSG00000100413/ENSG00000174446/ENSG00000168495/ENSG00000112592/ENSG00000155115/ENSG00000132382/ENSG00000148308/ENSG00000113356/ENSG00000177700/ENSG00000105656/ENSG00000161980/ENSG00000169083/ENSG00000165732/ENSG00000132664
GOBP_NEGATIVE_REGULATION_OF_MRNA_CATABOLIC_PROCESS	GOBP_NEGATIVE_REGULATION_OF_MRNA_CATABOLIC_PROCESS	58	-0.482879	-1.74455	0.00254501	0.0282982	0.0219692	8435	tags=52%, list=25%, signal=39%	ENSG00000159217/ENSG00000182872/ENSG00000127191/ENSG00000146469/ENSG00000009307/ENSG00000151014/ENSG00000141232/ENSG00000174606/ENSG00000158246/ENSG00000081277/ENSG00000138668/ENSG00000089280/ENSG00000135316/ENSG00000102081/ENSG00000121274/ENSG00000065978/ENSG00000180336/ENSG00000018280/ENSG00000172239/ENSG00000107929/ENSG00000120948/ENSG00000177733/ENSG00000066044/ENSG00000263528/ENSG00000135829…
GOBP_PURINE_CONTAINING_COMPOUND_BIOSYNTHETIC_PROCESS	GOBP_PURINE_CONTAINING_COMPOUND_BIOSYNTHETIC_PROCESS	194	-0.402335	-1.74533	1.85e-05	0.000586	0.000455	4737	tags=31%, list=14%, signal=27%	ENSG00000154518/ENSG00000159131/ENSG00000169020/ENSG00000229344/ENSG00000156110/ENSG00000143156/ENSG00000172113/ENSG00000100714/ENSG00000143799/ENSG00000174233/ENSG00000099810/ENSG00000152782/ENSG00000150756/ENSG00000131238/ENSG00000123009/ENSG00000035687/ENSG00000091140/ENSG00000128050/ENSG00000178921/ENSG00000103150/ENSG00000105329/ENSG00000100075/ENSG00000204922/ENSG00000136997/ENSG00000124786…
GOBP_ESTABLISHMENT_OF_ORGANELLE_LOCALIZATION	GOBP_ESTABLISHMENT_OF_ORGANELLE_LOCALIZATION	398	-0.3718	-1.74688	4.8e-08	3.85e-06	2.99e-06	4928	tags=35%, list=15%, signal=30%	ENSG00000047849/ENSG00000101421/ENSG00000174871/ENSG00000148396/ENSG00000114354/ENSG00000171853/ENSG00000131165/ENSG00000147457/ENSG00000130402/ENSG00000075711/ENSG00000115694/ENSG00000031691/ENSG00000163611/ENSG00000180336/ENSG00000102145/ENSG00000100285/ENSG00000128340/ENSG00000115163/ENSG00000168067/ENSG00000278259/ENSG00000138071/ENSG00000140854/ENSG00000198836/ENSG00000065000/ENSG00000154710…
GOBP_POSITIVE_REGULATION_OF_CALCIUM_ION_IMPORT	GOBP_POSITIVE_REGULATION_OF_CALCIUM_ION_IMPORT	20	-0.603911	-1.74763	0.00590907	0.0490538	0.0380828	335	tags=20%, list=1%, signal=20%	ENSG00000063176/ENSG00000108691/ENSG00000147044/ENSG00000277632
GOBP_REGULATION_OF_DNA_METABOLIC_PROCESS	GOBP_REGULATION_OF_DNA_METABOLIC_PROCESS	390	-0.37228	-1.74891	1.81e-07	1.18e-05	9.19e-06	5528	tags=37%, list=17%, signal=31%	ENSG00000197299/ENSG00000189403/ENSG00000170485/ENSG00000147099/ENSG00000020922/ENSG00000184937/ENSG00000198952/ENSG00000160867/ENSG00000175054/ENSG00000066336/ENSG00000258366/ENSG00000113522/ENSG00000174953/ENSG00000239605/ENSG00000120868/ENSG00000087088/ENSG00000079246/ENSG00000113812/ENSG00000181938/ENSG00000130726/ENSG00000116670/ENSG00000077463/ENSG00000253251/ENSG00000181544/ENSG00000187475…
GOBP_TELOMERE_MAINTENANCE_VIA_TELOMERE_LENGTHENING	GOBP_TELOMERE_MAINTENANCE_VIA_TELOMERE_LENGTHENING	80	-0.455869	-1.74898	0.000772	0.0121479	0.00943096	6860	tags=52%, list=21%, signal=42%	ENSG00000132383/ENSG00000181085/ENSG00000171824/ENSG00000135372/ENSG00000122566/ENSG00000121274/ENSG00000020922/ENSG00000198952/ENSG00000175054/ENSG00000258366/ENSG00000113522/ENSG00000174953/ENSG00000079246/ENSG00000149115/ENSG00000182117/ENSG00000145912/ENSG00000130826/ENSG00000143799/ENSG00000107960/ENSG00000140451/ENSG00000257949/ENSG00000254093/ENSG00000146731/ENSG00000080824/ENSG00000115484…
GOBP_REGULATION_OF_PROTEIN_MODIFICATION_BY_SMALL_PROTEIN_CONJUGATION_OR_REMOVAL	GOBP_REGULATION_OF_PROTEIN_MODIFICATION_BY_SMALL_PROTEIN_CONJUGATION_OR_REMOVAL	241	-0.393022	-1.7491	5.2e-06	0.000207	0.000161	5426	tags=35%, list=16%, signal=29%	ENSG00000147099/ENSG00000135924/ENSG00000176170/ENSG00000008405/ENSG00000132522/ENSG00000137692/ENSG00000106683/ENSG00000185238/ENSG00000166167/ENSG00000173039/ENSG00000196262/ENSG00000105723/ENSG00000163743/ENSG00000116670/ENSG00000107937/ENSG00000127445/ENSG00000108175/ENSG00000140988/ENSG00000167693/ENSG00000120539/ENSG00000157212/ENSG00000169139/ENSG00000182979/ENSG00000110330/ENSG00000163362…
GOBP_NUCLEUS_ORGANIZATION	GOBP_NUCLEUS_ORGANIZATION	134	-0.42659	-1.74911	8.17e-05	0.00201044	0.0015608	5512	tags=40%, list=17%, signal=34%	ENSG00000101421/ENSG00000144747/ENSG00000160789/ENSG00000176915/ENSG00000131165/ENSG00000147457/ENSG00000155561/ENSG00000085721/ENSG00000241721/ENSG00000142864/ENSG00000102900/ENSG00000068903/ENSG00000112130/ENSG00000168476/ENSG00000120948/ENSG00000096063/ENSG00000134324/ENSG00000153207/ENSG00000132475/ENSG00000149554/ENSG00000180198/ENSG00000113569/ENSG00000177082/ENSG00000100242/ENSG00000138180…
GOBP_DNA_PACKAGING	GOBP_DNA_PACKAGING	227	-0.396428	-1.75049	5.94e-06	0.000234	0.000182	6338	tags=37%, list=19%, signal=31%	ENSG00000068878/ENSG00000275379/ENSG00000122565/ENSG00000274290/ENSG00000278705/ENSG00000075856/ENSG00000204209/ENSG00000146414/ENSG00000273802/ENSG00000131165/ENSG00000179119/ENSG00000203852/ENSG00000105447/ENSG00000286522/ENSG00000119335/ENSG00000130726/ENSG00000077463/ENSG00000187475/ENSG00000116273/ENSG00000275713/ENSG00000155657/ENSG00000148229/ENSG00000068903/ENSG00000159055/ENSG00000112130…
GOBP_HOMEOSTASIS_OF_NUMBER_OF_CELLS_WITHIN_A_TISSUE	GOBP_HOMEOSTASIS_OF_NUMBER_OF_CELLS_WITHIN_A_TISSUE	27	-0.568655	-1.75079	0.0050365	0.0442952	0.0343884	4924	tags=44%, list=15%, signal=38%	ENSG00000102879/ENSG00000102145/ENSG00000087088/ENSG00000179348/ENSG00000125398/ENSG00000133703/ENSG00000174564/ENSG00000148400/ENSG00000169750/ENSG00000117020/ENSG00000171791/ENSG00000179295
GOMF_SIGNAL_SEQUENCE_BINDING	GOMF_SIGNAL_SEQUENCE_BINDING	48	-0.50044	-1.75158	0.00198531	0.0242012	0.0187885	6445	tags=48%, list=19%, signal=39%	ENSG00000100906/ENSG00000114030/ENSG00000140319/ENSG00000110713/ENSG00000137040/ENSG00000102753/ENSG00000100883/ENSG00000167881/ENSG00000196313/ENSG00000065150/ENSG00000025800/ENSG00000166197/ENSG00000196497/ENSG00000139496/ENSG00000136240/ENSG00000177370/ENSG00000182481/ENSG00000108424/ENSG00000120049/ENSG00000124789/ENSG00000105576/ENSG00000083312/ENSG00000058262
GOBP_REGULATION_OF_DNA_BIOSYNTHETIC_PROCESS	GOBP_REGULATION_OF_DNA_BIOSYNTHETIC_PROCESS	123	-0.430409	-1.75262	0.000109	0.00252177	0.00195777	4139	tags=41%, list=12%, signal=36%	ENSG00000198952/ENSG00000160867/ENSG00000175054/ENSG00000079246/ENSG00000181938/ENSG00000256525/ENSG00000130826/ENSG00000101003/ENSG00000107960/ENSG00000140451/ENSG00000127586/ENSG00000257949/ENSG00000111445/ENSG00000133895/ENSG00000124762/ENSG00000254093/ENSG00000102221/ENSG00000146731/ENSG00000149554/ENSG00000223802/ENSG00000080824/ENSG00000132646/ENSG00000115484/ENSG00000133119/ENSG00000136997…
GOBP_ELECTRON_TRANSPORT_CHAIN	GOBP_ELECTRON_TRANSPORT_CHAIN	163	-0.415084	-1.75379	3.89e-05	0.00109897	0.000853	4872	tags=35%, list=15%, signal=30%	ENSG00000042286/ENSG00000178741/ENSG00000072682/ENSG00000198786/ENSG00000229344/ENSG00000165675/ENSG00000119013/ENSG00000170906/ENSG00000111775/ENSG00000256525/ENSG00000127184/ENSG00000023228/ENSG00000091140/ENSG00000169021/ENSG00000090266/ENSG00000130414/ENSG00000167985/ENSG00000198763/ENSG00000178127/ENSG00000004779/ENSG00000284194/ENSG00000104687/ENSG00000204922/ENSG00000198727/ENSG00000212907…
GOBP_PROTEIN_LOCALIZATION_TO_MITOCHONDRION	GOBP_PROTEIN_LOCALIZATION_TO_MITOCHONDRION	122	-0.430954	-1.75406	0.000168	0.00358855	0.00278596	5156	tags=42%, list=15%, signal=35%	ENSG00000177479/ENSG00000025772/ENSG00000198060/ENSG00000116688/ENSG00000105723/ENSG00000087088/ENSG00000132286/ENSG00000128340/ENSG00000165688/ENSG00000089163/ENSG00000097033/ENSG00000143575/ENSG00000006451/ENSG00000163528/ENSG00000109519/ENSG00000175768/ENSG00000163251/ENSG00000165943/ENSG00000086061/ENSG00000144381/ENSG00000109919/ENSG00000187608/ENSG00000080824/ENSG00000136448/ENSG00000217930…
GOMF_GTPASE_ACTIVITY	GOMF_GTPASE_ACTIVITY	326	-0.38315	-1.75456	6.98e-08	5.35e-06	4.15e-06	6373	tags=36%, list=19%, signal=29%	ENSG00000037042/ENSG00000164292/ENSG00000143622/ENSG00000261456/ENSG00000172780/ENSG00000276600/ENSG00000118508/ENSG00000228696/ENSG00000139725/ENSG00000104388/ENSG00000196503/ENSG00000167578/ENSG00000177105/ENSG00000123416/ENSG00000114353/ENSG00000197885/ENSG00000123570/ENSG00000168374/ENSG00000150681/ENSG00000143761/ENSG00000144118/ENSG00000128045/ENSG00000169220/ENSG00000180096/ENSG00000116688…
GOMF_EXONUCLEASE_ACTIVITY	GOMF_EXONUCLEASE_ACTIVITY	83	-0.457213	-1.75511	0.000355	0.0065681	0.00509912	7019	tags=49%, list=21%, signal=39%	ENSG00000151014/ENSG00000154269/ENSG00000117419/ENSG00000165392/ENSG00000120699/ENSG00000076043/ENSG00000174606/ENSG00000171824/ENSG00000132773/ENSG00000110063/ENSG00000213689/ENSG00000204348/ENSG00000020922/ENSG00000123144/ENSG00000113522/ENSG00000100823/ENSG00000148300/ENSG00000104626/ENSG00000157036/ENSG00000113300/ENSG00000130713/ENSG00000171311/ENSG00000174840/ENSG00000137074/ENSG00000163874…
GOCC_RIBONUCLEOPROTEIN_GRANULE	GOCC_RIBONUCLEOPROTEIN_GRANULE	256	-0.391712	-1.7579	1.78e-06	8.33e-05	6.46e-05	5452	tags=33%, list=16%, signal=28%	ENSG00000151923/ENSG00000145907/ENSG00000131914/ENSG00000133794/ENSG00000135801/ENSG00000118246/ENSG00000174953/ENSG00000152601/ENSG00000179134/ENSG00000065978/ENSG00000132463/ENSG00000204272/ENSG00000088038/ENSG00000214575/ENSG00000135930/ENSG00000104824/ENSG00000143575/ENSG00000037474/ENSG00000136238/ENSG00000107929/ENSG00000167112/ENSG00000064692/ENSG00000170860/ENSG00000120948/ENSG00000157349…
GOBP_POSITIVE_REGULATION_OF_CYCLIN_DEPENDENT_PROTEIN_KINASE_ACTIVITY	GOBP_POSITIVE_REGULATION_OF_CYCLIN_DEPENDENT_PROTEIN_KINASE_ACTIVITY	33	-0.550038	-1.75925	0.00336238	0.0338023	0.0262423	3706	tags=39%, list=11%, signal=35%	ENSG00000108100/ENSG00000124762/ENSG00000110092/ENSG00000123975/ENSG00000173207/ENSG00000112576/ENSG00000101843/ENSG00000094804/ENSG00000008710/ENSG00000142208/ENSG00000096384/ENSG00000134057/ENSG00000118762
GOBP_POSITIVE_REGULATION_OF_CELL_CYCLE_G2_M_PHASE_TRANSITION	GOBP_POSITIVE_REGULATION_OF_CELL_CYCLE_G2_M_PHASE_TRANSITION	30	-0.556862	-1.75939	0.00584962	0.0488017	0.0378871	4893	tags=43%, list=15%, signal=37%	ENSG00000141867/ENSG00000169884/ENSG00000126803/ENSG00000179051/ENSG00000176208/ENSG00000158402/ENSG00000110092/ENSG00000143476/ENSG00000112029/ENSG00000170312/ENSG00000167325/ENSG00000164045/ENSG00000134057
GOBP_RIBONUCLEOPROTEIN_COMPLEX_SUBUNIT_ORGANIZATION	GOBP_RIBONUCLEOPROTEIN_COMPLEX_SUBUNIT_ORGANIZATION	203	-0.404671	-1.75992	9.22e-06	0.000339	0.000263	5208	tags=35%, list=16%, signal=30%	ENSG00000175054/ENSG00000064703/ENSG00000205609/ENSG00000067596/ENSG00000168028/ENSG00000118246/ENSG00000232119/ENSG00000167005/ENSG00000079246/ENSG00000100138/ENSG00000046647/ENSG00000146109/ENSG00000182841/ENSG00000164985/ENSG00000131653/ENSG00000183431/ENSG00000185246/ENSG00000096063/ENSG00000184343/ENSG00000169249/ENSG00000131043/ENSG00000082516/ENSG00000139343/ENSG00000179409/ENSG00000275464…
GOBP_PROTEIN_QUALITY_CONTROL_FOR_MISFOLDED_OR_INCOMPLETELY_SYNTHESIZED_PROTEINS	GOBP_PROTEIN_QUALITY_CONTROL_FOR_MISFOLDED_OR_INCOMPLETELY_SYNTHESIZED_PROTEINS	27	-0.572163	-1.76158	0.00465782	0.0417733	0.0324306	5224	tags=48%, list=16%, signal=41%	ENSG00000115307/ENSG00000151092/ENSG00000125656/ENSG00000145743/ENSG00000136758/ENSG00000136986/ENSG00000070423/ENSG00000136827/ENSG00000196365/ENSG00000128228/ENSG00000136731/ENSG00000165280/ENSG00000070010
GOCC_KINESIN_COMPLEX	GOCC_KINESIN_COMPLEX	47	-0.508417	-1.7622	0.00156362	0.0204954	0.0159115	4046	tags=45%, list=12%, signal=39%	ENSG00000117245/ENSG00000101350/ENSG00000129250/ENSG00000138160/ENSG00000174996/ENSG00000121621/ENSG00000139116/ENSG00000186185/ENSG00000163808/ENSG00000068796/ENSG00000237649/ENSG00000079616/ENSG00000118193/ENSG00000084731/ENSG00000137807/ENSG00000142945/ENSG00000112984/ENSG00000116852/ENSG00000170759/ENSG00000166579/ENSG00000140859
GOMF_OXIDOREDUCTASE_ACTIVITY_ACTING_ON_A_SULFUR_GROUP_OF_DONORS	GOMF_OXIDOREDUCTASE_ACTIVITY_ACTING_ON_A_SULFUR_GROUP_OF_DONORS	55	-0.494883	-1.76568	0.000759	0.0119967	0.00931362	4606	tags=42%, list=14%, signal=36%	ENSG00000173221/ENSG00000165675/ENSG00000163528/ENSG00000167693/ENSG00000198431/ENSG00000091140/ENSG00000284194/ENSG00000104687/ENSG00000182512/ENSG00000139921/ENSG00000165661/ENSG00000167004/ENSG00000148834/ENSG00000127554/ENSG00000213593/ENSG00000116260/ENSG00000185624/ENSG00000010327/ENSG00000102144/ENSG00000166479/ENSG00000129235/ENSG00000077232/ENSG00000108010
GOBP_RIBOSE_PHOSPHATE_BIOSYNTHETIC_PROCESS	GOBP_RIBOSE_PHOSPHATE_BIOSYNTHETIC_PROCESS	187	-0.408102	-1.7659	1.31e-05	0.00045	0.00035	4737	tags=33%, list=14%, signal=28%	ENSG00000154518/ENSG00000159131/ENSG00000169020/ENSG00000102967/ENSG00000229344/ENSG00000156110/ENSG00000143179/ENSG00000143156/ENSG00000172113/ENSG00000143799/ENSG00000174233/ENSG00000152782/ENSG00000150756/ENSG00000131238/ENSG00000123009/ENSG00000035687/ENSG00000091140/ENSG00000128050/ENSG00000178921/ENSG00000103150/ENSG00000105329/ENSG00000100075/ENSG00000204922/ENSG00000136997/ENSG00000124786…
GOBP_BASE_EXCISION_REPAIR	GOBP_BASE_EXCISION_REPAIR	43	-0.519189	-1.76597	0.00199867	0.0242832	0.0188522	7114	tags=56%, list=21%, signal=44%	ENSG00000225830/ENSG00000165392/ENSG00000132383/ENSG00000123415/ENSG00000227345/ENSG00000138346/ENSG00000100823/ENSG00000077463/ENSG00000065057/ENSG00000076248/ENSG00000106399/ENSG00000139372/ENSG00000109674/ENSG00000132646/ENSG00000117748/ENSG00000039650/ENSG00000170242/ENSG00000005156/ENSG00000129484/ENSG00000168496/ENSG00000105486/ENSG00000129071/ENSG00000051341/ENSG00000062822
GOBP_POSITIVE_REGULATION_OF_DNA_TEMPLATED_TRANSCRIPTION_INITIATION	GOBP_POSITIVE_REGULATION_OF_DNA_TEMPLATED_TRANSCRIPTION_INITIATION	46	-0.511032	-1.76733	0.00187439	0.0234419	0.0181991	7755	tags=54%, list=23%, signal=42%	ENSG00000125686/ENSG00000175221/ENSG00000042429/ENSG00000225830/ENSG00000273841/ENSG00000108510/ENSG00000140307/ENSG00000029363/ENSG00000174953/ENSG00000169884/ENSG00000111530/ENSG00000064995/ENSG00000165417/ENSG00000157212/ENSG00000197780/ENSG00000148835/ENSG00000164758/ENSG00000180182/ENSG00000112592/ENSG00000100519/ENSG00000177606/ENSG00000012061/ENSG00000112658/ENSG00000175592/ENSG00000064313
GOBP_LEUKOCYTE_MIGRATION_INVOLVED_IN_INFLAMMATORY_RESPONSE	GOBP_LEUKOCYTE_MIGRATION_INVOLVED_IN_INFLAMMATORY_RESPONSE	18	-0.628069	-1.76735	0.00526331	0.0455842	0.0353891	5627	tags=56%, list=17%, signal=46%	ENSG00000158714/ENSG00000112486/ENSG00000180549/ENSG00000147573/ENSG00000117090/ENSG00000163220/ENSG00000151651/ENSG00000143546/ENSG00000232810/ENSG00000126262
GOBP_MITOTIC_DNA_INTEGRITY_CHECKPOINT_SIGNALING	GOBP_MITOTIC_DNA_INTEGRITY_CHECKPOINT_SIGNALING	84	-0.461807	-1.76816	0.000392	0.0070203	0.00545019	6172	tags=50%, list=18%, signal=41%	ENSG00000159593/ENSG00000173846/ENSG00000188996/ENSG00000197299/ENSG00000213689/ENSG00000106144/ENSG00000020922/ENSG00000159147/ENSG00000151164/ENSG00000149930/ENSG00000154920/ENSG00000169372/ENSG00000183765/ENSG00000124762/ENSG00000163781/ENSG00000149554/ENSG00000117748/ENSG00000075131/ENSG00000110092/ENSG00000136273/ENSG00000144554/ENSG00000135249/ENSG00000143476/ENSG00000075218/ENSG00000161010…
GOBP_POSITIVE_REGULATION_OF_DNA_BIOSYNTHETIC_PROCESS	GOBP_POSITIVE_REGULATION_OF_DNA_BIOSYNTHETIC_PROCESS	73	-0.469378	-1.76835	0.000553	0.00939146	0.00729103	5304	tags=45%, list=16%, signal=38%	ENSG00000160867/ENSG00000175054/ENSG00000079246/ENSG00000181938/ENSG00000256525/ENSG00000130826/ENSG00000101003/ENSG00000127586/ENSG00000111445/ENSG00000146731/ENSG00000080824/ENSG00000132646/ENSG00000115484/ENSG00000133119/ENSG00000136997/ENSG00000039650/ENSG00000136982/ENSG00000178999/ENSG00000150753/ENSG00000166226/ENSG00000131153/ENSG00000163468/ENSG00000163918/ENSG00000127554/ENSG00000102977…
GOBP_RESPONSE_TO_HEAT	GOBP_RESPONSE_TO_HEAT	104	-0.444556	-1.76926	0.000202	0.00410233	0.00318483	5859	tags=37%, list=18%, signal=30%	ENSG00000204209/ENSG00000167723/ENSG00000134001/ENSG00000175054/ENSG00000174953/ENSG00000120256/ENSG00000142168/ENSG00000126803/ENSG00000164985/ENSG00000230989/ENSG00000183199/ENSG00000086061/ENSG00000168259/ENSG00000198793/ENSG00000080824/ENSG00000082701/ENSG00000144231/ENSG00000070785/ENSG00000105821/ENSG00000108443/ENSG00000151929/ENSG00000069345/ENSG00000196591/ENSG00000108953/ENSG00000149196…
GOMF_RAGE_RECEPTOR_BINDING	GOMF_RAGE_RECEPTOR_BINDING	10	-0.7402	-1.76962	0.00514587	0.044852	0.0348207	5504	tags=60%, list=16%, signal=50%	ENSG00000189403/ENSG00000163221/ENSG00000171051/ENSG00000163220/ENSG00000143546/ENSG00000160307
GOBP_REGULATION_OF_LAMELLIPODIUM_ASSEMBLY	GOBP_REGULATION_OF_LAMELLIPODIUM_ASSEMBLY	38	-0.531961	-1.7717	0.00317498	0.0325424	0.0252642	4561	tags=37%, list=14%, signal=32%	ENSG00000151239/ENSG00000128340/ENSG00000138071/ENSG00000273749/ENSG00000079805/ENSG00000136238/ENSG00000198793/ENSG00000197822/ENSG00000115091/ENSG00000138443/ENSG00000163466/ENSG00000174574/ENSG00000075618/ENSG00000147439
GOBP_REGULATION_OF_ACUTE_INFLAMMATORY_RESPONSE	GOBP_REGULATION_OF_ACUTE_INFLAMMATORY_RESPONSE	42	-0.5244	-1.77195	0.00216902	0.0255562	0.0198405	4156	tags=40%, list=12%, signal=35%	ENSG00000213918/ENSG00000180549/ENSG00000185897/ENSG00000100263/ENSG00000174564/ENSG00000136244/ENSG00000131871/ENSG00000151651/ENSG00000132965/ENSG00000116288/ENSG00000125730/ENSG00000141655/ENSG00000136160/ENSG00000232810/ENSG00000125538/ENSG00000099985/ENSG00000126262
GOBP_MICROTUBULE_ORGANIZING_CENTER_LOCALIZATION	GOBP_MICROTUBULE_ORGANIZING_CENTER_LOCALIZATION	32	-0.553873	-1.77303	0.00493051	0.043588	0.0338394	2777	tags=59%, list=8%, signal=54%	ENSG00000076356/ENSG00000153201/ENSG00000007168/ENSG00000164828/ENSG00000185963/ENSG00000072864/ENSG00000075711/ENSG00000113838/ENSG00000100242/ENSG00000135723/ENSG00000164109/ENSG00000126787/ENSG00000198917/ENSG00000066279/ENSG00000092820/ENSG00000170759/ENSG00000166579/ENSG00000087586/ENSG00000054654
GOBP_REGULATION_OF_MRNA_METABOLIC_PROCESS	GOBP_REGULATION_OF_MRNA_METABOLIC_PROCESS	280	-0.394004	-1.77374	9.92e-07	4.94e-05	3.83e-05	7029	tags=41%, list=21%, signal=33%	ENSG00000136807/ENSG00000100461/ENSG00000151014/ENSG00000159140/ENSG00000141232/ENSG00000105939/ENSG00000120699/ENSG00000154548/ENSG00000174606/ENSG00000124193/ENSG00000135482/ENSG00000158246/ENSG00000161547/ENSG00000104852/ENSG00000112531/ENSG00000248333/ENSG00000163510/ENSG00000110063/ENSG00000081277/ENSG00000138668/ENSG00000136270/ENSG00000143368/ENSG00000078328/ENSG00000265241/ENSG00000111605…
GOMF_OXIDOREDUCTASE_ACTIVITY_ACTING_ON_NAD_P_H_QUINONE_OR_SIMILAR_COMPOUND_AS_ACCEPTOR	GOMF_OXIDOREDUCTASE_ACTIVITY_ACTING_ON_NAD_P_H_QUINONE_OR_SIMILAR_COMPOUND_AS_ACCEPTOR	56	-0.493862	-1.77438	0.00118074	0.0168015	0.0130438	4923	tags=41%, list=15%, signal=35%	ENSG00000187134/ENSG00000042286/ENSG00000198786/ENSG00000119013/ENSG00000170906/ENSG00000023228/ENSG00000090266/ENSG00000130414/ENSG00000198763/ENSG00000178127/ENSG00000212907/ENSG00000198886/ENSG00000184752/ENSG00000131495/ENSG00000205758/ENSG00000168653/ENSG00000198840/ENSG00000145494/ENSG00000159228/ENSG00000189043/ENSG00000160194/ENSG00000198888/ENSG00000184983
GOBP_PYRIMIDINE_NUCLEOTIDE_METABOLIC_PROCESS	GOBP_PYRIMIDINE_NUCLEOTIDE_METABOLIC_PROCESS	50	-0.5043	-1.77663	0.00153436	0.0202286	0.0157044	7290	tags=54%, list=22%, signal=42%	ENSG00000198276/ENSG00000154269/ENSG00000197217/ENSG00000123415/ENSG00000125458/ENSG00000047230/ENSG00000103202/ENSG00000102967/ENSG00000065057/ENSG00000143179/ENSG00000143156/ENSG00000172113/ENSG00000076248/ENSG00000123009/ENSG00000128951/ENSG00000139372/ENSG00000198018/ENSG00000168393/ENSG00000183696/ENSG00000176890/ENSG00000025708/ENSG00000114491/ENSG00000129071/ENSG00000171793/ENSG00000179958…
GOMF_GENERAL_TRANSCRIPTION_INITIATION_FACTOR_BINDING	GOMF_GENERAL_TRANSCRIPTION_INITIATION_FACTOR_BINDING	52	-0.500921	-1.77711	0.00254094	0.0282982	0.0219692	6344	tags=56%, list=19%, signal=45%	ENSG00000145734/ENSG00000128272/ENSG00000055044/ENSG00000105202/ENSG00000175550/ENSG00000117505/ENSG00000140307/ENSG00000173039/ENSG00000111530/ENSG00000184436/ENSG00000115750/ENSG00000087191/ENSG00000064995/ENSG00000165417/ENSG00000060069/ENSG00000197780/ENSG00000152804/ENSG00000198793/ENSG00000183207/ENSG00000137054/ENSG00000166197/ENSG00000144712/ENSG00000100764/ENSG00000112592/ENSG00000175792…
GOBP_PROTEIN_TARGETING_TO_MITOCHONDRION	GOBP_PROTEIN_TARGETING_TO_MITOCHONDRION	99	-0.447159	-1.77835	0.00014	0.00313391	0.002433	5156	tags=40%, list=15%, signal=34%	ENSG00000177479/ENSG00000025772/ENSG00000116688/ENSG00000105723/ENSG00000132286/ENSG00000128340/ENSG00000165688/ENSG00000089163/ENSG00000097033/ENSG00000143575/ENSG00000163528/ENSG00000109519/ENSG00000175768/ENSG00000163251/ENSG00000144381/ENSG00000080824/ENSG00000217930/ENSG00000099800/ENSG00000160087/ENSG00000122085/ENSG00000075336/ENSG00000185651/ENSG00000168958/ENSG00000196683/ENSG00000125995…
GOCC_NUCLEAR_PERIPHERY	GOCC_NUCLEAR_PERIPHERY	125	-0.43608	-1.77879	8.45e-05	0.00204851	0.00159036	5940	tags=42%, list=18%, signal=35%	ENSG00000122566/ENSG00000110713/ENSG00000141644/ENSG00000197299/ENSG00000226650/ENSG00000160789/ENSG00000131165/ENSG00000256683/ENSG00000155561/ENSG00000101868/ENSG00000102900/ENSG00000163932/ENSG00000119866/ENSG00000162664/ENSG00000096063/ENSG00000157212/ENSG00000133895/ENSG00000121390/ENSG00000169504/ENSG00000108055/ENSG00000119042/ENSG00000153207/ENSG00000100902/ENSG00000183207/ENSG00000116560…
GOBP_REGULATION_OF_GLIAL_CELL_PROLIFERATION	GOBP_REGULATION_OF_GLIAL_CELL_PROLIFERATION	23	-0.596743	-1.77949	0.00550216	0.0467615	0.0363031	2688	tags=35%, list=8%, signal=32%	ENSG00000148400/ENSG00000136997/ENSG00000163558/ENSG00000136244/ENSG00000101412/ENSG00000254087/ENSG00000232810/ENSG00000125538
GOMF_5_3_DNA_HELICASE_ACTIVITY	GOMF_5_3_DNA_HELICASE_ACTIVITY	10	-0.744389	-1.77963	0.00469515	0.0419425	0.0325619	3936	tags=80%, list=12%, signal=71%	ENSG00000138346/ENSG00000140451/ENSG00000183207/ENSG00000136492/ENSG00000175792/ENSG00000107815/ENSG00000013573/ENSG00000104884
GOBP_POSITIVE_REGULATION_OF_METAPHASE_ANAPHASE_TRANSITION_OF_CELL_CYCLE	GOBP_POSITIVE_REGULATION_OF_METAPHASE_ANAPHASE_TRANSITION_OF_CELL_CYCLE	16	-0.65637	-1.78055	0.00440527	0.0399286	0.0309984	6776	tags=62%, list=20%, signal=50%	ENSG00000181085/ENSG00000036257/ENSG00000089053/ENSG00000094880/ENSG00000135476/ENSG00000139687/ENSG00000126787/ENSG00000141552/ENSG00000167513/ENSG00000004897
GOCC_U2_TYPE_CATALYTIC_STEP_2_SPLICEOSOME	GOCC_U2_TYPE_CATALYTIC_STEP_2_SPLICEOSOME	30	-0.563762	-1.78119	0.00488091	0.0432056	0.0335425	3661	tags=50%, list=11%, signal=45%	ENSG00000163510/ENSG00000131876/ENSG00000067596/ENSG00000125870/ENSG00000139343/ENSG00000110107/ENSG00000084072/ENSG00000108883/ENSG00000060688/ENSG00000137168/ENSG00000167088/ENSG00000116752/ENSG00000125835/ENSG00000143977/ENSG00000125743
GOCC_NADH_DEHYDROGENASE_COMPLEX	GOCC_NADH_DEHYDROGENASE_COMPLEX	49	-0.507443	-1.78142	0.00137425	0.0185482	0.0143999	5230	tags=43%, list=16%, signal=36%	ENSG00000147123/ENSG00000198786/ENSG00000119013/ENSG00000170906/ENSG00000023228/ENSG00000090266/ENSG00000130414/ENSG00000198763/ENSG00000178127/ENSG00000004779/ENSG00000212907/ENSG00000198886/ENSG00000184752/ENSG00000131495/ENSG00000168653/ENSG00000198840/ENSG00000145494/ENSG00000189043/ENSG00000160194/ENSG00000198888/ENSG00000184983
GOMF_GAMMA_TUBULIN_BINDING	GOMF_GAMMA_TUBULIN_BINDING	33	-0.556979	-1.78144	0.00294446	0.0311232	0.0241624	5557	tags=36%, list=17%, signal=30%	ENSG00000185379/ENSG00000185596/ENSG00000137822/ENSG00000184588/ENSG00000130640/ENSG00000149557/ENSG00000046651/ENSG00000149269/ENSG00000161800/ENSG00000139618/ENSG00000254087/ENSG00000215301
GOBP_NEGATIVE_REGULATION_OF_SIGNAL_TRANSDUCTION_IN_ABSENCE_OF_LIGAND	GOBP_NEGATIVE_REGULATION_OF_SIGNAL_TRANSDUCTION_IN_ABSENCE_OF_LIGAND	32	-0.556861	-1.78259	0.00425305	0.0390685	0.0303307	958	tags=28%, list=3%, signal=27%	ENSG00000143384/ENSG00000167815/ENSG00000142208/ENSG00000091732/ENSG00000171791/ENSG00000107731/ENSG00000115008/ENSG00000232810/ENSG00000125538
GOCC_RESPIRATORY_CHAIN_COMPLEX_IV	GOCC_RESPIRATORY_CHAIN_COMPLEX_IV	27	-0.579309	-1.78359	0.00382473	0.0367678	0.0285446	4758	tags=52%, list=14%, signal=44%	ENSG00000178741/ENSG00000229344/ENSG00000111775/ENSG00000176340/ENSG00000127184/ENSG00000169021/ENSG00000185633/ENSG00000198804/ENSG00000160471/ENSG00000131174/ENSG00000198712/ENSG00000198938/ENSG00000189043/ENSG00000112695
GOBP_TRANSLESION_SYNTHESIS	GOBP_TRANSLESION_SYNTHESIS	24	-0.589689	-1.78395	0.0036891	0.0357718	0.0277713	4857	tags=54%, list=15%, signal=46%	ENSG00000166803/ENSG00000163743/ENSG00000116670/ENSG00000100479/ENSG00000154914/ENSG00000132646/ENSG00000143476/ENSG00000103194/ENSG00000106628/ENSG00000004142/ENSG00000010072/ENSG00000062822/ENSG00000165280
GOBP_AMINO_ACID_ACTIVATION	GOBP_AMINO_ACID_ACTIVATION	45	-0.521601	-1.78446	0.00216902	0.0255562	0.0198405	3544	tags=38%, list=11%, signal=34%	ENSG00000124608/ENSG00000113643/ENSG00000090861/ENSG00000103356/ENSG00000130348/ENSG00000136628/ENSG00000130764/ENSG00000113407/ENSG00000116120/ENSG00000110619/ENSG00000204394/ENSG00000133706/ENSG00000179115/ENSG00000166986/ENSG00000196305/ENSG00000106105/ENSG00000170445
GOBP_REGULATION_OF_CENTROSOME_CYCLE	GOBP_REGULATION_OF_CENTROSOME_CYCLE	51	-0.506003	-1.78495	0.00110982	0.0160948	0.0124951	6355	tags=47%, list=19%, signal=38%	ENSG00000168944/ENSG00000159069/ENSG00000135372/ENSG00000160813/ENSG00000101421/ENSG00000239306/ENSG00000126215/ENSG00000131165/ENSG00000163611/ENSG00000164953/ENSG00000156876/ENSG00000186166/ENSG00000142731/ENSG00000012048/ENSG00000134318/ENSG00000178295/ENSG00000213024/ENSG00000110172/ENSG00000169136/ENSG00000162063/ENSG00000075702/ENSG00000123473/ENSG00000108395/ENSG00000087586
GOBP_SUBSTRATE_ADHESION_DEPENDENT_CELL_SPREADING	GOBP_SUBSTRATE_ADHESION_DEPENDENT_CELL_SPREADING	105	-0.448873	-1.78741	0.000186	0.00384867	0.0029879	5680	tags=37%, list=17%, signal=31%	ENSG00000184292/ENSG00000114646/ENSG00000110880/ENSG00000179218/ENSG00000164877/ENSG00000130402/ENSG00000135862/ENSG00000179820/ENSG00000169604/ENSG00000153208/ENSG00000079805/ENSG00000136238/ENSG00000092445/ENSG00000073712/ENSG00000157927/ENSG00000197747/ENSG00000155760/ENSG00000179051/ENSG00000107518/ENSG00000100106/ENSG00000099250/ENSG00000166333/ENSG00000147459/ENSG00000073849/ENSG00000259207…
GOMF_UBIQUITIN_LIKE_PROTEIN_LIGASE_BINDING	GOMF_UBIQUITIN_LIKE_PROTEIN_LIGASE_BINDING	315	-0.39208	-1.78809	2.88e-07	1.8e-05	1.4e-05	6218	tags=37%, list=19%, signal=31%	ENSG00000036257/ENSG00000087095/ENSG00000159593/ENSG00000119048/ENSG00000183305/ENSG00000116161/ENSG00000085563/ENSG00000204209/ENSG00000123416/ENSG00000146414/ENSG00000198833/ENSG00000179218/ENSG00000188612/ENSG00000198952/ENSG00000151893/ENSG00000115307/ENSG00000139112/ENSG00000144118/ENSG00000173039/ENSG00000157933/ENSG00000116688/ENSG00000155876/ENSG00000241721/ENSG00000079246/ENSG00000130726…
GOCC_OLIGOSACCHARYLTRANSFERASE_COMPLEX	GOCC_OLIGOSACCHARYLTRANSFERASE_COMPLEX	14	-0.672392	-1.78838	0.00549091	0.0467241	0.0362741	6228	tags=79%, list=19%, signal=64%	ENSG00000244038/ENSG00000163463/ENSG00000213689/ENSG00000228474/ENSG00000134910/ENSG00000129562/ENSG00000134825/ENSG00000198856/ENSG00000118705/ENSG00000110917/ENSG00000102158
GOMF_HISTONE_DEACETYLASE_ACTIVITY_H3_K14_SPECIFIC	GOMF_HISTONE_DEACETYLASE_ACTIVITY_H3_K14_SPECIFIC	10	-0.748253	-1.78887	0.0041693	0.0386114	0.0299758	1696	tags=60%, list=5%, signal=57%	ENSG00000171720/ENSG00000147099/ENSG00000061273/ENSG00000196591/ENSG00000068024/ENSG00000116478
GOCC_MITOCHONDRIAL_SMALL_RIBOSOMAL_SUBUNIT	GOCC_MITOCHONDRIAL_SMALL_RIBOSOMAL_SUBUNIT	26	-0.584228	-1.79204	0.0029384	0.0311232	0.0241624	8308	tags=62%, list=25%, signal=46%	ENSG00000175110/ENSG00000074071/ENSG00000120333/ENSG00000144029/ENSG00000125901/ENSG00000125445/ENSG00000163319/ENSG00000061794/ENSG00000182180/ENSG00000122140/ENSG00000062582/ENSG00000239789/ENSG00000147586/ENSG00000135972/ENSG00000198015/ENSG00000181991
GOBP_ATP_SYNTHESIS_COUPLED_PROTON_TRANSPORT	GOBP_ATP_SYNTHESIS_COUPLED_PROTON_TRANSPORT	26	-0.584341	-1.79238	0.0029384	0.0311232	0.0241624	10956	tags=73%, list=33%, signal=49%	ENSG00000103254/ENSG00000114573/ENSG00000241468/ENSG00000099624/ENSG00000152234/ENSG00000165629/ENSG00000228253/ENSG00000241837/ENSG00000167863/ENSG00000159199/ENSG00000198899/ENSG00000167283/ENSG00000154723/ENSG00000154518/ENSG00000169020/ENSG00000150756/ENSG00000124172/ENSG00000165283/ENSG00000075399
GOBP_NLS_BEARING_PROTEIN_IMPORT_INTO_NUCLEUS	GOBP_NLS_BEARING_PROTEIN_IMPORT_INTO_NUCLEUS	20	-0.61957	-1.79295	0.00387669	0.0370077	0.0287308	8094	tags=75%, list=24%, signal=57%	ENSG00000196911/ENSG00000153201/ENSG00000183054/ENSG00000196862/ENSG00000114030/ENSG00000187627/ENSG00000102753/ENSG00000065150/ENSG00000153165/ENSG00000025800/ENSG00000182481/ENSG00000108424/ENSG00000185304/ENSG00000163002/ENSG00000169629
GOCC_GAMMA_TUBULIN_COMPLEX	GOCC_GAMMA_TUBULIN_COMPLEX	16	-0.661116	-1.79342	0.0040934	0.0381156	0.0295909	6534	tags=56%, list=20%, signal=45%	ENSG00000173272/ENSG00000037042/ENSG00000137822/ENSG00000204899/ENSG00000184588/ENSG00000130640/ENSG00000012048/ENSG00000131462/ENSG00000152082
GOCC_MICROTUBULE	GOCC_MICROTUBULE	425	-0.381172	-1.79448	1.26e-09	1.56e-07	1.21e-07	5675	tags=35%, list=17%, signal=29%	ENSG00000123416/ENSG00000066735/ENSG00000266094/ENSG00000047849/ENSG00000167702/ENSG00000101421/ENSG00000226650/ENSG00000139354/ENSG00000176155/ENSG00000131165/ENSG00000147457/ENSG00000137822/ENSG00000182628/ENSG00000139112/ENSG00000204179/ENSG00000285053/ENSG00000075711/ENSG00000169220/ENSG00000134369/ENSG00000068028/ENSG00000105877/ENSG00000119777/ENSG00000127603/ENSG00000140854/ENSG00000137814…
GOBP_RNA_PHOSPHODIESTER_BOND_HYDROLYSIS_ENDONUCLEOLYTIC	GOBP_RNA_PHOSPHODIESTER_BOND_HYDROLYSIS_ENDONUCLEOLYTIC	77	-0.471463	-1.79504	0.000692	0.0111702	0.00867194	4921	tags=39%, list=15%, signal=33%	ENSG00000100823/ENSG00000214274/ENSG00000113360/ENSG00000157036/ENSG00000146109/ENSG00000104889/ENSG00000120800/ENSG00000112874/ENSG00000196943/ENSG00000154743/ENSG00000138231/ENSG00000167721/ENSG00000127054/ENSG00000179041/ENSG00000241370/ENSG00000163874/ENSG00000179151/ENSG00000174371/ENSG00000214309/ENSG00000129347/ENSG00000261236/ENSG00000104356/ENSG00000172336/ENSG00000168496/ENSG00000123908…
GOBP_RIBONUCLEOSIDE_TRIPHOSPHATE_BIOSYNTHETIC_PROCESS	GOBP_RIBONUCLEOSIDE_TRIPHOSPHATE_BIOSYNTHETIC_PROCESS	72	-0.480753	-1.79524	0.000392	0.0070203	0.00545019	8507	tags=56%, list=25%, signal=41%	ENSG00000164978/ENSG00000165629/ENSG00000153823/ENSG00000106348/ENSG00000228253/ENSG00000149925/ENSG00000198276/ENSG00000241837/ENSG00000167863/ENSG00000159199/ENSG00000198899/ENSG00000047230/ENSG00000167283/ENSG00000103202/ENSG00000114956/ENSG00000154723/ENSG00000154518/ENSG00000169020/ENSG00000229344/ENSG00000143179/ENSG00000143156/ENSG00000172113/ENSG00000143799/ENSG00000150756/ENSG00000123009…
GOCC_RIBONUCLEASE_P_COMPLEX	GOCC_RIBONUCLEASE_P_COMPLEX	14	-0.67518	-1.79579	0.00435488	0.0395771	0.0307256	2498	tags=57%, list=7%, signal=53%	ENSG00000178718/ENSG00000072506/ENSG00000277209/ENSG00000148688/ENSG00000241370/ENSG00000104356/ENSG00000172336/ENSG00000124787
GOBP_SPINDLE_ASSEMBLY	GOBP_SPINDLE_ASSEMBLY	139	-0.435576	-1.79667	2.64e-05	0.000793	0.000616	5516	tags=39%, list=17%, signal=33%	ENSG00000167702/ENSG00000101421/ENSG00000226650/ENSG00000131165/ENSG00000147457/ENSG00000137822/ENSG00000277561/ENSG00000163611/ENSG00000137814/ENSG00000204899/ENSG00000152240/ENSG00000183765/ENSG00000101350/ENSG00000104728/ENSG00000108055/ENSG00000182504/ENSG00000138160/ENSG00000180198/ENSG00000063978/ENSG00000163808/ENSG00000072501/ENSG00000178999/ENSG00000175265/ENSG00000068796/ENSG00000237649…
GOBP_MITOTIC_SPINDLE_ASSEMBLY	GOBP_MITOTIC_SPINDLE_ASSEMBLY	71	-0.482316	-1.79816	0.000614	0.0101649	0.00789148	5516	tags=46%, list=17%, signal=39%	ENSG00000167702/ENSG00000101421/ENSG00000226650/ENSG00000131165/ENSG00000147457/ENSG00000163611/ENSG00000204899/ENSG00000183765/ENSG00000101350/ENSG00000104728/ENSG00000108055/ENSG00000182504/ENSG00000138160/ENSG00000163808/ENSG00000072501/ENSG00000178999/ENSG00000068796/ENSG00000237649/ENSG00000088325/ENSG00000185721/ENSG00000090889/ENSG00000137807/ENSG00000166851/ENSG00000046651/ENSG00000108424…
GOBP_RESPONSE_TO_INTERLEUKIN_7	GOBP_RESPONSE_TO_INTERLEUKIN_7	14	-0.676258	-1.79866	0.00420341	0.0387493	0.0300829	2395	tags=50%, list=7%, signal=46%	ENSG00000065978/ENSG00000168439/ENSG00000167004/ENSG00000143321/ENSG00000185624/ENSG00000168685/ENSG00000119318
GOBP_RNA_PHOSPHODIESTER_BOND_HYDROLYSIS	GOBP_RNA_PHOSPHODIESTER_BOND_HYDROLYSIS	145	-0.430985	-1.79876	2.07e-05	0.000653	0.000507	7970	tags=50%, list=24%, signal=38%	ENSG00000105258/ENSG00000162408/ENSG00000119203/ENSG00000167136/ENSG00000277209/ENSG00000006744/ENSG00000141101/ENSG00000120158/ENSG00000148688/ENSG00000117751/ENSG00000151014/ENSG00000117419/ENSG00000130589/ENSG00000120699/ENSG00000076043/ENSG00000174606/ENSG00000171824/ENSG00000087269/ENSG00000132773/ENSG00000110063/ENSG00000111605/ENSG00000176102/ENSG00000123144/ENSG00000100823/ENSG00000214274…
GOBP_NEGATIVE_REGULATION_OF_MRNA_SPLICING_VIA_SPLICEOSOME	GOBP_NEGATIVE_REGULATION_OF_MRNA_SPLICING_VIA_SPLICEOSOME	20	-0.621646	-1.79896	0.00353925	0.0349837	0.0271595	6747	tags=65%, list=20%, signal=52%	ENSG00000154548/ENSG00000124193/ENSG00000115875/ENSG00000122566/ENSG00000150459/ENSG00000205937/ENSG00000165119/ENSG00000116350/ENSG00000011304/ENSG00000063244/ENSG00000108561/ENSG00000188529/ENSG00000111786
GOBP_NUCLEOSIDE_TRIPHOSPHATE_BIOSYNTHETIC_PROCESS	GOBP_NUCLEOSIDE_TRIPHOSPHATE_BIOSYNTHETIC_PROCESS	83	-0.469331	-1.80163	0.000198	0.00405969	0.00315173	7608	tags=48%, list=23%, signal=37%	ENSG00000228253/ENSG00000149925/ENSG00000198276/ENSG00000241837/ENSG00000167863/ENSG00000159199/ENSG00000198899/ENSG00000047230/ENSG00000167283/ENSG00000103202/ENSG00000114956/ENSG00000154723/ENSG00000154518/ENSG00000169020/ENSG00000229344/ENSG00000156110/ENSG00000143179/ENSG00000143156/ENSG00000172113/ENSG00000143799/ENSG00000165695/ENSG00000150756/ENSG00000123009/ENSG00000105329/ENSG00000204922…
GOCC_CYCLIN_DEPENDENT_PROTEIN_KINASE_HOLOENZYME_COMPLEX	GOCC_CYCLIN_DEPENDENT_PROTEIN_KINASE_HOLOENZYME_COMPLEX	48	-0.514981	-1.80247	0.00116039	0.016651	0.012927	3810	tags=44%, list=11%, signal=39%	ENSG00000262919/ENSG00000108100/ENSG00000058091/ENSG00000124762/ENSG00000132646/ENSG00000110092/ENSG00000112237/ENSG00000105173/ENSG00000145386/ENSG00000123975/ENSG00000173207/ENSG00000112576/ENSG00000170312/ENSG00000157456/ENSG00000175305/ENSG00000162063/ENSG00000123374/ENSG00000107443/ENSG00000134057/ENSG00000134480/ENSG00000105810
GOBP_LIPID_PHOSPHORYLATION	GOBP_LIPID_PHOSPHORYLATION	14	-0.677697	-1.80249	0.00405194	0.0379624	0.029472	6333	tags=64%, list=19%, signal=52%	ENSG00000100422/ENSG00000077044/ENSG00000176170/ENSG00000058866/ENSG00000145214/ENSG00000149091/ENSG00000065357/ENSG00000063176/ENSG00000006530
GOCC_METHYLTRANSFERASE_COMPLEX	GOCC_METHYLTRANSFERASE_COMPLEX	92	-0.457537	-1.80259	0.000157	0.00340112	0.00264045	4582	tags=34%, list=14%, signal=29%	ENSG00000166166/ENSG00000117222/ENSG00000105879/ENSG00000157212/ENSG00000133895/ENSG00000139343/ENSG00000105618/ENSG00000183207/ENSG00000160193/ENSG00000139154/ENSG00000129691/ENSG00000124784/ENSG00000175792/ENSG00000178691/ENSG00000156239/ENSG00000126457/ENSG00000165819/ENSG00000196591/ENSG00000167088/ENSG00000196363/ENSG00000100462/ENSG00000001497/ENSG00000153391/ENSG00000125835/ENSG00000089195…
GOBP_RNA_SPLICING_VIA_TRANSESTERIFICATION_REACTIONS	GOBP_RNA_SPLICING_VIA_TRANSESTERIFICATION_REACTIONS	302	-0.397685	-1.80338	1.06e-07	7.57e-06	5.87e-06	6747	tags=41%, list=20%, signal=33%	ENSG00000154548/ENSG00000124193/ENSG00000135482/ENSG00000130520/ENSG00000198563/ENSG00000161547/ENSG00000104852/ENSG00000112531/ENSG00000163510/ENSG00000110063/ENSG00000143368/ENSG00000078328/ENSG00000139168/ENSG00000265241/ENSG00000160201/ENSG00000075856/ENSG00000131876/ENSG00000115875/ENSG00000122566/ENSG00000135316/ENSG00000110713/ENSG00000102081/ENSG00000105298/ENSG00000198258/ENSG00000122692…
GOBP_MANNOSYLATION	GOBP_MANNOSYLATION	35	-0.555037	-1.80352	0.00161395	0.0209139	0.0162364	8270	tags=57%, list=25%, signal=43%	ENSG00000139324/ENSG00000189366/ENSG00000159063/ENSG00000179085/ENSG00000251287/ENSG00000173852/ENSG00000118600/ENSG00000153989/ENSG00000144647/ENSG00000069943/ENSG00000119523/ENSG00000253710/ENSG00000033011/ENSG00000181027/ENSG00000000419/ENSG00000086848/ENSG00000106692/ENSG00000178904/ENSG00000136908/ENSG00000009830
GOCC_RNA_POLYMERASE_III_COMPLEX	GOCC_RNA_POLYMERASE_III_COMPLEX	18	-0.64136	-1.80475	0.00357445	0.0351565	0.0272936	6710	tags=67%, list=20%, signal=53%	ENSG00000013503/ENSG00000099817/ENSG00000058600/ENSG00000163882/ENSG00000171453/ENSG00000148606/ENSG00000100413/ENSG00000168495/ENSG00000113356/ENSG00000177700/ENSG00000161980/ENSG00000132664
GOMF_PROTEIN_TYROSINE_PHOSPHATASE_ACTIVITY	GOMF_PROTEIN_TYROSINE_PHOSPHATASE_ACTIVITY	100	-0.452776	-1.8049	0.000142	0.00315056	0.00244592	5245	tags=37%, list=16%, signal=31%	ENSG00000153233/ENSG00000155093/ENSG00000138166/ENSG00000100526/ENSG00000111880/ENSG00000204179/ENSG00000070778/ENSG00000108389/ENSG00000158079/ENSG00000081237/ENSG00000149177/ENSG00000139505/ENSG00000276023/ENSG00000158402/ENSG00000141298/ENSG00000063601/ENSG00000111679/ENSG00000173482/ENSG00000154127/ENSG00000120875/ENSG00000184207/ENSG00000079393/ENSG00000139318/ENSG00000158050/ENSG00000143851…
GOCC_SITE_OF_DNA_DAMAGE	GOCC_SITE_OF_DNA_DAMAGE	97	-0.452074	-1.80596	0.000168	0.00358855	0.00278596	5451	tags=38%, list=16%, signal=32%	ENSG00000160789/ENSG00000020922/ENSG00000113522/ENSG00000148362/ENSG00000079246/ENSG00000116670/ENSG00000253251/ENSG00000092470/ENSG00000138071/ENSG00000127423/ENSG00000112130/ENSG00000143799/ENSG00000106399/ENSG00000011007/ENSG00000108468/ENSG00000183763/ENSG00000101773/ENSG00000110107/ENSG00000117748/ENSG00000039650/ENSG00000136273/ENSG00000204086/ENSG00000111602/ENSG00000112511/ENSG00000125319…
GOBP_TRNA_MODIFICATION	GOBP_TRNA_MODIFICATION	87	-0.466738	-1.80676	0.000162	0.00348723	0.0027073	4915	tags=41%, list=15%, signal=35%	ENSG00000178252/ENSG00000144034/ENSG00000138385/ENSG00000166166/ENSG00000124217/ENSG00000250305/ENSG00000110060/ENSG00000107614/ENSG00000037474/ENSG00000138050/ENSG00000103707/ENSG00000134461/ENSG00000124608/ENSG00000162623/ENSG00000174177/ENSG00000142544/ENSG00000100416/ENSG00000141994/ENSG00000070061/ENSG00000090861/ENSG00000165832/ENSG00000104907/ENSG00000277149/ENSG00000168806/ENSG00000177192…
GOBP_PEPTIDYL_ASPARAGINE_MODIFICATION	GOBP_PEPTIDYL_ASPARAGINE_MODIFICATION	24	-0.597695	-1.80817	0.00308371	0.0319431	0.0247989	7674	tags=67%, list=23%, signal=51%	ENSG00000159063/ENSG00000152127/ENSG00000033170/ENSG00000244038/ENSG00000198833/ENSG00000120697/ENSG00000228474/ENSG00000134910/ENSG00000168282/ENSG00000167080/ENSG00000129562/ENSG00000198856/ENSG00000118705/ENSG00000073849/ENSG00000102158/ENSG00000136731
GOBP_IMPORT_INTO_NUCLEUS	GOBP_IMPORT_INTO_NUCLEUS	159	-0.42902	-1.80935	1.27e-05	0.000442	0.000343	6809	tags=45%, list=20%, signal=36%	ENSG00000171720/ENSG00000047410/ENSG00000196712/ENSG00000168734/ENSG00000128602/ENSG00000100906/ENSG00000114030/ENSG00000183255/ENSG00000153487/ENSG00000110713/ENSG00000198088/ENSG00000157020/ENSG00000086200/ENSG00000160789/ENSG00000135218/ENSG00000064419/ENSG00000187627/ENSG00000125450/ENSG00000105647/ENSG00000130726/ENSG00000120709/ENSG00000137040/ENSG00000102900/ENSG00000163932/ENSG00000102753…
GOCC_CARBOXY_TERMINAL_DOMAIN_PROTEIN_KINASE_COMPLEX	GOCC_CARBOXY_TERMINAL_DOMAIN_PROTEIN_KINASE_COMPLEX	18	-0.643295	-1.8102	0.00349799	0.0347049	0.0269431	7047	tags=61%, list=21%, signal=48%	ENSG00000134058/ENSG00000020426/ENSG00000136807/ENSG00000082258/ENSG00000213780/ENSG00000183474/ENSG00000145736/ENSG00000111358/ENSG00000163161/ENSG00000134480/ENSG00000104884
GOCC_MIDBODY	GOCC_MIDBODY	201	-0.416852	-1.81188	2.76e-06	0.00012	9.29e-05	4506	tags=33%, list=13%, signal=29%	ENSG00000079999/ENSG00000097033/ENSG00000140854/ENSG00000115514/ENSG00000006451/ENSG00000127445/ENSG00000143543/ENSG00000079805/ENSG00000068903/ENSG00000112130/ENSG00000011451/ENSG00000060069/ENSG00000131242/ENSG00000102897/ENSG00000101350/ENSG00000169504/ENSG00000179051/ENSG00000114346/ENSG00000139722/ENSG00000100106/ENSG00000102931/ENSG00000100304/ENSG00000122966/ENSG00000044574/ENSG00000117724…
GOCC_MULTIMERIC_RIBONUCLEASE_P_COMPLEX	GOCC_MULTIMERIC_RIBONUCLEASE_P_COMPLEX	10	-0.757909	-1.81195	0.00282193	0.0304822	0.0236647	2498	tags=60%, list=7%, signal=56%	ENSG00000178718/ENSG00000148688/ENSG00000241370/ENSG00000104356/ENSG00000172336/ENSG00000124787
GOMF_RIBONUCLEASE_P_RNA_BINDING	GOMF_RIBONUCLEASE_P_RNA_BINDING	10	-0.757909	-1.81195	0.00282193	0.0304822	0.0236647	2498	tags=60%, list=7%, signal=56%	ENSG00000178718/ENSG00000148688/ENSG00000241370/ENSG00000104356/ENSG00000172336/ENSG00000124787
GOBP_POSITIVE_REGULATION_OF_TRANSCRIPTION_OF_NUCLEOLAR_LARGE_RRNA_BY_RNA_POLYMERASE_I	GOBP_POSITIVE_REGULATION_OF_TRANSCRIPTION_OF_NUCLEOLAR_LARGE_RRNA_BY_RNA_POLYMERASE_I	10	-0.758535	-1.81345	0.0027098	0.0296945	0.0230532	3124	tags=70%, list=9%, signal=63%	ENSG00000127080/ENSG00000115053/ENSG00000198793/ENSG00000136045/ENSG00000013573/ENSG00000166986/ENSG00000130935
GOCC_INTRINSIC_COMPONENT_OF_MITOCHONDRIAL_INNER_MEMBRANE	GOCC_INTRINSIC_COMPONENT_OF_MITOCHONDRIAL_INNER_MEMBRANE	57	-0.502293	-1.81516	0.00056	0.00947885	0.00735888	4685	tags=51%, list=14%, signal=44%	ENSG00000143158/ENSG00000126768/ENSG00000133983/ENSG00000050393/ENSG00000229833/ENSG00000144040/ENSG00000141385/ENSG00000177034/ENSG00000144120/ENSG00000284194/ENSG00000106603/ENSG00000204922/ENSG00000198727/ENSG00000106554/ENSG00000007923/ENSG00000075415/ENSG00000156026/ENSG00000173085/ENSG00000107819/ENSG00000134375/ENSG00000173171/ENSG00000113013/ENSG00000178307/ENSG00000265354/ENSG00000175701…
GOMF_DNA_REPLICATION_ORIGIN_BINDING	GOMF_DNA_REPLICATION_ORIGIN_BINDING	16	-0.66923	-1.81543	0.00296765	0.0311232	0.0241624	4912	tags=69%, list=15%, signal=59%	ENSG00000105447/ENSG00000101868/ENSG00000144381/ENSG00000100297/ENSG00000093009/ENSG00000065328/ENSG00000073111/ENSG00000085840/ENSG00000094804/ENSG00000135829/ENSG00000013573
GOMF_KINASE_INHIBITOR_ACTIVITY	GOMF_KINASE_INHIBITOR_ACTIVITY	73	-0.48189	-1.81548	0.000256	0.00497939	0.00386573	3479	tags=30%, list=10%, signal=27%	ENSG00000147889/ENSG00000124762/ENSG00000123080/ENSG00000070018/ENSG00000122966/ENSG00000068001/ENSG00000184557/ENSG00000163888/ENSG00000197045/ENSG00000213066/ENSG00000005700/ENSG00000188191/ENSG00000166068/ENSG00000101255/ENSG00000173334/ENSG00000146918/ENSG00000060237/ENSG00000170027/ENSG00000198369/ENSG00000148841/ENSG00000168421/ENSG00000136158
GOBP_CORTICAL_CYTOSKELETON_ORGANIZATION	GOBP_CORTICAL_CYTOSKELETON_ORGANIZATION	61	-0.500558	-1.81596	0.000602	0.010029	0.00778594	7883	tags=56%, list=24%, signal=43%	ENSG00000007168/ENSG00000161791/ENSG00000067560/ENSG00000132612/ENSG00000143093/ENSG00000164885/ENSG00000131899/ENSG00000164292/ENSG00000115956/ENSG00000139725/ENSG00000177105/ENSG00000136167/ENSG00000179218/ENSG00000075711/ENSG00000128340/ENSG00000136238/ENSG00000108830/ENSG00000114346/ENSG00000184922/ENSG00000073350/ENSG00000135723/ENSG00000178209/ENSG00000143878/ENSG00000134318/ENSG00000008853…
GOCC_CYTOCHROME_COMPLEX	GOCC_CYTOCHROME_COMPLEX	41	-0.541456	-1.81873	0.000898	0.0138414	0.0107458	4758	tags=44%, list=14%, signal=38%	ENSG00000178741/ENSG00000229344/ENSG00000111775/ENSG00000176340/ENSG00000127184/ENSG00000169021/ENSG00000127540/ENSG00000185633/ENSG00000198727/ENSG00000198804/ENSG00000226085/ENSG00000160471/ENSG00000131174/ENSG00000198712/ENSG00000198938/ENSG00000189043/ENSG00000112695/ENSG00000164405
GOBP_POSITIVE_REGULATION_OF_MEMBRANE_POTENTIAL	GOBP_POSITIVE_REGULATION_OF_MEMBRANE_POTENTIAL	14	-0.683853	-1.81886	0.00341024	0.0341324	0.0264986	2602	tags=50%, list=8%, signal=46%	ENSG00000173221/ENSG00000136997/ENSG00000175701/ENSG00000165283/ENSG00000142208/ENSG00000015475/ENSG00000165280
GOMF_PHOSPHOLIPID_TRANSFER_ACTIVITY	GOMF_PHOSPHOLIPID_TRANSFER_ACTIVITY	24	-0.601908	-1.82092	0.00278102	0.030232	0.0234705	5168	tags=50%, list=15%, signal=42%	ENSG00000154217/ENSG00000167972/ENSG00000139433/ENSG00000186314/ENSG00000182327/ENSG00000100979/ENSG00000183578/ENSG00000116095/ENSG00000174238/ENSG00000180957/ENSG00000106086/ENSG00000169230
GOBP_NEGATIVE_REGULATION_OF_ALPHA_BETA_T_CELL_DIFFERENTIATION	GOBP_NEGATIVE_REGULATION_OF_ALPHA_BETA_T_CELL_DIFFERENTIATION	23	-0.610972	-1.82192	0.00406024	0.0379624	0.029472	5504	tags=48%, list=16%, signal=40%	ENSG00000189403/ENSG00000105639/ENSG00000136630/ENSG00000135870/ENSG00000056586/ENSG00000163874/ENSG00000077238/ENSG00000160685/ENSG00000159216/ENSG00000113916/ENSG00000067955
GOBP_NEGATIVE_REGULATION_OF_DNA_REPLICATION	GOBP_NEGATIVE_REGULATION_OF_DNA_REPLICATION	29	-0.579242	-1.82263	0.0032376	0.0329481	0.0255791	5528	tags=48%, list=17%, signal=40%	ENSG00000197299/ENSG00000159147/ENSG00000125482/ENSG00000175054/ENSG00000107937/ENSG00000112312/ENSG00000075131/ENSG00000111602/ENSG00000112029/ENSG00000005156/ENSG00000094804/ENSG00000167513/ENSG00000139618/ENSG00000113916
GOCC_CENTRIOLE	GOCC_CENTRIOLE	146	-0.43638	-1.82352	1.67e-05	0.000544	0.000423	5511	tags=36%, list=17%, signal=30%	ENSG00000187535/ENSG00000176155/ENSG00000185596/ENSG00000173226/ENSG00000163611/ENSG00000002079/ENSG00000054282/ENSG00000106477/ENSG00000135541/ENSG00000158163/ENSG00000068903/ENSG00000215041/ENSG00000110274/ENSG00000095906/ENSG00000148019/ENSG00000186638/ENSG00000182504/ENSG00000119242/ENSG00000070761/ENSG00000121289/ENSG00000154608/ENSG00000138180/ENSG00000156876/ENSG00000164087/ENSG00000170037…
GOBP_MITOCHONDRIAL_TRANSLATION	GOBP_MITOCHONDRIAL_TRANSLATION	72	-0.488336	-1.82355	0.000247	0.00483799	0.00375596	3545	tags=32%, list=11%, signal=29%	ENSG00000173141/ENSG00000124608/ENSG00000182180/ENSG00000178952/ENSG00000132300/ENSG00000103356/ENSG00000138095/ENSG00000122140/ENSG00000130348/ENSG00000062582/ENSG00000239789/ENSG00000136522/ENSG00000111639/ENSG00000156928/ENSG00000182199/ENSG00000147586/ENSG00000108561/ENSG00000214026/ENSG00000254858/ENSG00000106105/ENSG00000168827/ENSG00000181991/ENSG00000170445
GOBP_POSITIVE_REGULATION_OF_FATTY_ACID_BIOSYNTHETIC_PROCESS	GOBP_POSITIVE_REGULATION_OF_FATTY_ACID_BIOSYNTHETIC_PROCESS	18	-0.648046	-1.82356	0.00296278	0.0311232	0.0241624	7710	tags=50%, list=23%, signal=38%	ENSG00000100078/ENSG00000135046/ENSG00000173208/ENSG00000101986/ENSG00000165175/ENSG00000123684/ENSG00000158715/ENSG00000234906/ENSG00000125538
GOBP_DOUBLE_STRAND_BREAK_REPAIR	GOBP_DOUBLE_STRAND_BREAK_REPAIR	269	-0.405863	-1.8237	2.53e-07	1.63e-05	1.26e-05	5781	tags=41%, list=17%, signal=34%	ENSG00000188996/ENSG00000138346/ENSG00000124795/ENSG00000167674/ENSG00000185379/ENSG00000196419/ENSG00000197299/ENSG00000189403/ENSG00000020922/ENSG00000126215/ENSG00000258366/ENSG00000113522/ENSG00000180336/ENSG00000148362/ENSG00000079246/ENSG00000113812/ENSG00000149115/ENSG00000116670/ENSG00000077463/ENSG00000253251/ENSG00000181544/ENSG00000138071/ENSG00000177302/ENSG00000101868/ENSG00000127423…
GOCC_TRANSCRIPTION_FACTOR_TFIIH_HOLO_COMPLEX	GOCC_TRANSCRIPTION_FACTOR_TFIIH_HOLO_COMPLEX	12	-0.708919	-1.82434	0.0042169	0.0387887	0.0301135	4964	tags=58%, list=15%, signal=50%	ENSG00000213780/ENSG00000183474/ENSG00000145736/ENSG00000111358/ENSG00000163161/ENSG00000134480/ENSG00000104884
GOBP_REGULATION_OF_MEIOTIC_CELL_CYCLE	GOBP_REGULATION_OF_MEIOTIC_CELL_CYCLE	46	-0.527838	-1.82545	0.00109745	0.0159834	0.0124087	2975	tags=35%, list=9%, signal=32%	ENSG00000112742/ENSG00000158402/ENSG00000156509/ENSG00000113456/ENSG00000112029/ENSG00000165819/ENSG00000066279/ENSG00000172818/ENSG00000176563/ENSG00000071539/ENSG00000117399/ENSG00000047188/ENSG00000164045/ENSG00000120129/ENSG00000105325/ENSG00000181773
GOMF_5_3_EXONUCLEASE_ACTIVITY	GOMF_5_3_EXONUCLEASE_ACTIVITY	18	-0.648987	-1.82621	0.00277164	0.0301781	0.0234287	5448	tags=56%, list=16%, signal=47%	ENSG00000204348/ENSG00000020922/ENSG00000123144/ENSG00000157036/ENSG00000137074/ENSG00000174371/ENSG00000168496/ENSG00000164002/ENSG00000088930/ENSG00000166428
GOBP_REGULATION_OF_TRANSLATIONAL_TERMINATION	GOBP_REGULATION_OF_TRANSLATIONAL_TERMINATION	11	-0.738526	-1.8281	0.00382998	0.0367678	0.0285446	2699	tags=64%, list=8%, signal=59%	ENSG00000081692/ENSG00000120662/ENSG00000163577/ENSG00000120705/ENSG00000132507/ENSG00000103342/ENSG00000087263
GOBP_PSEUDOURIDINE_SYNTHESIS	GOBP_PSEUDOURIDINE_SYNTHESIS	18	-0.65009	-1.82931	0.00273341	0.0299052	0.0232168	4456	tags=56%, list=13%, signal=48%	ENSG00000110060/ENSG00000182117/ENSG00000145912/ENSG00000167112/ENSG00000130826/ENSG00000165832/ENSG00000177192/ENSG00000091127/ENSG00000169972/ENSG00000007376
GOBP_NUCLEIC_ACID_PHOSPHODIESTER_BOND_HYDROLYSIS	GOBP_NUCLEIC_ACID_PHOSPHODIESTER_BOND_HYDROLYSIS	255	-0.408624	-1.83093	5.64e-07	3.08e-05	2.39e-05	7019	tags=42%, list=21%, signal=34%	ENSG00000151014/ENSG00000154269/ENSG00000117419/ENSG00000130589/ENSG00000203705/ENSG00000165392/ENSG00000120699/ENSG00000076043/ENSG00000174606/ENSG00000171824/ENSG00000087269/ENSG00000132773/ENSG00000198860/ENSG00000269964/ENSG00000110063/ENSG00000187790/ENSG00000111605/ENSG00000176102/ENSG00000138346/ENSG00000183770/ENSG00000213689/ENSG00000204348/ENSG00000145907/ENSG00000020922/ENSG00000123144…
GOBP_POSITIVE_REGULATION_OF_SUBSTRATE_ADHESION_DEPENDENT_CELL_SPREADING	GOBP_POSITIVE_REGULATION_OF_SUBSTRATE_ADHESION_DEPENDENT_CELL_SPREADING	38	-0.549983	-1.83172	0.00165722	0.0213528	0.0165772	5678	tags=50%, list=17%, signal=42%	ENSG00000114646/ENSG00000179218/ENSG00000179820/ENSG00000079805/ENSG00000136238/ENSG00000073712/ENSG00000197747/ENSG00000100106/ENSG00000099250/ENSG00000166333/ENSG00000147459/ENSG00000167193/ENSG00000169750/ENSG00000185624/ENSG00000108561/ENSG00000196924/ENSG00000169756/ENSG00000163466/ENSG00000111859
GOBP_NUCLEAR_PORE_COMPLEX_ASSEMBLY	GOBP_NUCLEAR_PORE_COMPLEX_ASSEMBLY	10	-0.766436	-1.83234	0.00222391	0.026045	0.0202199	6809	tags=80%, list=20%, signal=64%	ENSG00000047410/ENSG00000110713/ENSG00000155561/ENSG00000102900/ENSG00000153207/ENSG00000111581/ENSG00000058804/ENSG00000124789
GOBP_PROTEIN_LOCALIZATION_TO_NUCLEOPLASM	GOBP_PROTEIN_LOCALIZATION_TO_NUCLEOPLASM	14	-0.688988	-1.83252	0.00276965	0.0301781	0.0234287	4109	tags=71%, list=12%, signal=63%	ENSG00000130826/ENSG00000146731/ENSG00000115484/ENSG00000150753/ENSG00000166226/ENSG00000163468/ENSG00000135624/ENSG00000120438/ENSG00000141499/ENSG00000156261
GOMF_INTRAMOLECULAR_TRANSFERASE_ACTIVITY	GOMF_INTRAMOLECULAR_TRANSFERASE_ACTIVITY	28	-0.588448	-1.83372	0.00302723	0.0315016	0.0244562	4456	tags=54%, list=13%, signal=46%	ENSG00000110060/ENSG00000167112/ENSG00000130826/ENSG00000165832/ENSG00000177192/ENSG00000226784/ENSG00000171314/ENSG00000140650/ENSG00000172331/ENSG00000091127/ENSG00000079739/ENSG00000100417/ENSG00000169972/ENSG00000007376/ENSG00000169299
GOBP_MATURATION_OF_LSU_RRNA_FROM_TRICISTRONIC_RRNA_TRANSCRIPT_SSU_RRNA_5_8S_RRNA_LSU_RRNA	GOBP_MATURATION_OF_LSU_RRNA_FROM_TRICISTRONIC_RRNA_TRANSCRIPT_SSU_RRNA_5_8S_RRNA_LSU_RRNA	15	-0.688332	-1.83471	0.00395411	0.0372769	0.0289398	7964	tags=80%, list=24%, signal=61%	ENSG00000162408/ENSG00000136942/ENSG00000273611/ENSG00000155438/ENSG00000142207/ENSG00000107937/ENSG00000100029/ENSG00000108592/ENSG00000138442/ENSG00000146223/ENSG00000088205/ENSG00000261236
GOCC_INTEGRIN_COMPLEX	GOCC_INTEGRIN_COMPLEX	31	-0.575746	-1.83549	0.00197166	0.0240856	0.0186988	2518	tags=35%, list=8%, signal=33%	ENSG00000083457/ENSG00000132470/ENSG00000259207/ENSG00000138448/ENSG00000082781/ENSG00000064201/ENSG00000105855/ENSG00000005844/ENSG00000254087/ENSG00000161638/ENSG00000115232
GOBP_MANGANESE_ION_TRANSMEMBRANE_TRANSPORT	GOBP_MANGANESE_ION_TRANSMEMBRANE_TRANSPORT	10	-0.76808	-1.83627	0.00211178	0.0252083	0.0195704	4614	tags=60%, list=14%, signal=52%	ENSG00000018280/ENSG00000104635/ENSG00000017260/ENSG00000134851/ENSG00000142185/ENSG00000138821
GOMF_MANGANESE_ION_TRANSMEMBRANE_TRANSPORTER_ACTIVITY	GOMF_MANGANESE_ION_TRANSMEMBRANE_TRANSPORTER_ACTIVITY	10	-0.76808	-1.83627	0.00211178	0.0252083	0.0195704	4614	tags=60%, list=14%, signal=52%	ENSG00000018280/ENSG00000104635/ENSG00000017260/ENSG00000134851/ENSG00000142185/ENSG00000138821
GOMF_UBIQUITIN_PROTEIN_TRANSFERASE_REGULATOR_ACTIVITY	GOMF_UBIQUITIN_PROTEIN_TRANSFERASE_REGULATOR_ACTIVITY	21	-0.629378	-1.83631	0.0057428	0.0481463	0.0373782	3122	tags=48%, list=9%, signal=43%	ENSG00000115307/ENSG00000166167/ENSG00000115268/ENSG00000185651/ENSG00000112029/ENSG00000101255/ENSG00000173334/ENSG00000117399/ENSG00000105325/ENSG00000141570
GOMF_RIBONUCLEASE_P_ACTIVITY	GOMF_RIBONUCLEASE_P_ACTIVITY	12	-0.713936	-1.83725	0.00370356	0.0358571	0.0278376	2498	tags=58%, list=7%, signal=54%	ENSG00000178718/ENSG00000277209/ENSG00000148688/ENSG00000241370/ENSG00000104356/ENSG00000172336/ENSG00000124787
GOMF_ENDORIBONUCLEASE_ACTIVITY_PRODUCING_5_PHOSPHOMONOESTERS	GOMF_ENDORIBONUCLEASE_ACTIVITY_PRODUCING_5_PHOSPHOMONOESTERS	31	-0.5767	-1.83853	0.00184277	0.0231854	0.0179999	4921	tags=45%, list=15%, signal=39%	ENSG00000100823/ENSG00000113360/ENSG00000104889/ENSG00000112874/ENSG00000138231/ENSG00000241370/ENSG00000179151/ENSG00000174371/ENSG00000104356/ENSG00000172336/ENSG00000168496/ENSG00000123908/ENSG00000171865/ENSG00000124787
GOBP_ESTABLISHMENT_OF_PROTEIN_LOCALIZATION_TO_CHROMOSOME	GOBP_ESTABLISHMENT_OF_PROTEIN_LOCALIZATION_TO_CHROMOSOME	25	-0.603012	-1.83956	0.00237824	0.0273357	0.021222	3064	tags=60%, list=9%, signal=55%	ENSG00000130826/ENSG00000183207/ENSG00000146731/ENSG00000115484/ENSG00000150753/ENSG00000166226/ENSG00000151612/ENSG00000163468/ENSG00000102977/ENSG00000135624/ENSG00000120438/ENSG00000141499/ENSG00000139618/ENSG00000156261/ENSG00000161036
GOMF_PROTEIN_TRANSPORTER_ACTIVITY	GOMF_PROTEIN_TRANSPORTER_ACTIVITY	30	-0.582635	-1.84082	0.00276214	0.0301711	0.0234232	6697	tags=53%, list=20%, signal=43%	ENSG00000150779/ENSG00000138138/ENSG00000170348/ENSG00000126768/ENSG00000132432/ENSG00000129667/ENSG00000132286/ENSG00000143384/ENSG00000221838/ENSG00000196683/ENSG00000177370/ENSG00000134375/ENSG00000265354/ENSG00000204152/ENSG00000058262/ENSG00000130204
GOMF_HISTONE_KINASE_ACTIVITY	GOMF_HISTONE_KINASE_ACTIVITY	16	-0.679156	-1.84236	0.00195906	0.0240856	0.0186988	3739	tags=56%, list=11%, signal=50%	ENSG00000009954/ENSG00000149554/ENSG00000178999/ENSG00000100749/ENSG00000170312/ENSG00000177602/ENSG00000132356/ENSG00000123374/ENSG00000087586
GOBP_PEPTIDYL_TYROSINE_DEPHOSPHORYLATION	GOBP_PEPTIDYL_TYROSINE_DEPHOSPHORYLATION	98	-0.462196	-1.84241	6.5e-05	0.00169124	0.00131299	5725	tags=38%, list=17%, signal=31%	ENSG00000153233/ENSG00000155093/ENSG00000138166/ENSG00000100526/ENSG00000111880/ENSG00000204179/ENSG00000070778/ENSG00000108389/ENSG00000158079/ENSG00000081237/ENSG00000149177/ENSG00000139505/ENSG00000276023/ENSG00000158402/ENSG00000141298/ENSG00000063601/ENSG00000111679/ENSG00000173482/ENSG00000154127/ENSG00000120875/ENSG00000184207/ENSG00000079393/ENSG00000139318/ENSG00000158050/ENSG00000143851…
GOMF_U3_SNORNA_BINDING	GOMF_U3_SNORNA_BINDING	11	-0.744312	-1.84242	0.0030156	0.0314767	0.0244369	4684	tags=73%, list=14%, signal=63%	ENSG00000079246/ENSG00000100138/ENSG00000145912/ENSG00000167721/ENSG00000150990/ENSG00000253729/ENSG00000114767/ENSG00000165733
GOBP_CHAPERONE_COFACTOR_DEPENDENT_PROTEIN_REFOLDING	GOBP_CHAPERONE_COFACTOR_DEPENDENT_PROTEIN_REFOLDING	34	-0.572244	-1.84248	0.0013247	0.0182069	0.0141349	7329	tags=47%, list=22%, signal=37%	ENSG00000132002/ENSG00000232150/ENSG00000136816/ENSG00000100380/ENSG00000126803/ENSG00000155304/ENSG00000168259/ENSG00000137094/ENSG00000115541/ENSG00000044574/ENSG00000109971/ENSG00000113013/ENSG00000136827/ENSG00000120694/ENSG00000128228/ENSG00000173110
GOBP_NCRNA_3_END_PROCESSING	GOBP_NCRNA_3_END_PROCESSING	41	-0.548586	-1.84268	0.000662	0.0108231	0.00840248	7998	tags=56%, list=24%, signal=43%	ENSG00000181433/ENSG00000072506/ENSG00000006744/ENSG00000117419/ENSG00000120699/ENSG00000171824/ENSG00000132773/ENSG00000185085/ENSG00000121274/ENSG00000105202/ENSG00000102786/ENSG00000104626/ENSG00000138385/ENSG00000130826/ENSG00000188573/ENSG00000130713/ENSG00000138614/ENSG00000107371/ENSG00000161980/ENSG00000123737/ENSG00000178896/ENSG00000171858/ENSG00000103005
GOCC_SITE_OF_DOUBLE_STRAND_BREAK	GOCC_SITE_OF_DOUBLE_STRAND_BREAK	73	-0.489259	-1.84324	0.000181	0.00376288	0.0029213	5781	tags=41%, list=17%, signal=34%	ENSG00000188996/ENSG00000160789/ENSG00000020922/ENSG00000113522/ENSG00000148362/ENSG00000116670/ENSG00000253251/ENSG00000138071/ENSG00000112130/ENSG00000143799/ENSG00000106399/ENSG00000101773/ENSG00000110107/ENSG00000117748/ENSG00000039650/ENSG00000136273/ENSG00000204086/ENSG00000111602/ENSG00000112511/ENSG00000241685/ENSG00000148153/ENSG00000176563/ENSG00000051180/ENSG00000188486/ENSG00000141499…
GOBP_RESPONSE_TO_IONIZING_RADIATION	GOBP_RESPONSE_TO_IONIZING_RADIATION	140	-0.446821	-1.84365	1.64e-05	0.000538	0.000417	5540	tags=44%, list=17%, signal=37%	ENSG00000196419/ENSG00000197299/ENSG00000213689/ENSG00000175054/ENSG00000030110/ENSG00000151164/ENSG00000087088/ENSG00000177885/ENSG00000079246/ENSG00000149115/ENSG00000079805/ENSG00000112130/ENSG00000143799/ENSG00000081237/ENSG00000157212/ENSG00000182979/ENSG00000166130/ENSG00000183765/ENSG00000133895/ENSG00000132436/ENSG00000124762/ENSG00000163781/ENSG00000114346/ENSG00000180543/ENSG00000004487…
GOBP_CELL_REDOX_HOMEOSTASIS	GOBP_CELL_REDOX_HOMEOSTASIS	37	-0.555366	-1.844	0.00235601	0.027126	0.0210591	9386	tags=51%, list=28%, signal=37%	ENSG00000007171/ENSG00000197930/ENSG00000023318/ENSG00000117592/ENSG00000197763/ENSG00000198843/ENSG00000089250/ENSG00000100823/ENSG00000018280/ENSG00000169627/ENSG00000198431/ENSG00000126432/ENSG00000269858/ENSG00000091140/ENSG00000104687/ENSG00000183336/ENSG00000131871/ENSG00000167815/ENSG00000108010
GOBP_TRNA_WOBBLE_URIDINE_MODIFICATION	GOBP_TRNA_WOBBLE_URIDINE_MODIFICATION	14	-0.693576	-1.84472	0.00235515	0.027126	0.0210591	4571	tags=57%, list=14%, signal=49%	ENSG00000124217/ENSG00000250305/ENSG00000174177/ENSG00000142544/ENSG00000100416/ENSG00000070061/ENSG00000198841/ENSG00000137760
GOBP_REGULATION_OF_CELL_CYCLE_G1_S_PHASE_TRANSITION	GOBP_REGULATION_OF_CELL_CYCLE_G1_S_PHASE_TRANSITION	155	-0.439684	-1.8451	3.99e-06	0.000165	0.000128	3627	tags=30%, list=11%, signal=27%	ENSG00000183765/ENSG00000133895/ENSG00000147889/ENSG00000124762/ENSG00000172167/ENSG00000181817/ENSG00000123080/ENSG00000122882/ENSG00000130037/ENSG00000117748/ENSG00000110092/ENSG00000156876/ENSG00000166483/ENSG00000075218/ENSG00000111679/ENSG00000214309/ENSG00000139687/ENSG00000118193/ENSG00000112576/ENSG00000114867/ENSG00000077684/ENSG00000006712/ENSG00000253729/ENSG00000094804/ENSG00000171848…
GOMF_RNA_METHYLTRANSFERASE_ACTIVITY	GOMF_RNA_METHYLTRANSFERASE_ACTIVITY	65	-0.49805	-1.84665	0.000245	0.00483799	0.00375596	7642	tags=49%, list=23%, signal=38%	ENSG00000138382/ENSG00000255561/ENSG00000130305/ENSG00000162851/ENSG00000123600/ENSG00000206562/ENSG00000037897/ENSG00000099899/ENSG00000165055/ENSG00000105202/ENSG00000278619/ENSG00000071462/ENSG00000166166/ENSG00000250305/ENSG00000107614/ENSG00000037474/ENSG00000138050/ENSG00000188573/ENSG00000162623/ENSG00000104907/ENSG00000168806/ENSG00000101574/ENSG00000160193/ENSG00000108592/ENSG00000165819…
GOMF_TRNA_METHYLTRANSFERASE_ACTIVITY	GOMF_TRNA_METHYLTRANSFERASE_ACTIVITY	33	-0.577918	-1.84842	0.00155951	0.020481	0.0159003	7238	tags=52%, list=22%, signal=40%	ENSG00000123600/ENSG00000206562/ENSG00000037897/ENSG00000165055/ENSG00000166166/ENSG00000250305/ENSG00000107614/ENSG00000037474/ENSG00000138050/ENSG00000162623/ENSG00000104907/ENSG00000168806/ENSG00000160193/ENSG00000068438/ENSG00000137760/ENSG00000066651/ENSG00000134077
GOBP_POSITIVE_REGULATION_OF_CELL_CYCLE_G1_S_PHASE_TRANSITION	GOBP_POSITIVE_REGULATION_OF_CELL_CYCLE_G1_S_PHASE_TRANSITION	53	-0.522497	-1.85206	0.000593	0.00990813	0.00769215	3444	tags=36%, list=10%, signal=32%	ENSG00000172167/ENSG00000181817/ENSG00000130037/ENSG00000110092/ENSG00000156876/ENSG00000214309/ENSG00000112576/ENSG00000114867/ENSG00000006712/ENSG00000094804/ENSG00000171848/ENSG00000142208/ENSG00000101447/ENSG00000198176/ENSG00000167325/ENSG00000166263/ENSG00000106462/ENSG00000123473/ENSG00000215301
GOBP_POSITIVE_REGULATION_OF_MITOCHONDRIAL_MEMBRANE_POTENTIAL	GOBP_POSITIVE_REGULATION_OF_MITOCHONDRIAL_MEMBRANE_POTENTIAL	10	-0.774953	-1.8527	0.00179455	0.0226932	0.0176178	2602	tags=60%, list=8%, signal=55%	ENSG00000136997/ENSG00000175701/ENSG00000165283/ENSG00000142208/ENSG00000015475/ENSG00000165280
GOBP_RNA_STABILIZATION	GOBP_RNA_STABILIZATION	58	-0.512927	-1.85311	0.000532	0.00913963	0.00709552	8435	tags=55%, list=25%, signal=41%	ENSG00000159217/ENSG00000182872/ENSG00000127191/ENSG00000146469/ENSG00000009307/ENSG00000145414/ENSG00000151014/ENSG00000174606/ENSG00000158246/ENSG00000138668/ENSG00000089280/ENSG00000135316/ENSG00000121274/ENSG00000174953/ENSG00000065978/ENSG00000180336/ENSG00000018280/ENSG00000172239/ENSG00000107614/ENSG00000037474/ENSG00000107929/ENSG00000130826/ENSG00000120948/ENSG00000177733/ENSG00000121766…
GOCC_NUCLEAR_MEMBRANE	GOCC_NUCLEAR_MEMBRANE	294	-0.409608	-1.85331	3.03e-08	2.58e-06	2.01e-06	5475	tags=36%, list=16%, signal=31%	ENSG00000179915/ENSG00000160789/ENSG00000182095/ENSG00000147955/ENSG00000135924/ENSG00000136478/ENSG00000109084/ENSG00000140931/ENSG00000189077/ENSG00000144648/ENSG00000155561/ENSG00000174669/ENSG00000065978/ENSG00000198929/ENSG00000125450/ENSG00000127870/ENSG00000151353/ENSG00000107937/ENSG00000143575/ENSG00000102900/ENSG00000184436/ENSG00000189362/ENSG00000164062/ENSG00000179776/ENSG00000134324…
GOBP_RNA_SPLICING_VIA_ENDONUCLEOLYTIC_CLEAVAGE_AND_LIGATION	GOBP_RNA_SPLICING_VIA_ENDONUCLEOLYTIC_CLEAVAGE_AND_LIGATION	11	-0.748907	-1.8538	0.00260859	0.0287705	0.0223359	3716	tags=55%, list=11%, signal=48%	ENSG00000198860/ENSG00000087302/ENSG00000154743/ENSG00000176261/ENSG00000079785/ENSG00000182173
GOBP_PROTEIN_HETEROTETRAMERIZATION	GOBP_PROTEIN_HETEROTETRAMERIZATION	15	-0.695619	-1.85413	0.00329185	0.0332761	0.0258338	4717	tags=60%, list=14%, signal=52%	ENSG00000111605/ENSG00000167005/ENSG00000186395/ENSG00000116120/ENSG00000179115/ENSG00000171848/ENSG00000008710/ENSG00000167325/ENSG00000118762
GOCC_DYNEIN_AXONEMAL_PARTICLE	GOCC_DYNEIN_AXONEMAL_PARTICLE	20	-0.640926	-1.85475	0.00189137	0.0235247	0.0182634	7014	tags=70%, list=21%, signal=55%	ENSG00000243667/ENSG00000166246/ENSG00000122735/ENSG00000165506/ENSG00000104450/ENSG00000167646/ENSG00000065268/ENSG00000183207/ENSG00000004838/ENSG00000163879/ENSG00000168439/ENSG00000256061/ENSG00000175792/ENSG00000096384
GOMF_K48_LINKED_POLYUBIQUITIN_MODIFICATION_DEPENDENT_PROTEIN_BINDING	GOMF_K48_LINKED_POLYUBIQUITIN_MODIFICATION_DEPENDENT_PROTEIN_BINDING	10	-0.77615	-1.85556	0.00172016	0.0218743	0.0169821	1435	tags=40%, list=4%, signal=38%	ENSG00000263528/ENSG00000182446/ENSG00000165280/ENSG00000070010
GOBP_PROTEIN_LOCALIZATION_TO_CHROMOSOME_TELOMERIC_REGION	GOBP_PROTEIN_LOCALIZATION_TO_CHROMOSOME_TELOMERIC_REGION	30	-0.587863	-1.85734	0.00224309	0.0261349	0.0202897	5208	tags=60%, list=16%, signal=51%	ENSG00000175054/ENSG00000079246/ENSG00000130826/ENSG00000254093/ENSG00000146731/ENSG00000115484/ENSG00000150753/ENSG00000166226/ENSG00000130119/ENSG00000151612/ENSG00000163468/ENSG00000102977/ENSG00000135624/ENSG00000163938/ENSG00000120438/ENSG00000141499/ENSG00000139618/ENSG00000156261
GOBP_NEGATIVE_REGULATION_OF_RNA_CATABOLIC_PROCESS	GOBP_NEGATIVE_REGULATION_OF_RNA_CATABOLIC_PROCESS	70	-0.498364	-1.8576	0.000213	0.00428142	0.00332386	8435	tags=54%, list=25%, signal=41%	ENSG00000159217/ENSG00000182872/ENSG00000127191/ENSG00000146469/ENSG00000009307/ENSG00000145414/ENSG00000151014/ENSG00000141232/ENSG00000174606/ENSG00000158246/ENSG00000081277/ENSG00000138668/ENSG00000089280/ENSG00000135316/ENSG00000102081/ENSG00000121274/ENSG00000174953/ENSG00000065978/ENSG00000180336/ENSG00000018280/ENSG00000172239/ENSG00000107614/ENSG00000037474/ENSG00000107929/ENSG00000130826…
GOBP_TRNA_5_LEADER_REMOVAL	GOBP_TRNA_5_LEADER_REMOVAL	13	-0.703669	-1.85793	0.00542249	0.0465487	0.0361379	4701	tags=46%, list=14%, signal=40%	ENSG00000148688/ENSG00000138385/ENSG00000241370/ENSG00000104356/ENSG00000172336/ENSG00000124787
GOMF_AROMATIC_AMINO_ACID_TRANSMEMBRANE_TRANSPORTER_ACTIVITY	GOMF_AROMATIC_AMINO_ACID_TRANSMEMBRANE_TRANSPORTER_ACTIVITY	10	-0.777245	-1.85818	0.00168297	0.0216029	0.0167713	1142	tags=40%, list=3%, signal=39%	ENSG00000112394/ENSG00000139514/ENSG00000139370/ENSG00000103257
GOCC_ANAPHASE_PROMOTING_COMPLEX	GOCC_ANAPHASE_PROMOTING_COMPLEX	21	-0.637207	-1.85915	0.00441456	0.0399597	0.0310226	3996	tags=48%, list=12%, signal=42%	ENSG00000176386/ENSG00000094880/ENSG00000164162/ENSG00000156970/ENSG00000141552/ENSG00000175063/ENSG00000117399/ENSG00000004897/ENSG00000105325/ENSG00000108106
GOBP_PROTEIN_K11_LINKED_UBIQUITINATION	GOBP_PROTEIN_K11_LINKED_UBIQUITINATION	30	-0.588718	-1.86004	0.00224309	0.0261349	0.0202897	3996	tags=53%, list=12%, signal=47%	ENSG00000173456/ENSG00000089053/ENSG00000119048/ENSG00000176386/ENSG00000077152/ENSG00000094880/ENSG00000077721/ENSG00000164162/ENSG00000063978/ENSG00000185651/ENSG00000141552/ENSG00000170035/ENSG00000175063/ENSG00000004897/ENSG00000105325/ENSG00000108106
GOBP_REGULATION_OF_SUBSTRATE_ADHESION_DEPENDENT_CELL_SPREADING	GOBP_REGULATION_OF_SUBSTRATE_ADHESION_DEPENDENT_CELL_SPREADING	54	-0.523425	-1.86013	0.000287	0.00550096	0.00427065	5680	tags=48%, list=17%, signal=40%	ENSG00000184292/ENSG00000114646/ENSG00000110880/ENSG00000179218/ENSG00000130402/ENSG00000179820/ENSG00000079805/ENSG00000136238/ENSG00000073712/ENSG00000197747/ENSG00000179051/ENSG00000100106/ENSG00000099250/ENSG00000166333/ENSG00000147459/ENSG00000073849/ENSG00000169398/ENSG00000167193/ENSG00000169750/ENSG00000107104/ENSG00000185624/ENSG00000108561/ENSG00000196924/ENSG00000169756/ENSG00000163466…
GOBP_POSITIVE_REGULATION_OF_CELL_CYCLE	GOBP_POSITIVE_REGULATION_OF_CELL_CYCLE	297	-0.410679	-1.86166	1.29e-08	1.2e-06	9.34e-07	3706	tags=30%, list=11%, signal=27%	ENSG00000108100/ENSG00000129173/ENSG00000183765/ENSG00000101350/ENSG00000126226/ENSG00000179051/ENSG00000172167/ENSG00000181817/ENSG00000114346/ENSG00000070018/ENSG00000149554/ENSG00000116560/ENSG00000130037/ENSG00000122966/ENSG00000176208/ENSG00000158402/ENSG00000110092/ENSG00000078401/ENSG00000164109/ENSG00000136997/ENSG00000156876/ENSG00000137804/ENSG00000124422/ENSG00000160683/ENSG00000171792…
GOBP_MEIOTIC_SPINDLE_ORGANIZATION	GOBP_MEIOTIC_SPINDLE_ORGANIZATION	14	-0.700422	-1.86293	0.00201601	0.0244504	0.018982	7957	tags=93%, list=24%, signal=71%	ENSG00000164961/ENSG00000167110/ENSG00000085224/ENSG00000037042/ENSG00000261456/ENSG00000100345/ENSG00000080986/ENSG00000135476/ENSG00000112029/ENSG00000066279/ENSG00000157456/ENSG00000131462/ENSG00000087586
GOBP_RRNA_3_END_PROCESSING	GOBP_RRNA_3_END_PROCESSING	10	-0.779279	-1.86304	0.00158999	0.0206896	0.0160623	7008	tags=80%, list=21%, signal=63%	ENSG00000117419/ENSG00000120699/ENSG00000171824/ENSG00000104626/ENSG00000130713/ENSG00000107371/ENSG00000123737/ENSG00000171858
GOBP_POSTREPLICATION_REPAIR	GOBP_POSTREPLICATION_REPAIR	34	-0.578673	-1.86318	0.000982	0.014847	0.0115265	4857	tags=53%, list=15%, signal=45%	ENSG00000166803/ENSG00000163743/ENSG00000116670/ENSG00000169139/ENSG00000100479/ENSG00000154914/ENSG00000077721/ENSG00000132646/ENSG00000143476/ENSG00000103194/ENSG00000012048/ENSG00000106628/ENSG00000244687/ENSG00000004142/ENSG00000010072/ENSG00000062822/ENSG00000165280/ENSG00000177889
GOBP_NEGATIVE_REGULATION_OF_MITOTIC_CELL_CYCLE_PHASE_TRANSITION	GOBP_NEGATIVE_REGULATION_OF_MITOTIC_CELL_CYCLE_PHASE_TRANSITION	165	-0.440414	-1.86449	2.08e-06	9.57e-05	7.43e-05	3627	tags=42%, list=11%, signal=37%	ENSG00000197299/ENSG00000213689/ENSG00000106144/ENSG00000020922/ENSG00000126215/ENSG00000159147/ENSG00000115170/ENSG00000075711/ENSG00000169857/ENSG00000116670/ENSG00000149930/ENSG00000169372/ENSG00000183765/ENSG00000126226/ENSG00000124762/ENSG00000174442/ENSG00000163781/ENSG00000184445/ENSG00000169679/ENSG00000254093/ENSG00000116691/ENSG00000149554/ENSG00000112742/ENSG00000183484/ENSG00000117724…
GOBP_AEROBIC_RESPIRATION	GOBP_AEROBIC_RESPIRATION	184	-0.432183	-1.86467	1.2e-06	5.74e-05	4.46e-05	5137	tags=38%, list=15%, signal=32%	ENSG00000197444/ENSG00000154723/ENSG00000066855/ENSG00000178741/ENSG00000198786/ENSG00000136381/ENSG00000169020/ENSG00000129993/ENSG00000229344/ENSG00000105953/ENSG00000101986/ENSG00000119013/ENSG00000170906/ENSG00000111775/ENSG00000150756/ENSG00000100644/ENSG00000127184/ENSG00000023228/ENSG00000091140/ENSG00000169021/ENSG00000090266/ENSG00000130414/ENSG00000167985/ENSG00000198763/ENSG00000178127…
GOCC_RNA_POLYMERASE_I_COMPLEX	GOCC_RNA_POLYMERASE_I_COMPLEX	13	-0.706731	-1.86602	0.00512739	0.0448055	0.0347846	6060	tags=62%, list=18%, signal=50%	ENSG00000099817/ENSG00000163882/ENSG00000068654/ENSG00000171453/ENSG00000137054/ENSG00000177700/ENSG00000125630/ENSG00000117877
GOMF_OXIDOREDUCTASE_ACTIVITY_ACTING_ON_A_SULFUR_GROUP_OF_DONORS_NAD_P_AS_ACCEPTOR	GOMF_OXIDOREDUCTASE_ACTIVITY_ACTING_ON_A_SULFUR_GROUP_OF_DONORS_NAD_P_AS_ACCEPTOR	13	-0.707539	-1.86815	0.00512739	0.0448055	0.0347846	7456	tags=69%, list=22%, signal=54%	ENSG00000197763/ENSG00000198843/ENSG00000173221/ENSG00000167693/ENSG00000198431/ENSG00000091140/ENSG00000104687/ENSG00000102144/ENSG00000129235
GOBP_NEGATIVE_REGULATION_OF_EXTRINSIC_APOPTOTIC_SIGNALING_PATHWAY	GOBP_NEGATIVE_REGULATION_OF_EXTRINSIC_APOPTOTIC_SIGNALING_PATHWAY	90	-0.48009	-1.86857	5.5e-05	0.00145288	0.00112794	5467	tags=36%, list=16%, signal=30%	ENSG00000015171/ENSG00000160789/ENSG00000112175/ENSG00000115170/ENSG00000173039/ENSG00000102145/ENSG00000170633/ENSG00000215397/ENSG00000118503/ENSG00000148737/ENSG00000099250/ENSG00000082701/ENSG00000143384/ENSG00000108443/ENSG00000012048/ENSG00000090339/ENSG00000138448/ENSG00000116288/ENSG00000167815/ENSG00000142208/ENSG00000181788/ENSG00000131467/ENSG00000169083/ENSG00000091732/ENSG00000171791…
GOMF_STRUCTURAL_CONSTITUENT_OF_NUCLEAR_PORE	GOMF_STRUCTURAL_CONSTITUENT_OF_NUCLEAR_PORE	26	-0.609597	-1.86985	0.0010847	0.0158655	0.0123171	5886	tags=62%, list=18%, signal=51%	ENSG00000110713/ENSG00000198088/ENSG00000155561/ENSG00000125450/ENSG00000102900/ENSG00000196313/ENSG00000113569/ENSG00000139496/ENSG00000095319/ENSG00000213024/ENSG00000111581/ENSG00000058804/ENSG00000102898/ENSG00000108559/ENSG00000124789/ENSG00000163002
GOCC_FICOLIN_1_RICH_GRANULE	GOCC_FICOLIN_1_RICH_GRANULE	182	-0.43332	-1.87008	1.8e-06	8.33e-05	6.46e-05	4852	tags=32%, list=15%, signal=28%	ENSG00000196262/ENSG00000120868/ENSG00000111530/ENSG00000240972/ENSG00000018280/ENSG00000138071/ENSG00000115828/ENSG00000136238/ENSG00000257335/ENSG00000148180/ENSG00000241839/ENSG00000164062/ENSG00000136279/ENSG00000131355/ENSG00000161057/ENSG00000084072/ENSG00000080824/ENSG00000185627/ENSG00000136930/ENSG00000160883/ENSG00000171051/ENSG00000067225/ENSG00000131473/ENSG00000171314/ENSG00000143106…
GOBP_POSITIVE_REGULATION_OF_CHROMOSOME_SEGREGATION	GOBP_POSITIVE_REGULATION_OF_CHROMOSOME_SEGREGATION	14	-0.703801	-1.87192	0.00179048	0.0226838	0.0176105	4190	tags=50%, list=13%, signal=44%	ENSG00000068903/ENSG00000179051/ENSG00000178999/ENSG00000094804/ENSG00000167513/ENSG00000126581/ENSG00000134057
GOBP_NEGATIVE_REGULATION_OF_T_CELL_DIFFERENTIATION	GOBP_NEGATIVE_REGULATION_OF_T_CELL_DIFFERENTIATION	39	-0.558298	-1.8722	0.00133581	0.0182462	0.0141654	5504	tags=41%, list=16%, signal=34%	ENSG00000189403/ENSG00000105639/ENSG00000136630/ENSG00000163599/ENSG00000144161/ENSG00000135870/ENSG00000056586/ENSG00000163874/ENSG00000077238/ENSG00000160685/ENSG00000121210/ENSG00000167815/ENSG00000198435/ENSG00000159216/ENSG00000113916/ENSG00000067955
GOBP_PROTEASOME_MEDIATED_UBIQUITIN_DEPENDENT_PROTEIN_CATABOLIC_PROCESS	GOBP_PROTEASOME_MEDIATED_UBIQUITIN_DEPENDENT_PROTEIN_CATABOLIC_PROCESS	408	-0.39817	-1.8726	2.79e-10	4.22e-08	3.28e-08	5378	tags=34%, list=16%, signal=29%	ENSG00000135924/ENSG00000179526/ENSG00000188612/ENSG00000198862/ENSG00000133794/ENSG00000115307/ENSG00000177479/ENSG00000049759/ENSG00000198876/ENSG00000145428/ENSG00000159352/ENSG00000166167/ENSG00000169884/ENSG00000105723/ENSG00000113712/ENSG00000163743/ENSG00000129993/ENSG00000077463/ENSG00000079999/ENSG00000170633/ENSG00000068903/ENSG00000087448/ENSG00000087191/ENSG00000094880/ENSG00000085382…
GOMF_MOLECULAR_FUNCTION_ACTIVATOR_ACTIVITY	GOMF_MOLECULAR_FUNCTION_ACTIVATOR_ACTIVITY	31	-0.587684	-1.87355	0.00127436	0.0177266	0.013762	7329	tags=65%, list=22%, signal=50%	ENSG00000132002/ENSG00000134571/ENSG00000169905/ENSG00000205981/ENSG00000063169/ENSG00000135924/ENSG00000213780/ENSG00000147548/ENSG00000100591/ENSG00000086061/ENSG00000168259/ENSG00000184709/ENSG00000069849/ENSG00000105821/ENSG00000070495/ENSG00000136770/ENSG00000069345/ENSG00000142208/ENSG00000105993/ENSG00000077232
GOMF_POTASSIUM_ION_BINDING	GOMF_POTASSIUM_ION_BINDING	12	-0.728241	-1.87407	0.00242648	0.0275676	0.021402	2122	tags=42%, list=6%, signal=39%	ENSG00000067225/ENSG00000185721/ENSG00000160209/ENSG00000068024/ENSG00000163399
GOCC_EXORIBONUCLEASE_COMPLEX	GOCC_EXORIBONUCLEASE_COMPLEX	20	-0.647699	-1.87435	0.00138825	0.0186736	0.0144972	3562	tags=50%, list=11%, signal=45%	ENSG00000120699/ENSG00000171824/ENSG00000130713/ENSG00000171311/ENSG00000135698/ENSG00000107371/ENSG00000138035/ENSG00000123737/ENSG00000178896/ENSG00000001497
GOBP_PROTEASOMAL_PROTEIN_CATABOLIC_PROCESS	GOBP_PROTEASOMAL_PROTEIN_CATABOLIC_PROCESS	485	-0.391015	-1.87446	1e-10	1.62e-08	1.26e-08	5378	tags=34%, list=16%, signal=29%	ENSG00000135924/ENSG00000179526/ENSG00000188612/ENSG00000198862/ENSG00000133794/ENSG00000115307/ENSG00000177479/ENSG00000049759/ENSG00000198876/ENSG00000145428/ENSG00000159352/ENSG00000182087/ENSG00000166167/ENSG00000169884/ENSG00000105723/ENSG00000113712/ENSG00000163743/ENSG00000129993/ENSG00000077463/ENSG00000079999/ENSG00000170633/ENSG00000151092/ENSG00000100911/ENSG00000068903/ENSG00000087448…
GOCC_CAJAL_BODY	GOCC_CAJAL_BODY	69	-0.504051	-1.87589	9.66e-05	0.00227919	0.00176944	6874	tags=49%, list=21%, signal=39%	ENSG00000252010/ENSG00000174606/ENSG00000132773/ENSG00000160201/ENSG00000075856/ENSG00000122566/ENSG00000102081/ENSG00000055044/ENSG00000105202/ENSG00000185046/ENSG00000239002/ENSG00000142528/ENSG00000182117/ENSG00000145912/ENSG00000130826/ENSG00000188573/ENSG00000136875/ENSG00000144161/ENSG00000104147/ENSG00000181817/ENSG00000179409/ENSG00000172062/ENSG00000041802/ENSG00000105618/ENSG00000198231…
GOBP_FEMALE_MEIOSIS_I	GOBP_FEMALE_MEIOSIS_I	12	-0.729216	-1.87657	0.00238999	0.0273454	0.0212295	5882	tags=75%, list=18%, signal=62%	ENSG00000160207/ENSG00000180336/ENSG00000119684/ENSG00000132016/ENSG00000080986/ENSG00000112029/ENSG00000157456/ENSG00000071539/ENSG00000087586
GOCC_RIBONUCLEASE_MRP_COMPLEX	GOCC_RIBONUCLEASE_MRP_COMPLEX	11	-0.758157	-1.87669	0.00194258	0.0239866	0.018622	1543	tags=36%, list=5%, signal=35%	ENSG00000104356/ENSG00000269900/ENSG00000172336/ENSG00000124787
GOCC_NUCLEAR_EXOSOME_RNASE_COMPLEX	GOCC_NUCLEAR_EXOSOME_RNASE_COMPLEX	12	-0.729472	-1.87723	0.00238999	0.0273454	0.0212295	6748	tags=58%, list=20%, signal=47%	ENSG00000120699/ENSG00000171824/ENSG00000130713/ENSG00000171311/ENSG00000107371/ENSG00000123737/ENSG00000178896
GOBP_CENTROSOME_SEPARATION	GOBP_CENTROSOME_SEPARATION	15	-0.705806	-1.88128	0.00255168	0.0283262	0.0219909	3549	tags=67%, list=11%, signal=60%	ENSG00000101350/ENSG00000149554/ENSG00000138160/ENSG00000130695/ENSG00000170037/ENSG00000099901/ENSG00000213024/ENSG00000117650/ENSG00000166579/ENSG00000087586
GOBP_PROTEIN_EXIT_FROM_ENDOPLASMIC_RETICULUM	GOBP_PROTEIN_EXIT_FROM_ENDOPLASMIC_RETICULUM	50	-0.534158	-1.88182	0.000389	0.00700062	0.00543491	5672	tags=42%, list=17%, signal=35%	ENSG00000157020/ENSG00000198833/ENSG00000148396/ENSG00000115307/ENSG00000110651/ENSG00000079332/ENSG00000088298/ENSG00000148248/ENSG00000184787/ENSG00000131871/ENSG00000138073/ENSG00000136986/ENSG00000071537/ENSG00000166598/ENSG00000106803/ENSG00000182446/ENSG00000113194/ENSG00000162298/ENSG00000134109/ENSG00000165280/ENSG00000070010
GOBP_PROTEIN_FOLDING_IN_ENDOPLASMIC_RETICULUM	GOBP_PROTEIN_FOLDING_IN_ENDOPLASMIC_RETICULUM	12	-0.731433	-1.88228	0.00217107	0.0255562	0.0198405	5488	tags=67%, list=16%, signal=56%	ENSG00000179218/ENSG00000102580/ENSG00000044574/ENSG00000167004/ENSG00000166598/ENSG00000185624/ENSG00000127022/ENSG00000077232
GOBP_CELLULAR_RESPONSE_TO_HEAT	GOBP_CELLULAR_RESPONSE_TO_HEAT	66	-0.508293	-1.88458	0.000129	0.00288193	0.00223738	4076	tags=35%, list=12%, signal=31%	ENSG00000230989/ENSG00000183199/ENSG00000168259/ENSG00000198793/ENSG00000080824/ENSG00000082701/ENSG00000144231/ENSG00000105821/ENSG00000151929/ENSG00000196591/ENSG00000108953/ENSG00000149196/ENSG00000105993/ENSG00000110172/ENSG00000102054/ENSG00000072062/ENSG00000162889/ENSG00000096384/ENSG00000254087/ENSG00000111199/ENSG00000165280/ENSG00000115008/ENSG00000173110
GOBP_NEGATIVE_REGULATION_BY_HOST_OF_VIRAL_TRANSCRIPTION	GOBP_NEGATIVE_REGULATION_BY_HOST_OF_VIRAL_TRANSCRIPTION	14	-0.708635	-1.88477	0.00149051	0.0196886	0.0152852	621	tags=57%, list=2%, signal=56%	ENSG00000120948/ENSG00000121864/ENSG00000084093/ENSG00000177606/ENSG00000116478/ENSG00000165916/ENSG00000277632/ENSG00000275302
GOBP_NEGATIVE_REGULATION_OF_CELL_CYCLE	GOBP_NEGATIVE_REGULATION_OF_CELL_CYCLE	353	-0.406262	-1.88529	2.26e-09	2.58e-07	2e-07	5957	tags=42%, list=18%, signal=35%	ENSG00000129355/ENSG00000143514/ENSG00000173846/ENSG00000143155/ENSG00000188996/ENSG00000138346/ENSG00000177683/ENSG00000104228/ENSG00000197299/ENSG00000213689/ENSG00000116809/ENSG00000239306/ENSG00000106144/ENSG00000020922/ENSG00000126215/ENSG00000159147/ENSG00000008405/ENSG00000175054/ENSG00000115170/ENSG00000100296/ENSG00000075711/ENSG00000151164/ENSG00000180336/ENSG00000169857/ENSG00000116670…
GOBP_POSITIVE_REGULATION_OF_UBIQUITIN_PROTEIN_TRANSFERASE_ACTIVITY	GOBP_POSITIVE_REGULATION_OF_UBIQUITIN_PROTEIN_TRANSFERASE_ACTIVITY	31	-0.592463	-1.88879	0.00107267	0.0157351	0.0122159	5196	tags=48%, list=16%, signal=41%	ENSG00000137692/ENSG00000166167/ENSG00000127445/ENSG00000140988/ENSG00000120539/ENSG00000185651/ENSG00000166851/ENSG00000101255/ENSG00000175063/ENSG00000188215/ENSG00000117399/ENSG00000105325/ENSG00000109184/ENSG00000108106/ENSG00000177889
GOBP_TRANSLATIONAL_TERMINATION	GOBP_TRANSLATIONAL_TERMINATION	18	-0.671992	-1.89095	0.00139803	0.018721	0.014534	9534	tags=72%, list=29%, signal=52%	ENSG00000253626/ENSG00000164347/ENSG00000130921/ENSG00000081692/ENSG00000167862/ENSG00000120662/ENSG00000164062/ENSG00000163577/ENSG00000120705/ENSG00000132507/ENSG00000103342/ENSG00000087263/ENSG00000164163
GOMF_THREONINE_TYPE_ENDOPEPTIDASE_ACTIVITY	GOMF_THREONINE_TYPE_ENDOPEPTIDASE_ACTIVITY	13	-0.716564	-1.89198	0.00394701	0.0372769	0.0289398	2630	tags=54%, list=8%, signal=50%	ENSG00000136930/ENSG00000041357/ENSG00000277791/ENSG00000142507/ENSG00000008018/ENSG00000100804/ENSG00000159377
GOBP_ISOTYPE_SWITCHING_TO_IGG_ISOTYPES	GOBP_ISOTYPE_SWITCHING_TO_IGG_ISOTYPES	13	-0.716615	-1.89212	0.00394701	0.0372769	0.0289398	4019	tags=54%, list=12%, signal=47%	ENSG00000081237/ENSG00000157212/ENSG00000144381/ENSG00000176208/ENSG00000101017/ENSG00000076242/ENSG00000139370
GOMF_OXIDOREDUCTION_DRIVEN_ACTIVE_TRANSMEMBRANE_TRANSPORTER_ACTIVITY	GOMF_OXIDOREDUCTION_DRIVEN_ACTIVE_TRANSMEMBRANE_TRANSPORTER_ACTIVITY	72	-0.506716	-1.89219	7.88e-05	0.00197053	0.00152981	4758	tags=42%, list=14%, signal=36%	ENSG00000178741/ENSG00000198786/ENSG00000229344/ENSG00000119013/ENSG00000170906/ENSG00000111775/ENSG00000176340/ENSG00000023228/ENSG00000169021/ENSG00000090266/ENSG00000130414/ENSG00000198763/ENSG00000178127/ENSG00000198727/ENSG00000212907/ENSG00000198804/ENSG00000198886/ENSG00000184752/ENSG00000226085/ENSG00000131495/ENSG00000168653/ENSG00000131174/ENSG00000198840/ENSG00000198712/ENSG00000145494…
GOBP_CENTROSOME_DUPLICATION	GOBP_CENTROSOME_DUPLICATION	74	-0.501345	-1.8932	8.38e-05	0.00203972	0.00158353	6355	tags=47%, list=19%, signal=38%	ENSG00000168944/ENSG00000159069/ENSG00000135372/ENSG00000072864/ENSG00000160813/ENSG00000112877/ENSG00000101421/ENSG00000176155/ENSG00000239306/ENSG00000126215/ENSG00000131165/ENSG00000163611/ENSG00000164953/ENSG00000104728/ENSG00000156876/ENSG00000170037/ENSG00000103995/ENSG00000186166/ENSG00000142731/ENSG00000080986/ENSG00000012048/ENSG00000134318/ENSG00000178295/ENSG00000213024/ENSG00000168061…
GOBP_POSITIVE_REGULATION_OF_NEUTROPHIL_MIGRATION	GOBP_POSITIVE_REGULATION_OF_NEUTROPHIL_MIGRATION	32	-0.591809	-1.89446	0.00110874	0.0160948	0.0124951	4525	tags=41%, list=14%, signal=35%	ENSG00000128340/ENSG00000183049/ENSG00000136238/ENSG00000180549/ENSG00000002586/ENSG00000102181/ENSG00000078401/ENSG00000156026/ENSG00000151651/ENSG00000108561/ENSG00000115008/ENSG00000087470/ENSG00000171860
GOCC_FANCONI_ANAEMIA_NUCLEAR_COMPLEX	GOCC_FANCONI_ANAEMIA_NUCLEAR_COMPLEX	13	-0.717898	-1.8955	0.00379946	0.0366815	0.0284776	6269	tags=77%, list=19%, signal=63%	ENSG00000187790/ENSG00000175279/ENSG00000181544/ENSG00000241563/ENSG00000169689/ENSG00000115392/ENSG00000187741/ENSG00000112039/ENSG00000221829/ENSG00000158169
GOCC_OUTER_KINETOCHORE	GOCC_OUTER_KINETOCHORE	11	-0.766341	-1.89695	0.00137152	0.0185482	0.0143999	2811	tags=82%, list=8%, signal=75%	ENSG00000182628/ENSG00000117724/ENSG00000156970/ENSG00000080986/ENSG00000154839/ENSG00000165480/ENSG00000166851/ENSG00000040275/ENSG00000134057
GOBP_NEGATIVE_REGULATION_OF_MITOTIC_CELL_CYCLE	GOBP_NEGATIVE_REGULATION_OF_MITOTIC_CELL_CYCLE	214	-0.43491	-1.89736	5.12e-08	4.06e-06	3.15e-06	3627	tags=43%, list=11%, signal=39%	ENSG00000197299/ENSG00000213689/ENSG00000106144/ENSG00000020922/ENSG00000126215/ENSG00000159147/ENSG00000115170/ENSG00000075711/ENSG00000151164/ENSG00000180336/ENSG00000169857/ENSG00000116670/ENSG00000149930/ENSG00000154920/ENSG00000172113/ENSG00000169372/ENSG00000183765/ENSG00000104290/ENSG00000126226/ENSG00000175756/ENSG00000124762/ENSG00000174442/ENSG00000172167/ENSG00000163781/ENSG00000184445…
GOBP_MITOTIC_INTRA_S_DNA_DAMAGE_CHECKPOINT_SIGNALING	GOBP_MITOTIC_INTRA_S_DNA_DAMAGE_CHECKPOINT_SIGNALING	17	-0.6904	-1.8977	0.00142463	0.0189829	0.0147373	5781	tags=76%, list=17%, signal=63%	ENSG00000095002/ENSG00000188996/ENSG00000020922/ENSG00000151164/ENSG00000154920/ENSG00000183765/ENSG00000075131/ENSG00000136273/ENSG00000144554/ENSG00000197774/ENSG00000137337/ENSG00000172613/ENSG00000172732
GOBP_ATP_METABOLIC_PROCESS	GOBP_ATP_METABOLIC_PROCESS	266	-0.424621	-1.90154	2.15e-08	1.95e-06	1.52e-06	4758	tags=34%, list=14%, signal=29%	ENSG00000178741/ENSG00000198786/ENSG00000154518/ENSG00000169020/ENSG00000129993/ENSG00000077463/ENSG00000229344/ENSG00000105953/ENSG00000101986/ENSG00000160326/ENSG00000119013/ENSG00000170906/ENSG00000111775/ENSG00000143799/ENSG00000150756/ENSG00000100644/ENSG00000127184/ENSG00000168209/ENSG00000132436/ENSG00000023228/ENSG00000091140/ENSG00000111674/ENSG00000169021/ENSG00000090266/ENSG00000130414…
GOCC_SM_LIKE_PROTEIN_FAMILY_COMPLEX	GOCC_SM_LIKE_PROTEIN_FAMILY_COMPLEX	98	-0.477081	-1.90175	2.08e-05	0.000654	0.000508	6521	tags=43%, list=20%, signal=35%	ENSG00000130520/ENSG00000198563/ENSG00000104852/ENSG00000186834/ENSG00000131876/ENSG00000169976/ENSG00000064703/ENSG00000128534/ENSG00000100138/ENSG00000046647/ENSG00000170860/ENSG00000183431/ENSG00000185246/ENSG00000136875/ENSG00000125870/ENSG00000131043/ENSG00000130332/ENSG00000082516/ENSG00000181817/ENSG00000139343/ENSG00000179409/ENSG00000172062/ENSG00000105618/ENSG00000100410/ENSG00000141759…
GOBP_RESPONSE_TO_MISFOLDED_PROTEIN	GOBP_RESPONSE_TO_MISFOLDED_PROTEIN	24	-0.629359	-1.90396	0.000876	0.0135357	0.0105084	2085	tags=42%, list=6%, signal=39%	ENSG00000036257/ENSG00000115307/ENSG00000151092/ENSG00000136986/ENSG00000070423/ENSG00000136827/ENSG00000128228/ENSG00000136731/ENSG00000165280/ENSG00000070010
GOCC_ENDORIBONUCLEASE_COMPLEX	GOCC_ENDORIBONUCLEASE_COMPLEX	35	-0.586239	-1.90491	0.000489	0.00848816	0.00658976	4609	tags=37%, list=14%, signal=32%	ENSG00000113360/ENSG00000128191/ENSG00000154743/ENSG00000241370/ENSG00000104356/ENSG00000269900/ENSG00000172336/ENSG00000135829/ENSG00000001497/ENSG00000182173/ENSG00000123908/ENSG00000211460/ENSG00000124787
GOBP_PROTEIN_DNA_COMPLEX_SUBUNIT_ORGANIZATION	GOBP_PROTEIN_DNA_COMPLEX_SUBUNIT_ORGANIZATION	232	-0.432072	-1.90551	5.7e-08	4.47e-06	3.47e-06	6551	tags=44%, list=20%, signal=35%	ENSG00000111875/ENSG00000273841/ENSG00000187778/ENSG00000145734/ENSG00000068878/ENSG00000275379/ENSG00000274290/ENSG00000278705/ENSG00000075856/ENSG00000204209/ENSG00000175279/ENSG00000146414/ENSG00000273802/ENSG00000189403/ENSG00000171853/ENSG00000117505/ENSG00000140307/ENSG00000179119/ENSG00000203852/ENSG00000085721/ENSG00000105447/ENSG00000169884/ENSG00000286522/ENSG00000111530/ENSG00000119335…
GOCC_TRANSFERASE_COMPLEX_TRANSFERRING_PHOSPHORUS_CONTAINING_GROUPS	GOCC_TRANSFERASE_COMPLEX_TRANSFERRING_PHOSPHORUS_CONTAINING_GROUPS	250	-0.426444	-1.9063	2.39e-08	2.14e-06	1.66e-06	4722	tags=35%, list=14%, signal=30%	ENSG00000105647/ENSG00000079246/ENSG00000116670/ENSG00000163882/ENSG00000102387/ENSG00000101868/ENSG00000148229/ENSG00000256525/ENSG00000014138/ENSG00000064995/ENSG00000165417/ENSG00000197265/ENSG00000262919/ENSG00000100479/ENSG00000197780/ENSG00000108100/ENSG00000058091/ENSG00000196586/ENSG00000164776/ENSG00000124762/ENSG00000183474/ENSG00000148835/ENSG00000068654/ENSG00000102978/ENSG00000171453…
GOBP_NEGATIVE_REGULATION_OF_MRNA_METABOLIC_PROCESS	GOBP_NEGATIVE_REGULATION_OF_MRNA_METABOLIC_PROCESS	86	-0.495386	-1.90744	3.2e-05	0.00092	0.000714	7029	tags=48%, list=21%, signal=38%	ENSG00000136807/ENSG00000151014/ENSG00000141232/ENSG00000154548/ENSG00000174606/ENSG00000124193/ENSG00000158246/ENSG00000081277/ENSG00000138668/ENSG00000115875/ENSG00000089280/ENSG00000122566/ENSG00000135316/ENSG00000102081/ENSG00000121274/ENSG00000065978/ENSG00000204356/ENSG00000180336/ENSG00000018280/ENSG00000150459/ENSG00000172239/ENSG00000107929/ENSG00000120948/ENSG00000205937/ENSG00000177733…
GOBP_RNA_SPLICING	GOBP_RNA_SPLICING	411	-0.405534	-1.90888	1e-10	1.62e-08	1.26e-08	6521	tags=39%, list=20%, signal=32%	ENSG00000130520/ENSG00000198563/ENSG00000198860/ENSG00000161547/ENSG00000104852/ENSG00000112531/ENSG00000163510/ENSG00000110063/ENSG00000143368/ENSG00000078328/ENSG00000139168/ENSG00000265241/ENSG00000163660/ENSG00000160201/ENSG00000075856/ENSG00000131876/ENSG00000115875/ENSG00000139675/ENSG00000089280/ENSG00000122566/ENSG00000135316/ENSG00000110713/ENSG00000102081/ENSG00000105298/ENSG00000198258…
GOBP_CELLULAR_RESPIRATION	GOBP_CELLULAR_RESPIRATION	227	-0.432394	-1.90931	1.01e-07	7.34e-06	5.7e-06	5137	tags=37%, list=15%, signal=32%	ENSG00000197444/ENSG00000154723/ENSG00000066855/ENSG00000042286/ENSG00000178741/ENSG00000198786/ENSG00000136381/ENSG00000169020/ENSG00000129993/ENSG00000229344/ENSG00000105953/ENSG00000101986/ENSG00000119013/ENSG00000170906/ENSG00000111775/ENSG00000256525/ENSG00000150756/ENSG00000100644/ENSG00000127184/ENSG00000135469/ENSG00000023228/ENSG00000091140/ENSG00000169021/ENSG00000090266/ENSG00000130414…
GOBP_MRNA_PROCESSING	GOBP_MRNA_PROCESSING	468	-0.401422	-1.90938	1e-10	1.62e-08	1.26e-08	6521	tags=40%, list=20%, signal=32%	ENSG00000130520/ENSG00000198563/ENSG00000198860/ENSG00000161547/ENSG00000104852/ENSG00000112531/ENSG00000248333/ENSG00000163510/ENSG00000110063/ENSG00000136270/ENSG00000143368/ENSG00000078328/ENSG00000139168/ENSG00000265241/ENSG00000160201/ENSG00000075856/ENSG00000111605/ENSG00000131876/ENSG00000115875/ENSG00000169612/ENSG00000139675/ENSG00000122566/ENSG00000135316/ENSG00000110713/ENSG00000102081…
GOBP_MRNA_EXPORT_FROM_NUCLEUS	GOBP_MRNA_EXPORT_FROM_NUCLEUS	62	-0.524851	-1.91191	0.000197	0.00405056	0.00314464	7606	tags=56%, list=23%, signal=44%	ENSG00000162231/ENSG00000109832/ENSG00000131652/ENSG00000047410/ENSG00000198563/ENSG00000058673/ENSG00000173744/ENSG00000122566/ENSG00000215817/ENSG00000198952/ENSG00000100296/ENSG00000100836/ENSG00000125450/ENSG00000091542/ENSG00000102900/ENSG00000037474/ENSG00000112081/ENSG00000163166/ENSG00000157349/ENSG00000051596/ENSG00000126226/ENSG00000152804/ENSG00000183684/ENSG00000113569/ENSG00000144231…
GOCC_NUCLEOCYTOPLASMIC_TRANSPORT_COMPLEX	GOCC_NUCLEOCYTOPLASMIC_TRANSPORT_COMPLEX	11	-0.773436	-1.91452	0.00104015	0.0153789	0.0119394	4128	tags=73%, list=12%, signal=64%	ENSG00000114030/ENSG00000102753/ENSG00000025800/ENSG00000124571/ENSG00000132341/ENSG00000132382/ENSG00000182481/ENSG00000108424
GOBP_PROTEIN_DNA_COMPLEX_ASSEMBLY	GOBP_PROTEIN_DNA_COMPLEX_ASSEMBLY	182	-0.443697	-1.91487	4.85e-07	2.78e-05	2.15e-05	7409	tags=48%, list=22%, signal=37%	ENSG00000085224/ENSG00000124635/ENSG00000168298/ENSG00000275714/ENSG00000153044/ENSG00000197153/ENSG00000184357/ENSG00000111875/ENSG00000273841/ENSG00000145734/ENSG00000275379/ENSG00000274290/ENSG00000278705/ENSG00000075856/ENSG00000204209/ENSG00000175279/ENSG00000146414/ENSG00000273802/ENSG00000189403/ENSG00000171853/ENSG00000117505/ENSG00000140307/ENSG00000179119/ENSG00000203852/ENSG00000085721…
GOBP_SPINDLE_MIDZONE_ASSEMBLY	GOBP_SPINDLE_MIDZONE_ASSEMBLY	12	-0.744349	-1.91552	0.00155221	0.0204244	0.0158564	2232	tags=58%, list=7%, signal=54%	ENSG00000178999/ENSG00000090889/ENSG00000137807/ENSG00000198901/ENSG00000076242/ENSG00000161800/ENSG00000149503
GOBP_REGULATION_OF_UBIQUITIN_PROTEIN_TRANSFERASE_ACTIVITY	GOBP_REGULATION_OF_UBIQUITIN_PROTEIN_TRANSFERASE_ACTIVITY	55	-0.537157	-1.9165	8.12e-05	0.00200578	0.00155718	5196	tags=47%, list=16%, signal=40%	ENSG00000137692/ENSG00000106683/ENSG00000166167/ENSG00000116670/ENSG00000127445/ENSG00000140988/ENSG00000120539/ENSG00000115268/ENSG00000164109/ENSG00000156970/ENSG00000185651/ENSG00000141965/ENSG00000112029/ENSG00000166851/ENSG00000101255/ENSG00000112208/ENSG00000116288/ENSG00000175063/ENSG00000188215/ENSG00000117399/ENSG00000154473/ENSG00000105325/ENSG00000109184/ENSG00000108106/ENSG00000087470…
GOBP_PROTEIN_IMPORT	GOBP_PROTEIN_IMPORT	205	-0.441013	-1.91702	7.77e-08	5.76e-06	4.47e-06	6809	tags=44%, list=20%, signal=36%	ENSG00000047410/ENSG00000196712/ENSG00000168734/ENSG00000128602/ENSG00000100906/ENSG00000205981/ENSG00000114030/ENSG00000183255/ENSG00000153487/ENSG00000126768/ENSG00000110713/ENSG00000198088/ENSG00000157020/ENSG00000162928/ENSG00000086200/ENSG00000160789/ENSG00000135218/ENSG00000064419/ENSG00000187627/ENSG00000125450/ENSG00000105647/ENSG00000130726/ENSG00000120709/ENSG00000137040/ENSG00000102900…
GOBP_LIVER_REGENERATION	GOBP_LIVER_REGENERATION	28	-0.615326	-1.91748	0.00124424	0.017343	0.0134642	3122	tags=50%, list=9%, signal=45%	ENSG00000115268/ENSG00000172216/ENSG00000132646/ENSG00000110092/ENSG00000136997/ENSG00000136244/ENSG00000176890/ENSG00000127554/ENSG00000138035/ENSG00000100462/ENSG00000106462/ENSG00000232810/ENSG00000087586/ENSG00000185920
GOCC_ENDOPLASMIC_RETICULUM_PROTEIN_CONTAINING_COMPLEX	GOCC_ENDOPLASMIC_RETICULUM_PROTEIN_CONTAINING_COMPLEX	123	-0.47092	-1.91758	3.84e-06	0.000159	0.000124	5718	tags=41%, list=17%, signal=34%	ENSG00000128699/ENSG00000165389/ENSG00000163463/ENSG00000179218/ENSG00000213689/ENSG00000132432/ENSG00000115307/ENSG00000228474/ENSG00000090054/ENSG00000134910/ENSG00000129562/ENSG00000131148/ENSG00000166794/ENSG00000180879/ENSG00000118363/ENSG00000150967/ENSG00000134825/ENSG00000044574/ENSG00000198856/ENSG00000088832/ENSG00000118705/ENSG00000144867/ENSG00000131871/ENSG00000110917/ENSG00000135249…
GOMF_TRNA_BINDING	GOMF_TRNA_BINDING	71	-0.514351	-1.91759	7.93e-05	0.00197053	0.00152981	7462	tags=54%, list=22%, signal=42%	ENSG00000128829/ENSG00000180098/ENSG00000037897/ENSG00000065427/ENSG00000164022/ENSG00000165525/ENSG00000172716/ENSG00000170291/ENSG00000135372/ENSG00000182899/ENSG00000144895/ENSG00000134684/ENSG00000138385/ENSG00000250305/ENSG00000037474/ENSG00000124608/ENSG00000174177/ENSG00000113643/ENSG00000142544/ENSG00000129480/ENSG00000132394/ENSG00000100416/ENSG00000070061/ENSG00000090861/ENSG00000104907…
GOCC_MICROTUBULE_END	GOCC_MICROTUBULE_END	33	-0.599789	-1.91837	0.000578	0.00971059	0.00753878	3945	tags=36%, list=12%, signal=32%	ENSG00000130779/ENSG00000128944/ENSG00000109171/ENSG00000063978/ENSG00000186185/ENSG00000151914/ENSG00000066279/ENSG00000176771/ENSG00000142945/ENSG00000175216/ENSG00000076382/ENSG00000136158
GOBP_DNA_STRAND_ELONGATION	GOBP_DNA_STRAND_ELONGATION	36	-0.585966	-1.91847	0.000408	0.00725482	0.00563226	5711	tags=64%, list=17%, signal=53%	ENSG00000138346/ENSG00000020922/ENSG00000113522/ENSG00000113812/ENSG00000105619/ENSG00000101868/ENSG00000148229/ENSG00000101003/ENSG00000136518/ENSG00000183207/ENSG00000132646/ENSG00000169592/ENSG00000133119/ENSG00000116750/ENSG00000175792/ENSG00000112118/ENSG00000163918/ENSG00000106628/ENSG00000005156/ENSG00000166508/ENSG00000105486/ENSG00000153391/ENSG00000104738
GOBP_MITOCHONDRIAL_GENE_EXPRESSION	GOBP_MITOCHONDRIAL_GENE_EXPRESSION	104	-0.482099	-1.91868	1.4e-05	0.000469	0.000364	3545	tags=33%, list=11%, signal=29%	ENSG00000173141/ENSG00000124608/ENSG00000182180/ENSG00000127989/ENSG00000215251/ENSG00000262814/ENSG00000178952/ENSG00000132300/ENSG00000103356/ENSG00000101574/ENSG00000138095/ENSG00000177192/ENSG00000043514/ENSG00000122140/ENSG00000130348/ENSG00000122085/ENSG00000062582/ENSG00000239789/ENSG00000136522/ENSG00000138035/ENSG00000111639/ENSG00000156928/ENSG00000182199/ENSG00000147586/ENSG00000108561…
GOMF_SNORNA_BINDING	GOMF_SNORNA_BINDING	32	-0.59942	-1.91883	0.000709	0.0114016	0.00885162	7042	tags=62%, list=21%, signal=49%	ENSG00000140876/ENSG00000087269/ENSG00000119285/ENSG00000055044/ENSG00000079246/ENSG00000100138/ENSG00000182117/ENSG00000145912/ENSG00000136718/ENSG00000130826/ENSG00000101361/ENSG00000167721/ENSG00000166197/ENSG00000150990/ENSG00000253729/ENSG00000065183/ENSG00000114767/ENSG00000112578/ENSG00000165733/ENSG00000165732
GOBP_ESTABLISHMENT_OF_PROTEIN_LOCALIZATION_TO_ORGANELLE	GOBP_ESTABLISHMENT_OF_PROTEIN_LOCALIZATION_TO_ORGANELLE	422	-0.406735	-1.91886	1e-10	1.62e-08	1.26e-08	5514	tags=38%, list=17%, signal=32%	ENSG00000162928/ENSG00000101421/ENSG00000086200/ENSG00000160789/ENSG00000185596/ENSG00000164877/ENSG00000132432/ENSG00000135218/ENSG00000064419/ENSG00000177479/ENSG00000187627/ENSG00000278771/ENSG00000025772/ENSG00000116688/ENSG00000105723/ENSG00000087088/ENSG00000125450/ENSG00000105647/ENSG00000130726/ENSG00000120709/ENSG00000132286/ENSG00000137040/ENSG00000128340/ENSG00000165688/ENSG00000039319…
GOBP_NEGATIVE_REGULATION_OF_CHROMOSOME_ORGANIZATION	GOBP_NEGATIVE_REGULATION_OF_CHROMOSOME_ORGANIZATION	89	-0.493557	-1.91934	2.57e-05	0.000779	0.000605	5321	tags=44%, list=16%, signal=37%	ENSG00000126215/ENSG00000258366/ENSG00000113522/ENSG00000116670/ENSG00000143799/ENSG00000107960/ENSG00000140451/ENSG00000009954/ENSG00000257949/ENSG00000126226/ENSG00000174442/ENSG00000184445/ENSG00000169679/ENSG00000132475/ENSG00000254093/ENSG00000112742/ENSG00000117724/ENSG00000164109/ENSG00000178999/ENSG00000156970/ENSG00000130119/ENSG00000080986/ENSG00000135476/ENSG00000112029/ENSG00000178295…
GOCC_NUCLEAR_OUTER_MEMBRANE	GOCC_NUCLEAR_OUTER_MEMBRANE	27	-0.624279	-1.92204	0.000788	0.0123792	0.00961058	3678	tags=41%, list=11%, signal=36%	ENSG00000136699/ENSG00000138095/ENSG00000172893/ENSG00000131018/ENSG00000176720/ENSG00000110108/ENSG00000176438/ENSG00000102898/ENSG00000074800/ENSG00000054654/ENSG00000148841
GOBP_PYRIMIDINE_NUCLEOSIDE_TRIPHOSPHATE_METABOLIC_PROCESS	GOBP_PYRIMIDINE_NUCLEOSIDE_TRIPHOSPHATE_METABOLIC_PROCESS	24	-0.63677	-1.92638	0.00067	0.0109204	0.008478	7290	tags=62%, list=22%, signal=49%	ENSG00000198276/ENSG00000197217/ENSG00000047230/ENSG00000103202/ENSG00000143179/ENSG00000143156/ENSG00000172113/ENSG00000123009/ENSG00000128951/ENSG00000198018/ENSG00000168393/ENSG00000176890/ENSG00000171793/ENSG00000179958/ENSG00000239672
GOBP_RECOMBINATIONAL_REPAIR	GOBP_RECOMBINATIONAL_REPAIR	163	-0.456035	-1.92682	9.64e-07	4.83e-05	3.75e-05	4554	tags=39%, list=14%, signal=34%	ENSG00000116670/ENSG00000077463/ENSG00000253251/ENSG00000181544/ENSG00000138071/ENSG00000177302/ENSG00000127423/ENSG00000143799/ENSG00000106399/ENSG00000177383/ENSG00000132436/ENSG00000101773/ENSG00000076003/ENSG00000136518/ENSG00000175643/ENSG00000183207/ENSG00000149554/ENSG00000004487/ENSG00000116560/ENSG00000178966/ENSG00000117748/ENSG00000196584/ENSG00000123562/ENSG00000136273/ENSG00000171792…
GOBP_NON_MEMBRANE_BOUNDED_ORGANELLE_ASSEMBLY	GOBP_NON_MEMBRANE_BOUNDED_ORGANELLE_ASSEMBLY	393	-0.410816	-1.92704	1e-10	1.62e-08	1.26e-08	5840	tags=39%, list=17%, signal=32%	ENSG00000132591/ENSG00000175279/ENSG00000112877/ENSG00000134001/ENSG00000136167/ENSG00000205250/ENSG00000167702/ENSG00000101421/ENSG00000226650/ENSG00000176155/ENSG00000239306/ENSG00000145907/ENSG00000144895/ENSG00000171853/ENSG00000131165/ENSG00000115307/ENSG00000147457/ENSG00000156469/ENSG00000137822/ENSG00000277561/ENSG00000168028/ENSG00000118246/ENSG00000163611/ENSG00000177791/ENSG00000082515…
GOBP_DNA_RECOMBINATION	GOBP_DNA_RECOMBINATION	310	-0.424853	-1.92962	5.79e-10	8.22e-08	6.38e-08	5557	tags=41%, list=17%, signal=34%	ENSG00000175279/ENSG00000188996/ENSG00000167674/ENSG00000185379/ENSG00000197299/ENSG00000189403/ENSG00000213689/ENSG00000112486/ENSG00000020922/ENSG00000126215/ENSG00000258366/ENSG00000113522/ENSG00000168152/ENSG00000280789/ENSG00000100823/ENSG00000144034/ENSG00000079246/ENSG00000113812/ENSG00000116670/ENSG00000077463/ENSG00000253251/ENSG00000181544/ENSG00000187475/ENSG00000105619/ENSG00000138071…
GOBP_POSITIVE_REGULATION_OF_MITOTIC_CELL_CYCLE	GOBP_POSITIVE_REGULATION_OF_MITOTIC_CELL_CYCLE	114	-0.480749	-1.92983	4.98e-06	0.0002	0.000155	3459	tags=33%, list=10%, signal=30%	ENSG00000179051/ENSG00000172167/ENSG00000181817/ENSG00000130037/ENSG00000158402/ENSG00000110092/ENSG00000156876/ENSG00000124422/ENSG00000143476/ENSG00000108443/ENSG00000214309/ENSG00000135476/ENSG00000112029/ENSG00000139687/ENSG00000126787/ENSG00000141552/ENSG00000146670/ENSG00000112576/ENSG00000114867/ENSG00000170312/ENSG00000162367/ENSG00000094804/ENSG00000171848/ENSG00000142208/ENSG00000004142…
GOBP_KINETOCHORE_ASSEMBLY	GOBP_KINETOCHORE_ASSEMBLY	18	-0.686058	-1.93053	0.000743	0.0118032	0.00916341	5791	tags=78%, list=17%, signal=64%	ENSG00000175279/ENSG00000171853/ENSG00000123219/ENSG00000115163/ENSG00000102901/ENSG00000184445/ENSG00000169689/ENSG00000117724/ENSG00000063978/ENSG00000167842/ENSG00000138778/ENSG00000126787/ENSG00000166451/ENSG00000203760
GOBP_MATURATION_OF_LSU_RRNA	GOBP_MATURATION_OF_LSU_RRNA	28	-0.619974	-1.93197	0.00103843	0.0153789	0.0119394	7964	tags=75%, list=24%, signal=57%	ENSG00000162408/ENSG00000136942/ENSG00000273611/ENSG00000117133/ENSG00000169288/ENSG00000155438/ENSG00000142207/ENSG00000100138/ENSG00000107937/ENSG00000145912/ENSG00000100029/ENSG00000067533/ENSG00000108592/ENSG00000198042/ENSG00000242372/ENSG00000138442/ENSG00000146223/ENSG00000088205/ENSG00000111641/ENSG00000261236/ENSG00000001497
GOCC_RESPIRASOME	GOCC_RESPIRASOME	100	-0.484704	-1.93217	1.4e-05	0.000469	0.000364	4758	tags=40%, list=14%, signal=34%	ENSG00000178741/ENSG00000198786/ENSG00000229344/ENSG00000119013/ENSG00000170906/ENSG00000111775/ENSG00000176340/ENSG00000181061/ENSG00000127184/ENSG00000101084/ENSG00000023228/ENSG00000169021/ENSG00000090266/ENSG00000130414/ENSG00000127540/ENSG00000198763/ENSG00000178127/ENSG00000004779/ENSG00000185633/ENSG00000198727/ENSG00000212907/ENSG00000198804/ENSG00000198886/ENSG00000184752/ENSG00000226085…
GOMF_PROTEIN_TRANSMEMBRANE_TRANSPORTER_ACTIVITY	GOMF_PROTEIN_TRANSMEMBRANE_TRANSPORTER_ACTIVITY	22	-0.657047	-1.93396	0.00107348	0.0157351	0.0122159	2233	tags=41%, list=7%, signal=38%	ENSG00000143384/ENSG00000221838/ENSG00000196683/ENSG00000177370/ENSG00000134375/ENSG00000265354/ENSG00000204152/ENSG00000058262/ENSG00000130204
GOCC_U2_TYPE_SPLICEOSOMAL_COMPLEX	GOCC_U2_TYPE_SPLICEOSOMAL_COMPLEX	92	-0.491675	-1.93709	1.61e-05	0.000529	0.000411	6521	tags=43%, list=20%, signal=35%	ENSG00000130520/ENSG00000104852/ENSG00000163510/ENSG00000143368/ENSG00000265241/ENSG00000131876/ENSG00000122692/ENSG00000169976/ENSG00000104957/ENSG00000067596/ENSG00000140259/ENSG00000204560/ENSG00000128534/ENSG00000100138/ENSG00000170860/ENSG00000183431/ENSG00000185246/ENSG00000136875/ENSG00000125870/ENSG00000130332/ENSG00000139343/ENSG00000110107/ENSG00000137656/ENSG00000084072/ENSG00000105618…
GOBP_DNA_BIOSYNTHETIC_PROCESS	GOBP_DNA_BIOSYNTHETIC_PROCESS	189	-0.446885	-1.94131	9.49e-08	6.96e-06	5.4e-06	6268	tags=48%, list=19%, signal=39%	ENSG00000138668/ENSG00000150783/ENSG00000135372/ENSG00000129355/ENSG00000122566/ENSG00000167085/ENSG00000121274/ENSG00000213689/ENSG00000020922/ENSG00000176170/ENSG00000198952/ENSG00000160867/ENSG00000175054/ENSG00000113522/ENSG00000166803/ENSG00000079246/ENSG00000163743/ENSG00000181938/ENSG00000149115/ENSG00000116670/ENSG00000182117/ENSG00000145912/ENSG00000101868/ENSG00000148229/ENSG00000256525…
GOMF_CHAPERONE_BINDING	GOMF_CHAPERONE_BINDING	102	-0.488436	-1.9417	2.58e-05	0.000779	0.000605	5488	tags=45%, list=16%, signal=38%	ENSG00000179218/ENSG00000158286/ENSG00000135924/ENSG00000122194/ENSG00000030110/ENSG00000285053/ENSG00000087088/ENSG00000102580/ENSG00000142168/ENSG00000105953/ENSG00000126803/ENSG00000213551/ENSG00000100591/ENSG00000204220/ENSG00000110330/ENSG00000109519/ENSG00000086061/ENSG00000144381/ENSG00000105401/ENSG00000137094/ENSG00000115541/ENSG00000044574/ENSG00000100372/ENSG00000136717/ENSG00000058056…
GOCC_PRERIBOSOME_SMALL_SUBUNIT_PRECURSOR	GOCC_PRERIBOSOME_SMALL_SUBUNIT_PRECURSOR	15	-0.730351	-1.94671	0.0010176	0.0152105	0.0118086	4412	tags=80%, list=13%, signal=69%	ENSG00000120800/ENSG00000196943/ENSG00000167721/ENSG00000108592/ENSG00000184967/ENSG00000124784/ENSG00000160214/ENSG00000058729/ENSG00000160256/ENSG00000160208/ENSG00000112578/ENSG00000135521
GOBP_MICROTUBULE_ORGANIZING_CENTER_ORGANIZATION	GOBP_MICROTUBULE_ORGANIZING_CENTER_ORGANIZATION	143	-0.469844	-1.94686	1.33e-06	6.28e-05	4.87e-05	6355	tags=43%, list=19%, signal=35%	ENSG00000168944/ENSG00000159069/ENSG00000135372/ENSG00000072864/ENSG00000147874/ENSG00000153140/ENSG00000160813/ENSG00000112877/ENSG00000205250/ENSG00000101421/ENSG00000176155/ENSG00000239306/ENSG00000126215/ENSG00000131165/ENSG00000170004/ENSG00000163611/ENSG00000166803/ENSG00000054282/ENSG00000137814/ENSG00000152240/ENSG00000129810/ENSG00000164953/ENSG00000074935/ENSG00000101350/ENSG00000104728…
GOBP_REGULATION_OF_ESTABLISHMENT_OF_PROTEIN_LOCALIZATION_TO_CHROMOSOME	GOBP_REGULATION_OF_ESTABLISHMENT_OF_PROTEIN_LOCALIZATION_TO_CHROMOSOME	12	-0.756589	-1.94702	0.00117097	0.016762	0.0130131	4109	tags=83%, list=12%, signal=73%	ENSG00000130826/ENSG00000146731/ENSG00000115484/ENSG00000150753/ENSG00000166226/ENSG00000163468/ENSG00000135624/ENSG00000120438/ENSG00000141499/ENSG00000156261
GOCC_PRECATALYTIC_SPLICEOSOME	GOCC_PRECATALYTIC_SPLICEOSOME	53	-0.549464	-1.94765	0.000171	0.00362565	0.00281476	6521	tags=51%, list=20%, signal=41%	ENSG00000130520/ENSG00000163510/ENSG00000143368/ENSG00000131876/ENSG00000122692/ENSG00000169976/ENSG00000140259/ENSG00000204560/ENSG00000128534/ENSG00000100138/ENSG00000170860/ENSG00000183431/ENSG00000136875/ENSG00000125870/ENSG00000130332/ENSG00000139343/ENSG00000137656/ENSG00000105618/ENSG00000100410/ENSG00000141759/ENSG00000111196/ENSG00000108883/ENSG00000167088/ENSG00000125835/ENSG00000143977…
GOBP_MEIOTIC_CELL_CYCLE_PROCESS	GOBP_MEIOTIC_CELL_CYCLE_PROCESS	189	-0.448615	-1.94883	7.52e-08	5.63e-06	4.37e-06	6412	tags=46%, list=19%, signal=37%	ENSG00000269964/ENSG00000037042/ENSG00000261456/ENSG00000187790/ENSG00000150783/ENSG00000119048/ENSG00000003137/ENSG00000160207/ENSG00000175279/ENSG00000188996/ENSG00000185379/ENSG00000179218/ENSG00000020922/ENSG00000113522/ENSG00000180336/ENSG00000196074/ENSG00000205078/ENSG00000126803/ENSG00000138071/ENSG00000100345/ENSG00000037474/ENSG00000154920/ENSG00000068903/ENSG00000119684/ENSG00000239642…
GOCC_U4_SNRNP	GOCC_U4_SNRNP	13	-0.738366	-1.94955	0.00170759	0.0218153	0.0169363	3405	tags=46%, list=10%, signal=41%	ENSG00000139343/ENSG00000105618/ENSG00000167088/ENSG00000125835/ENSG00000143977/ENSG00000125743
GOBP_NEGATIVE_REGULATION_OF_CD4_POSITIVE_ALPHA_BETA_T_CELL_DIFFERENTIATION	GOBP_NEGATIVE_REGULATION_OF_CD4_POSITIVE_ALPHA_BETA_T_CELL_DIFFERENTIATION	19	-0.681514	-1.94956	0.000926	0.0141647	0.0109967	5504	tags=58%, list=16%, signal=48%	ENSG00000189403/ENSG00000105639/ENSG00000136630/ENSG00000135870/ENSG00000056586/ENSG00000163874/ENSG00000077238/ENSG00000160685/ENSG00000159216/ENSG00000113916/ENSG00000067955
GOCC_CHROMOSOME_TELOMERIC_REGION	GOCC_CHROMOSOME_TELOMERIC_REGION	160	-0.461018	-1.95012	3.26e-07	2e-05	1.56e-05	6291	tags=46%, list=19%, signal=37%	ENSG00000122565/ENSG00000278705/ENSG00000135372/ENSG00000122566/ENSG00000138346/ENSG00000185379/ENSG00000196419/ENSG00000197299/ENSG00000020922/ENSG00000126215/ENSG00000175054/ENSG00000258366/ENSG00000113522/ENSG00000174953/ENSG00000100296/ENSG00000100823/ENSG00000138385/ENSG00000079246/ENSG00000077463/ENSG00000145912/ENSG00000068903/ENSG00000112130/ENSG00000143799/ENSG00000107960/ENSG00000140451…
GOCC_NUCLEAR_ENVELOPE	GOCC_NUCLEAR_ENVELOPE	468	-0.411432	-1.95699	1e-10	1.62e-08	1.26e-08	6116	tags=40%, list=18%, signal=33%	ENSG00000170365/ENSG00000083454/ENSG00000070081/ENSG00000173744/ENSG00000137875/ENSG00000147155/ENSG00000153140/ENSG00000116161/ENSG00000185085/ENSG00000120992/ENSG00000110713/ENSG00000198088/ENSG00000157020/ENSG00000101421/ENSG00000086200/ENSG00000179218/ENSG00000213689/ENSG00000179915/ENSG00000160789/ENSG00000182095/ENSG00000147955/ENSG00000135924/ENSG00000131165/ENSG00000136478/ENSG00000109084…
GOBP_CELL_CYCLE_G2_M_PHASE_TRANSITION	GOBP_CELL_CYCLE_G2_M_PHASE_TRANSITION	151	-0.46787	-1.95935	1.31e-07	8.94e-06	6.94e-06	5948	tags=47%, list=18%, signal=39%	ENSG00000173846/ENSG00000141867/ENSG00000085563/ENSG00000188996/ENSG00000197299/ENSG00000176155/ENSG00000020922/ENSG00000159147/ENSG00000169884/ENSG00000169857/ENSG00000149930/ENSG00000126803/ENSG00000079805/ENSG00000156273/ENSG00000120539/ENSG00000157212/ENSG00000145743/ENSG00000262919/ENSG00000145604/ENSG00000108100/ENSG00000127452/ENSG00000183765/ENSG00000058091/ENSG00000128989/ENSG00000124762…
GOBP_PROTEIN_IMPORT_INTO_MITOCHONDRIAL_MATRIX	GOBP_PROTEIN_IMPORT_INTO_MITOCHONDRIAL_MATRIX	20	-0.677121	-1.9595	0.000477	0.00834257	0.00647672	3772	tags=75%, list=11%, signal=67%	ENSG00000213221/ENSG00000104980/ENSG00000164284/ENSG00000205981/ENSG00000126768/ENSG00000109519/ENSG00000217930/ENSG00000075336/ENSG00000196683/ENSG00000125995/ENSG00000134375/ENSG00000265354/ENSG00000105197/ENSG00000204152/ENSG00000130204
GOBP_CHROMOSOME_CONDENSATION	GOBP_CHROMOSOME_CONDENSATION	44	-0.574337	-1.96641	0.000185	0.00384387	0.00298417	4489	tags=45%, list=13%, signal=39%	ENSG00000131165/ENSG00000187475/ENSG00000116273/ENSG00000155657/ENSG00000009954/ENSG00000132475/ENSG00000136824/ENSG00000151503/ENSG00000137804/ENSG00000113810/ENSG00000025770/ENSG00000146670/ENSG00000169598/ENSG00000131747/ENSG00000183955/ENSG00000121152/ENSG00000109805/ENSG00000170312/ENSG00000166851/ENSG00000146918
GOBP_ATTACHMENT_OF_MITOTIC_SPINDLE_MICROTUBULES_TO_KINETOCHORE	GOBP_ATTACHMENT_OF_MITOTIC_SPINDLE_MICROTUBULES_TO_KINETOCHORE	15	-0.737893	-1.96681	0.000699	0.0112661	0.00874639	2232	tags=67%, list=7%, signal=62%	ENSG00000178999/ENSG00000167842/ENSG00000080986/ENSG00000138778/ENSG00000143228/ENSG00000142945/ENSG00000085415/ENSG00000198824/ENSG00000167513/ENSG00000126581
GOCC_NUCLEAR_REPLICATION_FORK	GOCC_NUCLEAR_REPLICATION_FORK	28	-0.631367	-1.96747	0.000554	0.00939146	0.00729103	4336	tags=61%, list=13%, signal=53%	ENSG00000101868/ENSG00000014138/ENSG00000106399/ENSG00000009954/ENSG00000132646/ENSG00000117748/ENSG00000075131/ENSG00000198056/ENSG00000204086/ENSG00000111602/ENSG00000112118/ENSG00000065328/ENSG00000106628/ENSG00000146263/ENSG00000198554/ENSG00000160949/ENSG00000062822
GOBP_RIBOSOME_ASSEMBLY	GOBP_RIBOSOME_ASSEMBLY	62	-0.540761	-1.96987	8.21e-05	0.00201044	0.0015608	6485	tags=55%, list=19%, signal=44%	ENSG00000125445/ENSG00000067248/ENSG00000083845/ENSG00000132591/ENSG00000144895/ENSG00000156469/ENSG00000168028/ENSG00000118246/ENSG00000082515/ENSG00000079246/ENSG00000146109/ENSG00000182841/ENSG00000131653/ENSG00000126524/ENSG00000275464/ENSG00000115268/ENSG00000179041/ENSG00000122140/ENSG00000242372/ENSG00000150990/ENSG00000132153/ENSG00000122085/ENSG00000053372/ENSG00000111641/ENSG00000261236…
GOCC_INNER_MITOCHONDRIAL_MEMBRANE_PROTEIN_COMPLEX	GOCC_INNER_MITOCHONDRIAL_MEMBRANE_PROTEIN_COMPLEX	155	-0.469461	-1.97006	1.6e-07	1.07e-05	8.28e-06	4758	tags=38%, list=14%, signal=33%	ENSG00000178741/ENSG00000198786/ENSG00000154518/ENSG00000169020/ENSG00000132286/ENSG00000141385/ENSG00000229344/ENSG00000119013/ENSG00000170906/ENSG00000111775/ENSG00000177034/ENSG00000176340/ENSG00000109519/ENSG00000127184/ENSG00000023228/ENSG00000169021/ENSG00000090266/ENSG00000130414/ENSG00000127540/ENSG00000173915/ENSG00000198763/ENSG00000178127/ENSG00000004779/ENSG00000185633/ENSG00000217930…
GOCC_SPINDLE_MIDZONE	GOCC_SPINDLE_MIDZONE	36	-0.602321	-1.97202	0.00021	0.00423367	0.00328679	3792	tags=42%, list=11%, signal=37%	ENSG00000060069/ENSG00000179051/ENSG00000121621/ENSG00000186185/ENSG00000178999/ENSG00000138778/ENSG00000166582/ENSG00000118193/ENSG00000134690/ENSG00000166851/ENSG00000094804/ENSG00000198901/ENSG00000161800/ENSG00000149503/ENSG00000087586
GOBP_OXIDATIVE_PHOSPHORYLATION	GOBP_OXIDATIVE_PHOSPHORYLATION	137	-0.479823	-1.97239	4.17e-07	2.45e-05	1.9e-05	4758	tags=40%, list=14%, signal=35%	ENSG00000178741/ENSG00000198786/ENSG00000169020/ENSG00000229344/ENSG00000101986/ENSG00000119013/ENSG00000170906/ENSG00000111775/ENSG00000150756/ENSG00000127184/ENSG00000023228/ENSG00000091140/ENSG00000169021/ENSG00000090266/ENSG00000130414/ENSG00000167985/ENSG00000198763/ENSG00000178127/ENSG00000004779/ENSG00000174840/ENSG00000204922/ENSG00000136997/ENSG00000198727/ENSG00000212907/ENSG00000198804…
GOBP_PROTEIN_EXPORT_FROM_NUCLEUS	GOBP_PROTEIN_EXPORT_FROM_NUCLEUS	58	-0.546113	-1.97301	8.72e-05	0.00208596	0.00161943	4193	tags=43%, list=13%, signal=38%	ENSG00000132953/ENSG00000204764/ENSG00000169180/ENSG00000148737/ENSG00000105329/ENSG00000082701/ENSG00000124571/ENSG00000132341/ENSG00000138376/ENSG00000124207/ENSG00000100401/ENSG00000160117/ENSG00000151929/ENSG00000113013/ENSG00000102898/ENSG00000108953/ENSG00000008710/ENSG00000122877/ENSG00000116288/ENSG00000198742/ENSG00000072062/ENSG00000132661/ENSG00000125538/ENSG00000136243/ENSG00000179295
GOBP_ATP_SYNTHESIS_COUPLED_ELECTRON_TRANSPORT	GOBP_ATP_SYNTHESIS_COUPLED_ELECTRON_TRANSPORT	91	-0.503353	-1.97312	1.29e-05	0.000449	0.000349	4758	tags=44%, list=14%, signal=38%	ENSG00000178741/ENSG00000198786/ENSG00000229344/ENSG00000119013/ENSG00000170906/ENSG00000111775/ENSG00000127184/ENSG00000023228/ENSG00000091140/ENSG00000169021/ENSG00000090266/ENSG00000130414/ENSG00000167985/ENSG00000198763/ENSG00000178127/ENSG00000004779/ENSG00000204922/ENSG00000198727/ENSG00000212907/ENSG00000198804/ENSG00000198886/ENSG00000184752/ENSG00000226085/ENSG00000131495/ENSG00000168653…
GOBP_NEGATIVE_REGULATION_OF_MEIOTIC_CELL_CYCLE	GOBP_NEGATIVE_REGULATION_OF_MEIOTIC_CELL_CYCLE	13	-0.747345	-1.97326	0.00119623	0.0168708	0.0130976	2975	tags=54%, list=9%, signal=49%	ENSG00000112742/ENSG00000156509/ENSG00000113456/ENSG00000112029/ENSG00000172818/ENSG00000071539/ENSG00000120129
GOBP_MITOCHONDRIAL_TRANSMEMBRANE_TRANSPORT	GOBP_MITOCHONDRIAL_TRANSMEMBRANE_TRANSPORT	105	-0.495716	-1.97394	5.37e-06	0.000213	0.000165	6424	tags=46%, list=19%, signal=37%	ENSG00000205981/ENSG00000005022/ENSG00000143158/ENSG00000167283/ENSG00000147454/ENSG00000126768/ENSG00000162972/ENSG00000155287/ENSG00000050393/ENSG00000154723/ENSG00000169020/ENSG00000144040/ENSG00000141385/ENSG00000128311/ENSG00000163528/ENSG00000213585/ENSG00000150756/ENSG00000102743/ENSG00000109519/ENSG00000114120/ENSG00000141437/ENSG00000144381/ENSG00000100075/ENSG00000164933/ENSG00000217930…
GOCC_MITOTIC_SPINDLE	GOCC_MITOTIC_SPINDLE	155	-0.470878	-1.976	1.31e-07	8.94e-06	6.94e-06	3464	tags=35%, list=10%, signal=31%	ENSG00000137814/ENSG00000068903/ENSG00000152240/ENSG00000087302/ENSG00000108055/ENSG00000179051/ENSG00000128944/ENSG00000114346/ENSG00000138160/ENSG00000170584/ENSG00000121621/ENSG00000164109/ENSG00000137804/ENSG00000186185/ENSG00000182541/ENSG00000134152/ENSG00000072501/ENSG00000178999/ENSG00000237649/ENSG00000138778/ENSG00000088325/ENSG00000135476/ENSG00000100401/ENSG00000079616/ENSG00000013810…
GOBP_ER_ASSOCIATED_MISFOLDED_PROTEIN_CATABOLIC_PROCESS	GOBP_ER_ASSOCIATED_MISFOLDED_PROTEIN_CATABOLIC_PROCESS	12	-0.767892	-1.9761	0.000754	0.0119554	0.0092815	2085	tags=67%, list=6%, signal=63%	ENSG00000115307/ENSG00000151092/ENSG00000136986/ENSG00000136827/ENSG00000128228/ENSG00000136731/ENSG00000165280/ENSG00000070010
GOBP_REGULATION_OF_DNA_REPLICATION	GOBP_REGULATION_OF_DNA_REPLICATION	128	-0.483666	-1.97754	5.36e-07	2.97e-05	2.3e-05	5711	tags=45%, list=17%, signal=37%	ENSG00000138346/ENSG00000197299/ENSG00000159147/ENSG00000125482/ENSG00000175054/ENSG00000138798/ENSG00000113812/ENSG00000181938/ENSG00000105619/ENSG00000107937/ENSG00000148229/ENSG00000256525/ENSG00000011451/ENSG00000101003/ENSG00000107960/ENSG00000127586/ENSG00000112312/ENSG00000134324/ENSG00000111445/ENSG00000129173/ENSG00000108055/ENSG00000136518/ENSG00000102221/ENSG00000183207/ENSG00000101574…
GOCC_SPLICEOSOMAL_TRI_SNRNP_COMPLEX	GOCC_SPLICEOSOMAL_TRI_SNRNP_COMPLEX	39	-0.589997	-1.9785	0.000302	0.00573627	0.00445333	4796	tags=41%, list=14%, signal=35%	ENSG00000128534/ENSG00000100138/ENSG00000170860/ENSG00000136875/ENSG00000130332/ENSG00000139343/ENSG00000105618/ENSG00000141759/ENSG00000140830/ENSG00000108883/ENSG00000167088/ENSG00000169217/ENSG00000125835/ENSG00000143977/ENSG00000125743/ENSG00000106355
GOCC_U5_SNRNP	GOCC_U5_SNRNP	20	-0.683879	-1.97905	0.000367	0.00673744	0.00523059	3588	tags=45%, list=11%, signal=40%	ENSG00000131043/ENSG00000141759/ENSG00000140830/ENSG00000060688/ENSG00000167088/ENSG00000169217/ENSG00000125835/ENSG00000143977/ENSG00000125743
GOBP_DNA_INTEGRITY_CHECKPOINT_SIGNALING	GOBP_DNA_INTEGRITY_CHECKPOINT_SIGNALING	122	-0.487176	-1.98289	1.52e-06	7.15e-05	5.55e-05	5948	tags=50%, list=18%, signal=41%	ENSG00000173846/ENSG00000143155/ENSG00000188996/ENSG00000138346/ENSG00000197299/ENSG00000213689/ENSG00000106144/ENSG00000020922/ENSG00000159147/ENSG00000008405/ENSG00000175054/ENSG00000100296/ENSG00000151164/ENSG00000164053/ENSG00000149930/ENSG00000092470/ENSG00000154920/ENSG00000169372/ENSG00000183765/ENSG00000124762/ENSG00000163781/ENSG00000110107/ENSG00000149554/ENSG00000136492/ENSG00000117748…
GOMF_RIBOSOME_BINDING	GOMF_RIBOSOME_BINDING	70	-0.532299	-1.98409	2.68e-05	0.000802	0.000623	5981	tags=50%, list=18%, signal=41%	ENSG00000162972/ENSG00000136463/ENSG00000102081/ENSG00000105677/ENSG00000134001/ENSG00000132432/ENSG00000144895/ENSG00000168028/ENSG00000185238/ENSG00000104626/ENSG00000214575/ENSG00000142864/ENSG00000167881/ENSG00000126524/ENSG00000082516/ENSG00000198793/ENSG00000103512/ENSG00000044574/ENSG00000163577/ENSG00000118705/ENSG00000105821/ENSG00000163874/ENSG00000242372/ENSG00000164134/ENSG00000120705…
GOBP_MITOTIC_CELL_CYCLE_CHECKPOINT_SIGNALING	GOBP_MITOTIC_CELL_CYCLE_CHECKPOINT_SIGNALING	129	-0.486483	-1.98873	5.31e-07	2.97e-05	2.3e-05	5528	tags=47%, list=17%, signal=40%	ENSG00000197299/ENSG00000213689/ENSG00000106144/ENSG00000020922/ENSG00000126215/ENSG00000159147/ENSG00000151164/ENSG00000116670/ENSG00000149930/ENSG00000154920/ENSG00000169372/ENSG00000183765/ENSG00000126226/ENSG00000124762/ENSG00000174442/ENSG00000163781/ENSG00000184445/ENSG00000169679/ENSG00000149554/ENSG00000112742/ENSG00000117724/ENSG00000117748/ENSG00000075131/ENSG00000110092/ENSG00000164109…
GOBP_POSITIVE_REGULATION_OF_UBIQUITIN_PROTEIN_LIGASE_ACTIVITY	GOBP_POSITIVE_REGULATION_OF_UBIQUITIN_PROTEIN_LIGASE_ACTIVITY	11	-0.80342	-1.98874	0.000194	0.00399214	0.00309929	4926	tags=64%, list=15%, signal=54%	ENSG00000166167/ENSG00000120539/ENSG00000166851/ENSG00000175063/ENSG00000117399/ENSG00000105325/ENSG00000108106
GOCC_PRC1_COMPLEX	GOCC_PRC1_COMPLEX	15	-0.748441	-1.99493	0.000425	0.00749827	0.00582126	1494	tags=33%, list=4%, signal=32%	ENSG00000277258/ENSG00000156374/ENSG00000173894/ENSG00000134686/ENSG00000141570
GOBP_ENDONUCLEOLYTIC_CLEAVAGE_INVOLVED_IN_RRNA_PROCESSING	GOBP_ENDONUCLEOLYTIC_CLEAVAGE_INVOLVED_IN_RRNA_PROCESSING	15	-0.751049	-2.00188	0.000372	0.00677698	0.00526128	4434	tags=87%, list=13%, signal=75%	ENSG00000162408/ENSG00000120158/ENSG00000087269/ENSG00000146109/ENSG00000120800/ENSG00000196943/ENSG00000167721/ENSG00000179041/ENSG00000129347/ENSG00000261236/ENSG00000171858/ENSG00000165733/ENSG00000124787
GOBP_REGULATION_OF_UBIQUITIN_PROTEIN_LIGASE_ACTIVITY	GOBP_REGULATION_OF_UBIQUITIN_PROTEIN_LIGASE_ACTIVITY	24	-0.662125	-2.00309	0.000277	0.00533893	0.00414486	4926	tags=54%, list=15%, signal=46%	ENSG00000166167/ENSG00000116670/ENSG00000120539/ENSG00000115268/ENSG00000164109/ENSG00000112029/ENSG00000166851/ENSG00000112208/ENSG00000175063/ENSG00000117399/ENSG00000105325/ENSG00000108106/ENSG00000087470
GOBP_TRNA_PROCESSING	GOBP_TRNA_PROCESSING	124	-0.492874	-2.00837	3.51e-07	2.14e-05	1.66e-05	7895	tags=50%, list=24%, signal=38%	ENSG00000072506/ENSG00000277209/ENSG00000169718/ENSG00000006744/ENSG00000151576/ENSG00000130299/ENSG00000148688/ENSG00000123600/ENSG00000206562/ENSG00000037897/ENSG00000065427/ENSG00000198860/ENSG00000170291/ENSG00000135372/ENSG00000165055/ENSG00000132463/ENSG00000178252/ENSG00000144034/ENSG00000138385/ENSG00000166166/ENSG00000124217/ENSG00000250305/ENSG00000110060/ENSG00000107614/ENSG00000037474…
GOBP_MEIOTIC_CELL_CYCLE	GOBP_MEIOTIC_CELL_CYCLE	243	-0.451865	-2.0086	1.01e-09	1.32e-07	1.02e-07	4406	tags=37%, list=13%, signal=33%	ENSG00000126803/ENSG00000138071/ENSG00000177302/ENSG00000100345/ENSG00000037474/ENSG00000154920/ENSG00000068903/ENSG00000119684/ENSG00000125834/ENSG00000239642/ENSG00000129810/ENSG00000120539/ENSG00000241563/ENSG00000132436/ENSG00000108055/ENSG00000138587/ENSG00000101773/ENSG00000169679/ENSG00000132016/ENSG00000112742/ENSG00000121621/ENSG00000136492/ENSG00000185627/ENSG00000178966/ENSG00000169689…
GOBP_RIBOSOMAL_LARGE_SUBUNIT_BIOGENESIS	GOBP_RIBOSOMAL_LARGE_SUBUNIT_BIOGENESIS	72	-0.539013	-2.01279	9.25e-06	0.000339	0.000263	5353	tags=46%, list=16%, signal=39%	ENSG00000155438/ENSG00000118246/ENSG00000111845/ENSG00000142207/ENSG00000100138/ENSG00000107937/ENSG00000145912/ENSG00000100029/ENSG00000131653/ENSG00000067533/ENSG00000108592/ENSG00000179041/ENSG00000037241/ENSG00000198042/ENSG00000242372/ENSG00000132153/ENSG00000138442/ENSG00000133316/ENSG00000053372/ENSG00000146223/ENSG00000088205/ENSG00000117395/ENSG00000111641/ENSG00000261236/ENSG00000048162…
GOBP_ANAPHASE_PROMOTING_COMPLEX_DEPENDENT_CATABOLIC_PROCESS	GOBP_ANAPHASE_PROMOTING_COMPLEX_DEPENDENT_CATABOLIC_PROCESS	17	-0.732609	-2.01372	0.000314	0.00593391	0.00460677	1356	tags=59%, list=4%, signal=56%	ENSG00000036257/ENSG00000089053/ENSG00000094880/ENSG00000166851/ENSG00000175063/ENSG00000117399/ENSG00000004897/ENSG00000123374/ENSG00000105325/ENSG00000108106
GOBP_NEGATIVE_REGULATION_OF_CD4_POSITIVE_ALPHA_BETA_T_CELL_ACTIVATION	GOBP_NEGATIVE_REGULATION_OF_CD4_POSITIVE_ALPHA_BETA_T_CELL_ACTIVATION	27	-0.65427	-2.01438	0.000258	0.00498783	0.00387228	5504	tags=52%, list=16%, signal=43%	ENSG00000189403/ENSG00000105639/ENSG00000136630/ENSG00000135870/ENSG00000171916/ENSG00000056586/ENSG00000163874/ENSG00000077238/ENSG00000160685/ENSG00000128791/ENSG00000081181/ENSG00000159216/ENSG00000113916/ENSG00000067955
GOMF_CATALYTIC_ACTIVITY_ACTING_ON_A_TRNA	GOMF_CATALYTIC_ACTIVITY_ACTING_ON_A_TRNA	125	-0.493986	-2.01499	3.76e-07	2.25e-05	1.74e-05	4839	tags=38%, list=14%, signal=32%	ENSG00000134684/ENSG00000166166/ENSG00000250305/ENSG00000110060/ENSG00000107614/ENSG00000037474/ENSG00000138050/ENSG00000103707/ENSG00000154743/ENSG00000124608/ENSG00000162623/ENSG00000113643/ENSG00000129480/ENSG00000100416/ENSG00000141994/ENSG00000090861/ENSG00000104907/ENSG00000103356/ENSG00000277149/ENSG00000168806/ENSG00000177192/ENSG00000160193/ENSG00000043514/ENSG00000130348/ENSG00000136628…
GOCC_FICOLIN_1_RICH_GRANULE_LUMEN	GOCC_FICOLIN_1_RICH_GRANULE_LUMEN	122	-0.495143	-2.01532	6.39e-07	3.4e-05	2.64e-05	4852	tags=39%, list=15%, signal=34%	ENSG00000196262/ENSG00000120868/ENSG00000111530/ENSG00000240972/ENSG00000138071/ENSG00000115828/ENSG00000148180/ENSG00000241839/ENSG00000164062/ENSG00000136279/ENSG00000161057/ENSG00000084072/ENSG00000080824/ENSG00000185627/ENSG00000136930/ENSG00000160883/ENSG00000067225/ENSG00000131473/ENSG00000171314/ENSG00000143106/ENSG00000197249/ENSG00000109971/ENSG00000143621/ENSG00000106244/ENSG00000175166…
GOBP_T_CELL_EXTRAVASATION	GOBP_T_CELL_EXTRAVASATION	13	-0.763324	-2.01545	0.000731	0.0117224	0.00910067	3744	tags=54%, list=11%, signal=48%	ENSG00000002586/ENSG00000102181/ENSG00000090339/ENSG00000167193/ENSG00000168040/ENSG00000005844/ENSG00000108691
GOBP_REPLICATION_FORK_PROCESSING	GOBP_REPLICATION_FORK_PROCESSING	40	-0.601357	-2.01608	0.000111	0.0025484	0.00197844	7409	tags=65%, list=22%, signal=51%	ENSG00000085224/ENSG00000136807/ENSG00000165392/ENSG00000187790/ENSG00000175279/ENSG00000138346/ENSG00000197299/ENSG00000020922/ENSG00000175054/ENSG00000258366/ENSG00000154920/ENSG00000241563/ENSG00000183763/ENSG00000183684/ENSG00000169689/ENSG00000132646/ENSG00000138658/ENSG00000197774/ENSG00000178295/ENSG00000051180/ENSG00000146263/ENSG00000160949/ENSG00000168411/ENSG00000139618/ENSG00000013573…
GOBP_SPLICEOSOMAL_SNRNP_ASSEMBLY	GOBP_SPLICEOSOMAL_SNRNP_ASSEMBLY	45	-0.589416	-2.01646	8.55e-05	0.00206153	0.00160046	3588	tags=42%, list=11%, signal=38%	ENSG00000131043/ENSG00000082516/ENSG00000139343/ENSG00000179409/ENSG00000172062/ENSG00000110107/ENSG00000105618/ENSG00000152147/ENSG00000142252/ENSG00000167088/ENSG00000169217/ENSG00000092208/ENSG00000100462/ENSG00000125835/ENSG00000023734/ENSG00000143977/ENSG00000188529/ENSG00000125743/ENSG00000205571
GOBP_CHONDROITIN_SULFATE_BIOSYNTHETIC_PROCESS	GOBP_CHONDROITIN_SULFATE_BIOSYNTHETIC_PROCESS	18	-0.716996	-2.01758	0.000177	0.00371015	0.00288036	3596	tags=44%, list=11%, signal=40%	ENSG00000182022/ENSG00000198108/ENSG00000131873/ENSG00000103489/ENSG00000033100/ENSG00000109814/ENSG00000176022/ENSG00000111817
GOMF_CATALYTIC_ACTIVITY_ACTING_ON_DNA	GOMF_CATALYTIC_ACTIVITY_ACTING_ON_DNA	217	-0.460632	-2.01855	2.96e-09	3.31e-07	2.57e-07	5727	tags=45%, list=17%, signal=37%	ENSG00000121274/ENSG00000138346/ENSG00000185379/ENSG00000196419/ENSG00000197299/ENSG00000213689/ENSG00000145907/ENSG00000020922/ENSG00000126215/ENSG00000008405/ENSG00000170004/ENSG00000258366/ENSG00000113522/ENSG00000168152/ENSG00000174953/ENSG00000100823/ENSG00000079246/ENSG00000157036/ENSG00000065057/ENSG00000177302/ENSG00000101868/ENSG00000148229/ENSG00000213918/ENSG00000256525/ENSG00000130826…
GOBP_RIBOSOMAL_SUBUNIT_EXPORT_FROM_NUCLEUS	GOBP_RIBOSOMAL_SUBUNIT_EXPORT_FROM_NUCLEUS	14	-0.759003	-2.01874	0.000142	0.00315056	0.00244592	4191	tags=71%, list=13%, signal=62%	ENSG00000196943/ENSG00000041802/ENSG00000115268/ENSG00000179041/ENSG00000242372/ENSG00000132341/ENSG00000058729/ENSG00000108559/ENSG00000135521/ENSG00000164163
GOMF_NUCLEAR_LOCALIZATION_SEQUENCE_BINDING	GOMF_NUCLEAR_LOCALIZATION_SEQUENCE_BINDING	25	-0.661841	-2.01902	0.000189	0.00391086	0.00303618	6445	tags=64%, list=19%, signal=52%	ENSG00000100906/ENSG00000114030/ENSG00000110713/ENSG00000137040/ENSG00000102753/ENSG00000196313/ENSG00000065150/ENSG00000025800/ENSG00000166197/ENSG00000196497/ENSG00000139496/ENSG00000182481/ENSG00000108424/ENSG00000124789/ENSG00000105576/ENSG00000083312
GOBP_CHONDROITIN_SULFATE_PROTEOGLYCAN_BIOSYNTHETIC_PROCESS	GOBP_CHONDROITIN_SULFATE_PROTEOGLYCAN_BIOSYNTHETIC_PROCESS	23	-0.677178	-2.01934	0.000374	0.00680258	0.00528116	3596	tags=39%, list=11%, signal=35%	ENSG00000182022/ENSG00000149541/ENSG00000198108/ENSG00000131873/ENSG00000103489/ENSG00000033100/ENSG00000109814/ENSG00000176022/ENSG00000111817
GOCC_SMN_COMPLEX	GOCC_SMN_COMPLEX	10	-0.844709	-2.01947	7.58e-05	0.0019127	0.00148492	5194	tags=100%, list=16%, signal=84%	ENSG00000046647/ENSG00000082516/ENSG00000179409/ENSG00000172062/ENSG00000152147/ENSG00000142252/ENSG00000092208/ENSG00000023734/ENSG00000205571
GOCC_GEMINI_OF_COILED_BODIES	GOCC_GEMINI_OF_COILED_BODIES	12	-0.784904	-2.01988	0.000375	0.00680258	0.00528116	5194	tags=83%, list=16%, signal=70%	ENSG00000064703/ENSG00000046647/ENSG00000082516/ENSG00000179409/ENSG00000172062/ENSG00000152147/ENSG00000142252/ENSG00000092208/ENSG00000205571/ENSG00000109917
GOCC_PROTEASOME_CORE_COMPLEX	GOCC_PROTEASOME_CORE_COMPLEX	19	-0.706924	-2.02225	0.000353	0.00656155	0.00509404	3860	tags=63%, list=12%, signal=56%	ENSG00000129084/ENSG00000100567/ENSG00000100902/ENSG00000136930/ENSG00000041357/ENSG00000143106/ENSG00000277791/ENSG00000142507/ENSG00000008018/ENSG00000100804/ENSG00000159377/ENSG00000106588
GOCC_RNA_POLYMERASE_COMPLEX	GOCC_RNA_POLYMERASE_COMPLEX	104	-0.508424	-2.02345	2.17e-06	9.83e-05	7.63e-05	5548	tags=43%, list=17%, signal=36%	ENSG00000141425/ENSG00000058600/ENSG00000140307/ENSG00000135801/ENSG00000213780/ENSG00000163882/ENSG00000102387/ENSG00000101868/ENSG00000014138/ENSG00000064995/ENSG00000165417/ENSG00000197265/ENSG00000197780/ENSG00000196586/ENSG00000183474/ENSG00000148835/ENSG00000068654/ENSG00000102978/ENSG00000171453/ENSG00000148606/ENSG00000100413/ENSG00000137054/ENSG00000144231/ENSG00000168255/ENSG00000198056…
GOBP_TELOMERE_ORGANIZATION	GOBP_TELOMERE_ORGANIZATION	159	-0.480154	-2.025	3.98e-08	3.31e-06	2.57e-06	6919	tags=51%, list=21%, signal=41%	ENSG00000197153/ENSG00000165392/ENSG00000132383/ENSG00000181085/ENSG00000171824/ENSG00000275379/ENSG00000138668/ENSG00000278705/ENSG00000135372/ENSG00000122566/ENSG00000188996/ENSG00000121274/ENSG00000138346/ENSG00000185379/ENSG00000196419/ENSG00000197299/ENSG00000147099/ENSG00000020922/ENSG00000126215/ENSG00000198952/ENSG00000175054/ENSG00000258366/ENSG00000113522/ENSG00000174953/ENSG00000100823…
GOCC_NUCLEAR_CHROMOSOME	GOCC_NUCLEAR_CHROMOSOME	224	-0.461101	-2.02858	1.13e-09	1.43e-07	1.11e-07	6412	tags=48%, list=19%, signal=39%	ENSG00000269964/ENSG00000187778/ENSG00000275379/ENSG00000278705/ENSG00000150783/ENSG00000111605/ENSG00000174744/ENSG00000141867/ENSG00000188996/ENSG00000197299/ENSG00000213689/ENSG00000147099/ENSG00000155438/ENSG00000131165/ENSG00000113522/ENSG00000122779/ENSG00000151164/ENSG00000286522/ENSG00000196074/ENSG00000205078/ENSG00000113812/ENSG00000100916/ENSG00000181938/ENSG00000105619/ENSG00000126803…
GOBP_NEGATIVE_REGULATION_OF_CELL_CYCLE_PHASE_TRANSITION	GOBP_NEGATIVE_REGULATION_OF_CELL_CYCLE_PHASE_TRANSITION	232	-0.460088	-2.02906	7.79e-10	1.06e-07	8.24e-08	5957	tags=46%, list=18%, signal=38%	ENSG00000129355/ENSG00000173846/ENSG00000143155/ENSG00000188996/ENSG00000138346/ENSG00000197299/ENSG00000213689/ENSG00000106144/ENSG00000020922/ENSG00000126215/ENSG00000159147/ENSG00000008405/ENSG00000175054/ENSG00000115170/ENSG00000100296/ENSG00000075711/ENSG00000151164/ENSG00000169857/ENSG00000116670/ENSG00000164053/ENSG00000149930/ENSG00000092470/ENSG00000037474/ENSG00000154920/ENSG00000169372…
GOBP_POSITIVE_REGULATION_OF_CELL_CYCLE_PROCESS	GOBP_POSITIVE_REGULATION_OF_CELL_CYCLE_PROCESS	221	-0.462291	-2.02945	1.82e-09	2.16e-07	1.68e-07	3652	tags=33%, list=11%, signal=29%	ENSG00000129173/ENSG00000183765/ENSG00000101350/ENSG00000126226/ENSG00000179051/ENSG00000172167/ENSG00000181817/ENSG00000114346/ENSG00000116560/ENSG00000130037/ENSG00000122966/ENSG00000176208/ENSG00000158402/ENSG00000110092/ENSG00000078401/ENSG00000164109/ENSG00000156876/ENSG00000137804/ENSG00000160683/ENSG00000171792/ENSG00000178999/ENSG00000143476/ENSG00000142731/ENSG00000099901/ENSG00000214309…
GOBP_RESPIRATORY_ELECTRON_TRANSPORT_CHAIN	GOBP_RESPIRATORY_ELECTRON_TRANSPORT_CHAIN	112	-0.507381	-2.02997	4.7e-07	2.71e-05	2.11e-05	4872	tags=44%, list=15%, signal=37%	ENSG00000042286/ENSG00000178741/ENSG00000198786/ENSG00000229344/ENSG00000119013/ENSG00000170906/ENSG00000111775/ENSG00000256525/ENSG00000127184/ENSG00000023228/ENSG00000091140/ENSG00000169021/ENSG00000090266/ENSG00000130414/ENSG00000167985/ENSG00000198763/ENSG00000178127/ENSG00000004779/ENSG00000284194/ENSG00000204922/ENSG00000198727/ENSG00000212907/ENSG00000178209/ENSG00000198804/ENSG00000198886…
GOBP_POSITIVE_REGULATION_OF_ACUTE_INFLAMMATORY_RESPONSE	GOBP_POSITIVE_REGULATION_OF_ACUTE_INFLAMMATORY_RESPONSE	25	-0.666986	-2.03471	0.000146	0.00321477	0.00249577	2406	tags=44%, list=7%, signal=41%	ENSG00000185897/ENSG00000136244/ENSG00000151651/ENSG00000132965/ENSG00000116288/ENSG00000125730/ENSG00000141655/ENSG00000232810/ENSG00000125538/ENSG00000099985/ENSG00000126262
GOCC_PCG_PROTEIN_COMPLEX	GOCC_PCG_PROTEIN_COMPLEX	34	-0.633643	-2.04017	6.95e-05	0.00178402	0.00138502	2417	tags=35%, list=7%, signal=33%	ENSG00000139154/ENSG00000178691/ENSG00000277258/ENSG00000196591/ENSG00000156374/ENSG00000171456/ENSG00000102054/ENSG00000106462/ENSG00000102098/ENSG00000173894/ENSG00000134686/ENSG00000141570
GOBP_TELOMERE_MAINTENANCE	GOBP_TELOMERE_MAINTENANCE	131	-0.499662	-2.04218	1.43e-07	9.67e-06	7.51e-06	6878	tags=53%, list=21%, signal=43%	ENSG00000165392/ENSG00000132383/ENSG00000181085/ENSG00000171824/ENSG00000138668/ENSG00000135372/ENSG00000122566/ENSG00000188996/ENSG00000121274/ENSG00000138346/ENSG00000185379/ENSG00000196419/ENSG00000197299/ENSG00000147099/ENSG00000020922/ENSG00000126215/ENSG00000198952/ENSG00000175054/ENSG00000258366/ENSG00000113522/ENSG00000174953/ENSG00000100823/ENSG00000144034/ENSG00000079246/ENSG00000149115…
GOBP_POSITIVE_REGULATION_OF_MITOTIC_CELL_CYCLE_PHASE_TRANSITION	GOBP_POSITIVE_REGULATION_OF_MITOTIC_CELL_CYCLE_PHASE_TRANSITION	86	-0.530393	-2.04224	2.71e-06	0.000118	9.18e-05	3459	tags=41%, list=10%, signal=37%	ENSG00000100823/ENSG00000169884/ENSG00000126803/ENSG00000094880/ENSG00000179051/ENSG00000172167/ENSG00000181817/ENSG00000130037/ENSG00000158402/ENSG00000110092/ENSG00000156876/ENSG00000143476/ENSG00000214309/ENSG00000135476/ENSG00000112029/ENSG00000139687/ENSG00000126787/ENSG00000141552/ENSG00000146670/ENSG00000112576/ENSG00000114867/ENSG00000170312/ENSG00000094804/ENSG00000171848/ENSG00000142208…
GOBP_NUCLEAR_TRANSPORT	GOBP_NUCLEAR_TRANSPORT	304	-0.450401	-2.04649	1e-10	1.62e-08	1.26e-08	6486	tags=43%, list=19%, signal=35%	ENSG00000128602/ENSG00000198563/ENSG00000100906/ENSG00000058673/ENSG00000114030/ENSG00000183255/ENSG00000111605/ENSG00000153487/ENSG00000173744/ENSG00000125931/ENSG00000122566/ENSG00000110713/ENSG00000198088/ENSG00000215817/ENSG00000157020/ENSG00000086200/ENSG00000179218/ENSG00000160789/ENSG00000135218/ENSG00000198952/ENSG00000064419/ENSG00000155561/ENSG00000187627/ENSG00000174891/ENSG00000100296…
GOBP_POSITIVE_REGULATION_OF_GLIAL_CELL_PROLIFERATION	GOBP_POSITIVE_REGULATION_OF_GLIAL_CELL_PROLIFERATION	14	-0.76945	-2.04653	8.56e-05	0.00206153	0.00160046	2602	tags=50%, list=8%, signal=46%	ENSG00000136997/ENSG00000163558/ENSG00000136244/ENSG00000101412/ENSG00000254087/ENSG00000232810/ENSG00000125538
GOCC_SPINDLE_POLE	GOCC_SPINDLE_POLE	166	-0.484377	-2.05308	2.01e-08	1.85e-06	1.44e-06	4363	tags=37%, list=13%, signal=33%	ENSG00000140854/ENSG00000127423/ENSG00000113838/ENSG00000152240/ENSG00000154099/ENSG00000129810/ENSG00000095906/ENSG00000060069/ENSG00000126524/ENSG00000108055/ENSG00000163781/ENSG00000128944/ENSG00000184445/ENSG00000138160/ENSG00000170584/ENSG00000177082/ENSG00000117724/ENSG00000121289/ENSG00000198668/ENSG00000130695/ENSG00000164109/ENSG00000164087/ENSG00000134152/ENSG00000072501/ENSG00000178999…
GOMF_MISFOLDED_PROTEIN_BINDING	GOMF_MISFOLDED_PROTEIN_BINDING	29	-0.653185	-2.05529	0.000162	0.00348723	0.0027073	4519	tags=48%, list=14%, signal=42%	ENSG00000102580/ENSG00000126803/ENSG00000155304/ENSG00000079101/ENSG00000044574/ENSG00000136986/ENSG00000109971/ENSG00000113013/ENSG00000136827/ENSG00000134109/ENSG00000090520/ENSG00000128228/ENSG00000077232/ENSG00000173110
GOBP_DE_NOVO_PROTEIN_FOLDING	GOBP_DE_NOVO_PROTEIN_FOLDING	43	-0.604312	-2.0555	5.31e-05	0.00141262	0.00109668	4406	tags=42%, list=13%, signal=36%	ENSG00000126803/ENSG00000163528/ENSG00000155304/ENSG00000144381/ENSG00000168259/ENSG00000137094/ENSG00000115541/ENSG00000044574/ENSG00000088832/ENSG00000105821/ENSG00000166226/ENSG00000109971/ENSG00000113013/ENSG00000136827/ENSG00000120694/ENSG00000128228/ENSG00000136731/ENSG00000173110
GOCC_CHAPERONIN_CONTAINING_T_COMPLEX	GOCC_CHAPERONIN_CONTAINING_T_COMPLEX	10	-0.86215	-2.06116	2.81e-05	0.000828	0.000643	3055	tags=80%, list=9%, signal=73%	ENSG00000146731/ENSG00000115484/ENSG00000150753/ENSG00000166226/ENSG00000163468/ENSG00000135624/ENSG00000120438/ENSG00000156261
GOBP_ESTABLISHMENT_OF_RNA_LOCALIZATION	GOBP_ESTABLISHMENT_OF_RNA_LOCALIZATION	158	-0.491321	-2.06527	1.14e-08	1.08e-06	8.38e-07	6479	tags=49%, list=19%, signal=39%	ENSG00000198563/ENSG00000185963/ENSG00000058673/ENSG00000112531/ENSG00000078328/ENSG00000111605/ENSG00000115875/ENSG00000173744/ENSG00000139675/ENSG00000122566/ENSG00000153140/ENSG00000110713/ENSG00000198088/ENSG00000102081/ENSG00000215817/ENSG00000157020/ENSG00000198952/ENSG00000175054/ENSG00000155561/ENSG00000065978/ENSG00000100296/ENSG00000100836/ENSG00000125450/ENSG00000091542/ENSG00000138385…
GOCC_NUCLEOID	GOCC_NUCLEOID	43	-0.607661	-2.06689	4.21e-05	0.00117721	0.000914	8181	tags=63%, list=25%, signal=47%	ENSG00000108064/ENSG00000120832/ENSG00000072506/ENSG00000006744/ENSG00000162851/ENSG00000005022/ENSG00000172171/ENSG00000138346/ENSG00000118246/ENSG00000132463/ENSG00000256525/ENSG00000165637/ENSG00000213585/ENSG00000127989/ENSG00000215251/ENSG00000178952/ENSG00000138095/ENSG00000132153/ENSG00000112096/ENSG00000106028/ENSG00000113013/ENSG00000197785/ENSG00000196365/ENSG00000182199/ENSG00000004142…
GOBP_NEGATIVE_REGULATION_OF_EXTRINSIC_APOPTOTIC_SIGNALING_PATHWAY_VIA_DEATH_DOMAIN_RECEPTORS	GOBP_NEGATIVE_REGULATION_OF_EXTRINSIC_APOPTOTIC_SIGNALING_PATHWAY_VIA_DEATH_DOMAIN_RECEPTORS	26	-0.674783	-2.0698	6.18e-05	0.00161513	0.0012539	5114	tags=42%, list=15%, signal=36%	ENSG00000112175/ENSG00000170633/ENSG00000215397/ENSG00000118503/ENSG00000082701/ENSG00000012048/ENSG00000090339/ENSG00000116288/ENSG00000215301/ENSG00000148841/ENSG00000162734
GOBP_REGULATION_OF_PROTEIN_LOCALIZATION_TO_CHROMOSOME_TELOMERIC_REGION	GOBP_REGULATION_OF_PROTEIN_LOCALIZATION_TO_CHROMOSOME_TELOMERIC_REGION	14	-0.778209	-2.06982	5.4e-05	0.00143268	0.00111225	4109	tags=86%, list=12%, signal=75%	ENSG00000130826/ENSG00000146731/ENSG00000115484/ENSG00000150753/ENSG00000166226/ENSG00000130119/ENSG00000163468/ENSG00000135624/ENSG00000163938/ENSG00000120438/ENSG00000141499/ENSG00000156261
GOCC_HETEROCHROMATIN	GOCC_HETEROCHROMATIN	69	-0.556804	-2.07222	2.18e-06	9.83e-05	7.63e-05	4645	tags=46%, list=14%, signal=40%	ENSG00000149115/ENSG00000130726/ENSG00000115163/ENSG00000092470/ENSG00000154920/ENSG00000068903/ENSG00000108468/ENSG00000147889/ENSG00000151503/ENSG00000054598/ENSG00000119969/ENSG00000178409/ENSG00000132275/ENSG00000130816/ENSG00000178691/ENSG00000164032/ENSG00000277258/ENSG00000160208/ENSG00000130985/ENSG00000185811/ENSG00000125817/ENSG00000071655/ENSG00000137309/ENSG00000133422/ENSG00000120438…
GOCC_ENDOPLASMIC_RETICULUM_CHAPERONE_COMPLEX	GOCC_ENDOPLASMIC_RETICULUM_CHAPERONE_COMPLEX	10	-0.866822	-2.07233	2.1e-05	0.000657	0.00051	3255	tags=80%, list=10%, signal=72%	ENSG00000166794/ENSG00000044574/ENSG00000149428/ENSG00000166598/ENSG00000185624/ENSG00000090520/ENSG00000128228/ENSG00000077232
GOBP_POSITIVE_REGULATION_OF_CELL_CYCLE_PHASE_TRANSITION	GOBP_POSITIVE_REGULATION_OF_CELL_CYCLE_PHASE_TRANSITION	107	-0.520515	-2.07337	2.78e-07	1.76e-05	1.36e-05	5012	tags=40%, list=15%, signal=34%	ENSG00000280789/ENSG00000100296/ENSG00000100823/ENSG00000169884/ENSG00000126803/ENSG00000094880/ENSG00000183765/ENSG00000179051/ENSG00000172167/ENSG00000181817/ENSG00000130037/ENSG00000176208/ENSG00000158402/ENSG00000110092/ENSG00000156876/ENSG00000143476/ENSG00000214309/ENSG00000135476/ENSG00000112029/ENSG00000139687/ENSG00000126787/ENSG00000141552/ENSG00000146670/ENSG00000112576/ENSG00000114867…
GOBP_REGULATION_OF_MITOTIC_CELL_CYCLE_PHASE_TRANSITION	GOBP_REGULATION_OF_MITOTIC_CELL_CYCLE_PHASE_TRANSITION	289	-0.458033	-2.07389	1e-10	1.62e-08	1.26e-08	3627	tags=34%, list=11%, signal=30%	ENSG00000183765/ENSG00000126226/ENSG00000147889/ENSG00000124762/ENSG00000174442/ENSG00000179051/ENSG00000172167/ENSG00000163781/ENSG00000181817/ENSG00000184445/ENSG00000169679/ENSG00000123080/ENSG00000122882/ENSG00000254093/ENSG00000116691/ENSG00000149554/ENSG00000112742/ENSG00000183484/ENSG00000130037/ENSG00000117724/ENSG00000176208/ENSG00000117748/ENSG00000158402/ENSG00000110092/ENSG00000164109…
GOBP_FEVER_GENERATION	GOBP_FEVER_GENERATION	11	-0.839172	-2.07723	2.83e-05	0.000833	0.000647	328	tags=64%, list=1%, signal=63%	ENSG00000050628/ENSG00000118432/ENSG00000141655/ENSG00000136160/ENSG00000115008/ENSG00000232810/ENSG00000125538
GOBP_DNA_DEPENDENT_DNA_REPLICATION_MAINTENANCE_OF_FIDELITY	GOBP_DNA_DEPENDENT_DNA_REPLICATION_MAINTENANCE_OF_FIDELITY	48	-0.593509	-2.07733	2.31e-05	0.000713	0.000554	7029	tags=65%, list=21%, signal=51%	ENSG00000085224/ENSG00000136807/ENSG00000165392/ENSG00000172716/ENSG00000187790/ENSG00000175279/ENSG00000138346/ENSG00000197299/ENSG00000020922/ENSG00000159147/ENSG00000175054/ENSG00000258366/ENSG00000154920/ENSG00000241563/ENSG00000183763/ENSG00000183684/ENSG00000169689/ENSG00000132646/ENSG00000075131/ENSG00000138658/ENSG00000111602/ENSG00000197774/ENSG00000178295/ENSG00000051180/ENSG00000146263…
GOBP_NEGATIVE_REGULATION_OF_CELL_CYCLE_PROCESS	GOBP_NEGATIVE_REGULATION_OF_CELL_CYCLE_PROCESS	273	-0.461991	-2.07735	1e-10	1.62e-08	1.26e-08	5528	tags=43%, list=17%, signal=36%	ENSG00000197299/ENSG00000213689/ENSG00000239306/ENSG00000106144/ENSG00000020922/ENSG00000126215/ENSG00000159147/ENSG00000008405/ENSG00000175054/ENSG00000115170/ENSG00000100296/ENSG00000075711/ENSG00000151164/ENSG00000169857/ENSG00000116670/ENSG00000164053/ENSG00000149930/ENSG00000092470/ENSG00000037474/ENSG00000154920/ENSG00000172113/ENSG00000169372/ENSG00000164953/ENSG00000009954/ENSG00000129173…
GOBP_INTERSTRAND_CROSS_LINK_REPAIR	GOBP_INTERSTRAND_CROSS_LINK_REPAIR	32	-0.650668	-2.08288	6.11e-05	0.00160157	0.00124338	6269	tags=53%, list=19%, signal=43%	ENSG00000187790/ENSG00000175279/ENSG00000185379/ENSG00000126215/ENSG00000175054/ENSG00000112130/ENSG00000109674/ENSG00000169689/ENSG00000144554/ENSG00000182150/ENSG00000125319/ENSG00000125885/ENSG00000051180/ENSG00000164002/ENSG00000168411/ENSG00000012061/ENSG00000165280
GOBP_CELL_CYCLE_CHECKPOINT_SIGNALING	GOBP_CELL_CYCLE_CHECKPOINT_SIGNALING	169	-0.488788	-2.08355	9.3e-09	9.05e-07	7.03e-07	5948	tags=49%, list=18%, signal=41%	ENSG00000173846/ENSG00000143155/ENSG00000188996/ENSG00000138346/ENSG00000197299/ENSG00000213689/ENSG00000106144/ENSG00000020922/ENSG00000126215/ENSG00000159147/ENSG00000008405/ENSG00000175054/ENSG00000100296/ENSG00000151164/ENSG00000116670/ENSG00000164053/ENSG00000149930/ENSG00000092470/ENSG00000037474/ENSG00000154920/ENSG00000169372/ENSG00000183765/ENSG00000126226/ENSG00000124762/ENSG00000174442…
GOBP_PROTEIN_LOCALIZATION_TO_NUCLEAR_BODY	GOBP_PROTEIN_LOCALIZATION_TO_NUCLEAR_BODY	12	-0.809786	-2.08391	0.000117	0.00267607	0.00207756	4109	tags=83%, list=12%, signal=73%	ENSG00000130826/ENSG00000146731/ENSG00000115484/ENSG00000150753/ENSG00000166226/ENSG00000163468/ENSG00000135624/ENSG00000120438/ENSG00000141499/ENSG00000156261
GOBP_SPINDLE_ORGANIZATION	GOBP_SPINDLE_ORGANIZATION	206	-0.479672	-2.08698	1e-10	1.62e-08	1.26e-08	5626	tags=43%, list=17%, signal=36%	ENSG00000119383/ENSG00000047849/ENSG00000167702/ENSG00000101421/ENSG00000226650/ENSG00000131165/ENSG00000147457/ENSG00000137822/ENSG00000277561/ENSG00000170004/ENSG00000285053/ENSG00000075711/ENSG00000169220/ENSG00000163611/ENSG00000137814/ENSG00000127423/ENSG00000100345/ENSG00000204899/ENSG00000152240/ENSG00000126524/ENSG00000183765/ENSG00000101350/ENSG00000104728/ENSG00000108055/ENSG00000182504…
GOBP_DNA_CONFORMATION_CHANGE	GOBP_DNA_CONFORMATION_CHANGE	324	-0.455616	-2.0871	1e-10	1.62e-08	1.26e-08	6378	tags=45%, list=19%, signal=37%	ENSG00000214826/ENSG00000068878/ENSG00000275379/ENSG00000122565/ENSG00000100038/ENSG00000274290/ENSG00000187790/ENSG00000278705/ENSG00000075856/ENSG00000122566/ENSG00000204209/ENSG00000138346/ENSG00000146414/ENSG00000273802/ENSG00000196419/ENSG00000197299/ENSG00000189403/ENSG00000213689/ENSG00000145907/ENSG00000020922/ENSG00000131165/ENSG00000179119/ENSG00000170004/ENSG00000258366/ENSG00000203852…
GOBP_DNA_REPLICATION_CHECKPOINT_SIGNALING	GOBP_DNA_REPLICATION_CHECKPOINT_SIGNALING	17	-0.759545	-2.08775	0.000113	0.0025945	0.00201423	6172	tags=88%, list=18%, signal=72%	ENSG00000159593/ENSG00000188996/ENSG00000138346/ENSG00000151164/ENSG00000163781/ENSG00000075131/ENSG00000136273/ENSG00000111602/ENSG00000093009/ENSG00000140534/ENSG00000092853/ENSG00000085840/ENSG00000094804/ENSG00000172613/ENSG00000167513
GOBP_RNA_EXPORT_FROM_NUCLEUS	GOBP_RNA_EXPORT_FROM_NUCLEUS	83	-0.543928	-2.08798	5.89e-07	3.19e-05	2.48e-05	6479	tags=51%, list=19%, signal=41%	ENSG00000198563/ENSG00000058673/ENSG00000111605/ENSG00000173744/ENSG00000122566/ENSG00000198088/ENSG00000215817/ENSG00000198952/ENSG00000100296/ENSG00000100836/ENSG00000125450/ENSG00000091542/ENSG00000138385/ENSG00000102900/ENSG00000037474/ENSG00000112081/ENSG00000163166/ENSG00000157349/ENSG00000051596/ENSG00000126226/ENSG00000196313/ENSG00000152804/ENSG00000183684/ENSG00000113569/ENSG00000144231…
GOCC_CHROMOSOME_CENTROMERIC_REGION	GOCC_CHROMOSOME_CENTROMERIC_REGION	223	-0.475538	-2.09085	1.86e-10	2.88e-08	2.23e-08	7409	tags=57%, list=22%, signal=44%	ENSG00000085224/ENSG00000124635/ENSG00000144635/ENSG00000164754/ENSG00000145919/ENSG00000088986/ENSG00000157657/ENSG00000186298/ENSG00000153044/ENSG00000125354/ENSG00000047410/ENSG00000165169/ENSG00000118007/ENSG00000117697/ENSG00000104671/ENSG00000104695/ENSG00000122565/ENSG00000171320/ENSG00000278705/ENSG00000072864/ENSG00000158560/ENSG00000110713/ENSG00000204209/ENSG00000102081/ENSG00000175279…
GOCC_METHYLOSOME	GOCC_METHYLOSOME	12	-0.813837	-2.09434	9.51e-05	0.00225118	0.0017477	3405	tags=58%, list=10%, signal=52%	ENSG00000139343/ENSG00000126457/ENSG00000167088/ENSG00000100462/ENSG00000125835/ENSG00000143977/ENSG00000125743
GOBP_REGULATION_OF_MITOTIC_CELL_CYCLE	GOBP_REGULATION_OF_MITOTIC_CELL_CYCLE	441	-0.442735	-2.09569	1e-10	1.62e-08	1.26e-08	4260	tags=38%, list=13%, signal=34%	ENSG00000115170/ENSG00000138798/ENSG00000075711/ENSG00000100823/ENSG00000151164/ENSG00000169884/ENSG00000180336/ENSG00000169857/ENSG00000116670/ENSG00000149930/ENSG00000100911/ENSG00000126803/ENSG00000127445/ENSG00000154920/ENSG00000068903/ENSG00000172113/ENSG00000169515/ENSG00000198355/ENSG00000169372/ENSG00000106399/ENSG00000176386/ENSG00000094880/ENSG00000112312/ENSG00000183765/ENSG00000104290…
GOBP_POSITIVE_REGULATION_OF_ESTABLISHMENT_OF_PROTEIN_LOCALIZATION_TO_TELOMERE	GOBP_POSITIVE_REGULATION_OF_ESTABLISHMENT_OF_PROTEIN_LOCALIZATION_TO_TELOMERE	10	-0.877217	-2.09719	1.12e-05	0.000394	0.000306	4109	tags=100%, list=12%, signal=88%	ENSG00000146731/ENSG00000115484/ENSG00000150753/ENSG00000166226/ENSG00000163468/ENSG00000135624/ENSG00000120438/ENSG00000141499/ENSG00000156261
GOCC_NUCLEAR_PORE	GOCC_NUCLEAR_PORE	91	-0.535239	-2.09812	1.01e-06	4.98e-05	3.87e-05	6438	tags=58%, list=19%, signal=47%	ENSG00000147400/ENSG00000196862/ENSG00000047410/ENSG00000185963/ENSG00000114030/ENSG00000173744/ENSG00000153140/ENSG00000110713/ENSG00000198088/ENSG00000157020/ENSG00000101421/ENSG00000131165/ENSG00000147457/ENSG00000155561/ENSG00000187627/ENSG00000125450/ENSG00000102900/ENSG00000132953/ENSG00000102753/ENSG00000157349/ENSG00000204764/ENSG00000205339/ENSG00000126226/ENSG00000197879/ENSG00000196313…
GOBP_RESPONSE_TO_GAMMA_RADIATION	GOBP_RESPONSE_TO_GAMMA_RADIATION	54	-0.590852	-2.09975	6.19e-06	0.000242	0.000188	5540	tags=59%, list=17%, signal=50%	ENSG00000196419/ENSG00000213689/ENSG00000175054/ENSG00000030110/ENSG00000087088/ENSG00000079246/ENSG00000143799/ENSG00000081237/ENSG00000183765/ENSG00000133895/ENSG00000124762/ENSG00000180543/ENSG00000004487/ENSG00000044574/ENSG00000196584/ENSG00000136997/ENSG00000144554/ENSG00000112096/ENSG00000174775/ENSG00000091436/ENSG00000126767/ENSG00000110108/ENSG00000253729/ENSG00000051180/ENSG00000132356…
GOMF_ATP_DEPENDENT_ACTIVITY_ACTING_ON_DNA	GOMF_ATP_DEPENDENT_ACTIVITY_ACTING_ON_DNA	102	-0.52831	-2.10022	6.85e-07	3.53e-05	2.74e-05	7188	tags=60%, list=22%, signal=47%	ENSG00000004700/ENSG00000112249/ENSG00000225830/ENSG00000095002/ENSG00000165392/ENSG00000214826/ENSG00000071794/ENSG00000187790/ENSG00000196535/ENSG00000138346/ENSG00000185379/ENSG00000196419/ENSG00000197299/ENSG00000145907/ENSG00000020922/ENSG00000126215/ENSG00000170004/ENSG00000258366/ENSG00000113522/ENSG00000174953/ENSG00000079246/ENSG00000140451/ENSG00000127586/ENSG00000111445/ENSG00000108055…
GOBP_ENDOPLASMIC_RETICULUM_TO_CYTOSOL_TRANSPORT	GOBP_ENDOPLASMIC_RETICULUM_TO_CYTOSOL_TRANSPORT	28	-0.675161	-2.10394	4.59e-05	0.00125707	0.000976	2525	tags=57%, list=8%, signal=53%	ENSG00000135506/ENSG00000198833/ENSG00000115307/ENSG00000088298/ENSG00000184787/ENSG00000131871/ENSG00000136986/ENSG00000071537/ENSG00000166598/ENSG00000106803/ENSG00000182446/ENSG00000113194/ENSG00000162298/ENSG00000134109/ENSG00000165280/ENSG00000070010
GOMF_DNA_POLYMERASE_BINDING	GOMF_DNA_POLYMERASE_BINDING	22	-0.714877	-2.10418	6.58e-05	0.00170487	0.00132357	6713	tags=73%, list=20%, signal=58%	ENSG00000111328/ENSG00000135372/ENSG00000189403/ENSG00000258366/ENSG00000148362/ENSG00000256525/ENSG00000080824/ENSG00000132646/ENSG00000144554/ENSG00000102977/ENSG00000269900/ENSG00000140525/ENSG00000051180/ENSG00000196365/ENSG00000167513/ENSG00000096384
GOBP_MRNA_TRANSPORT	GOBP_MRNA_TRANSPORT	124	-0.517161	-2.10733	3.26e-08	2.75e-06	2.13e-06	6479	tags=50%, list=19%, signal=40%	ENSG00000198563/ENSG00000185963/ENSG00000058673/ENSG00000112531/ENSG00000115875/ENSG00000173744/ENSG00000139675/ENSG00000122566/ENSG00000153140/ENSG00000110713/ENSG00000102081/ENSG00000215817/ENSG00000157020/ENSG00000198952/ENSG00000155561/ENSG00000100296/ENSG00000100836/ENSG00000125450/ENSG00000091542/ENSG00000102900/ENSG00000037474/ENSG00000112081/ENSG00000163166/ENSG00000157349/ENSG00000051596…
GOBP_DNA_STRAND_ELONGATION_INVOLVED_IN_DNA_REPLICATION	GOBP_DNA_STRAND_ELONGATION_INVOLVED_IN_DNA_REPLICATION	15	-0.790928	-2.10817	4.76e-05	0.00129187	0.00100294	4336	tags=87%, list=13%, signal=75%	ENSG00000138346/ENSG00000101868/ENSG00000148229/ENSG00000101003/ENSG00000132646/ENSG00000133119/ENSG00000112118/ENSG00000163918/ENSG00000106628/ENSG00000005156/ENSG00000166508/ENSG00000105486/ENSG00000104738
GOCC_SNO_S_RNA_CONTAINING_RIBONUCLEOPROTEIN_COMPLEX	GOCC_SNO_S_RNA_CONTAINING_RIBONUCLEOPROTEIN_COMPLEX	27	-0.685257	-2.10978	4.49e-05	0.0012333	0.000957	5730	tags=59%, list=17%, signal=49%	ENSG00000055044/ENSG00000105202/ENSG00000124383/ENSG00000100138/ENSG00000182117/ENSG00000145912/ENSG00000130826/ENSG00000188573/ENSG00000101361/ENSG00000166197/ENSG00000060688/ENSG00000104356/ENSG00000269900/ENSG00000172336/ENSG00000114767/ENSG00000124787
GOBP_TRNA_METABOLIC_PROCESS	GOBP_TRNA_METABOLIC_PROCESS	184	-0.489248	-2.11087	1.11e-09	1.43e-07	1.11e-07	4936	tags=39%, list=15%, signal=34%	ENSG00000132463/ENSG00000178252/ENSG00000144034/ENSG00000134684/ENSG00000214274/ENSG00000138385/ENSG00000166166/ENSG00000124217/ENSG00000250305/ENSG00000110060/ENSG00000107614/ENSG00000037474/ENSG00000138050/ENSG00000103707/ENSG00000134461/ENSG00000087302/ENSG00000154743/ENSG00000130713/ENSG00000124608/ENSG00000162623/ENSG00000174177/ENSG00000113643/ENSG00000142544/ENSG00000129480/ENSG00000100416…
GOMF_SINGLE_STRANDED_DNA_BINDING	GOMF_SINGLE_STRANDED_DNA_BINDING	120	-0.520799	-2.11297	4.41e-08	3.62e-06	2.81e-06	5557	tags=47%, list=17%, signal=39%	ENSG00000185379/ENSG00000197299/ENSG00000189403/ENSG00000213689/ENSG00000113522/ENSG00000174953/ENSG00000065978/ENSG00000148300/ENSG00000107164/ENSG00000163882/ENSG00000177302/ENSG00000101868/ENSG00000106399/ENSG00000107960/ENSG00000257949/ENSG00000144381/ENSG00000101773/ENSG00000109674/ENSG00000104177/ENSG00000076003/ENSG00000136824/ENSG00000138095/ENSG00000117748/ENSG00000130511/ENSG00000137074…
GOMF_RIBONUCLEOPROTEIN_COMPLEX_BINDING	GOMF_RIBONUCLEOPROTEIN_COMPLEX_BINDING	150	-0.506759	-2.12366	4.52e-09	4.89e-07	3.8e-07	6416	tags=50%, list=19%, signal=41%	ENSG00000067248/ENSG00000143183/ENSG00000111605/ENSG00000162972/ENSG00000136463/ENSG00000132591/ENSG00000102081/ENSG00000105677/ENSG00000134001/ENSG00000173812/ENSG00000132432/ENSG00000131914/ENSG00000144895/ENSG00000198862/ENSG00000168028/ENSG00000185238/ENSG00000104626/ENSG00000214575/ENSG00000142864/ENSG00000182934/ENSG00000100029/ENSG00000076248/ENSG00000137193/ENSG00000100883/ENSG00000167881…
GOBP_CENTROMERE_COMPLEX_ASSEMBLY	GOBP_CENTROMERE_COMPLEX_ASSEMBLY	31	-0.6679	-2.12928	1.85e-05	0.000586	0.000455	5791	tags=77%, list=17%, signal=64%	ENSG00000175279/ENSG00000171853/ENSG00000123219/ENSG00000115163/ENSG00000102901/ENSG00000159055/ENSG00000104147/ENSG00000184445/ENSG00000132780/ENSG00000132475/ENSG00000102384/ENSG00000169689/ENSG00000117724/ENSG00000063978/ENSG00000123485/ENSG00000119969/ENSG00000167842/ENSG00000138092/ENSG00000138778/ENSG00000139687/ENSG00000126787/ENSG00000166582/ENSG00000166451/ENSG00000203760
GOBP_REGULATION_OF_DNA_DIRECTED_DNA_POLYMERASE_ACTIVITY	GOBP_REGULATION_OF_DNA_DIRECTED_DNA_POLYMERASE_ACTIVITY	13	-0.807656	-2.1325	0.0001	0.00234614	0.00182142	4651	tags=85%, list=14%, signal=73%	ENSG00000181938/ENSG00000256525/ENSG00000101003/ENSG00000127586/ENSG00000111445/ENSG00000132646/ENSG00000133119/ENSG00000136982/ENSG00000131153/ENSG00000163918/ENSG00000147536
GOBP_CELL_CYCLE_G1_S_PHASE_TRANSITION	GOBP_CELL_CYCLE_G1_S_PHASE_TRANSITION	221	-0.486364	-2.13513	1e-10	1.62e-08	1.26e-08	3782	tags=33%, list=11%, signal=30%	ENSG00000145604/ENSG00000108094/ENSG00000183765/ENSG00000058091/ENSG00000133895/ENSG00000147889/ENSG00000124762/ENSG00000172167/ENSG00000181817/ENSG00000101773/ENSG00000132780/ENSG00000123080/ENSG00000122882/ENSG00000102096/ENSG00000183484/ENSG00000130037/ENSG00000180198/ENSG00000117748/ENSG00000110092/ENSG00000136997/ENSG00000156876/ENSG00000166483/ENSG00000108443/ENSG00000075218/ENSG00000111679…
GOCC_90S_PRERIBOSOME	GOCC_90S_PRERIBOSOME	29	-0.678817	-2.13594	3.45e-05	0.00098	0.000761	4698	tags=62%, list=14%, signal=53%	ENSG00000124383/ENSG00000120800/ENSG00000136718/ENSG00000182841/ENSG00000196943/ENSG00000100029/ENSG00000134987/ENSG00000275464/ENSG00000141076/ENSG00000184967/ENSG00000138442/ENSG00000129347/ENSG00000160256/ENSG00000261236/ENSG00000124541/ENSG00000065183/ENSG00000165733/ENSG00000188976
GOCC_SPINDLE	GOCC_SPINDLE	393	-0.456085	-2.13939	1e-10	1.62e-08	1.26e-08	5521	tags=40%, list=17%, signal=34%	ENSG00000047849/ENSG00000167702/ENSG00000101421/ENSG00000176155/ENSG00000104524/ENSG00000131165/ENSG00000147457/ENSG00000137692/ENSG00000137822/ENSG00000173226/ENSG00000182628/ENSG00000169220/ENSG00000163611/ENSG00000113712/ENSG00000125450/ENSG00000068028/ENSG00000040199/ENSG00000116670/ENSG00000067208/ENSG00000126803/ENSG00000140854/ENSG00000137814/ENSG00000127423/ENSG00000113838/ENSG00000100345…
GOBP_MATURATION_OF_SSU_RRNA	GOBP_MATURATION_OF_SSU_RRNA	50	-0.607945	-2.14177	3.83e-06	0.000159	0.000124	4593	tags=50%, list=14%, signal=43%	ENSG00000115761/ENSG00000100138/ENSG00000146109/ENSG00000120800/ENSG00000132467/ENSG00000196943/ENSG00000275464/ENSG00000167721/ENSG00000179041/ENSG00000141076/ENSG00000150990/ENSG00000124784/ENSG00000129347/ENSG00000058729/ENSG00000160256/ENSG00000124541/ENSG00000065183/ENSG00000112578/ENSG00000227057/ENSG00000171858/ENSG00000165733/ENSG00000130935/ENSG00000181991/ENSG00000124787/ENSG00000104884
GOBP_REGULATION_OF_NUCLEAR_DIVISION	GOBP_REGULATION_OF_NUCLEAR_DIVISION	133	-0.52285	-2.14536	4.89e-09	5.13e-07	3.98e-07	4260	tags=42%, list=13%, signal=37%	ENSG00000127445/ENSG00000068903/ENSG00000172113/ENSG00000169515/ENSG00000094880/ENSG00000126226/ENSG00000175756/ENSG00000174442/ENSG00000172167/ENSG00000184445/ENSG00000169679/ENSG00000136122/ENSG00000149554/ENSG00000112742/ENSG00000180198/ENSG00000117724/ENSG00000158402/ENSG00000078401/ENSG00000164109/ENSG00000137804/ENSG00000124006/ENSG00000156509/ENSG00000178999/ENSG00000156970/ENSG00000113456…
GOBP_ORGANELLE_FISSION	GOBP_ORGANELLE_FISSION	477	-0.450576	-2.15044	1e-10	1.62e-08	1.26e-08	5557	tags=43%, list=17%, signal=36%	ENSG00000185379/ENSG00000167702/ENSG00000101421/ENSG00000226650/ENSG00000179218/ENSG00000020922/ENSG00000176170/ENSG00000126215/ENSG00000176915/ENSG00000131165/ENSG00000147457/ENSG00000113522/ENSG00000100335/ENSG00000066855/ENSG00000138798/ENSG00000163611/ENSG00000180336/ENSG00000198060/ENSG00000156256/ENSG00000196074/ENSG00000205078/ENSG00000123219/ENSG00000069329/ENSG00000116670/ENSG00000116273…
GOBP_ESTABLISHMENT_OF_PROTEIN_LOCALIZATION_TO_TELOMERE	GOBP_ESTABLISHMENT_OF_PROTEIN_LOCALIZATION_TO_TELOMERE	16	-0.793002	-2.15119	1.3e-05	0.000449	0.000349	4109	tags=81%, list=12%, signal=71%	ENSG00000130826/ENSG00000146731/ENSG00000115484/ENSG00000150753/ENSG00000166226/ENSG00000151612/ENSG00000163468/ENSG00000102977/ENSG00000135624/ENSG00000120438/ENSG00000141499/ENSG00000139618/ENSG00000156261
GOBP_ATTACHMENT_OF_SPINDLE_MICROTUBULES_TO_KINETOCHORE	GOBP_ATTACHMENT_OF_SPINDLE_MICROTUBULES_TO_KINETOCHORE	37	-0.648793	-2.15421	2.18e-05	0.000676	0.000525	4190	tags=65%, list=13%, signal=57%	ENSG00000068903/ENSG00000129810/ENSG00000179051/ENSG00000128944/ENSG00000114346/ENSG00000161888/ENSG00000152253/ENSG00000178999/ENSG00000167842/ENSG00000080986/ENSG00000138778/ENSG00000139687/ENSG00000143228/ENSG00000137812/ENSG00000117650/ENSG00000142945/ENSG00000085415/ENSG00000198824/ENSG00000076382/ENSG00000167513/ENSG00000161800/ENSG00000126581/ENSG00000154473/ENSG00000134057
GOBP_MITOTIC_SPINDLE_ORGANIZATION	GOBP_MITOTIC_SPINDLE_ORGANIZATION	127	-0.525713	-2.15488	8.44e-09	8.33e-07	6.47e-07	5626	tags=47%, list=17%, signal=39%	ENSG00000119383/ENSG00000047849/ENSG00000167702/ENSG00000101421/ENSG00000226650/ENSG00000131165/ENSG00000147457/ENSG00000285053/ENSG00000163611/ENSG00000204899/ENSG00000126524/ENSG00000183765/ENSG00000101350/ENSG00000104728/ENSG00000108055/ENSG00000182504/ENSG00000136122/ENSG00000138160/ENSG00000112742/ENSG00000180198/ENSG00000100242/ENSG00000152253/ENSG00000163808/ENSG00000072501/ENSG00000178999…
GOMF_ATP_DEPENDENT_ACTIVITY_ACTING_ON_RNA	GOMF_ATP_DEPENDENT_ACTIVITY_ACTING_ON_RNA	75	-0.566946	-2.15609	1.1e-06	5.33e-05	4.13e-05	6980	tags=55%, list=21%, signal=43%	ENSG00000204351/ENSG00000130589/ENSG00000105671/ENSG00000198563/ENSG00000123064/ENSG00000067248/ENSG00000214826/ENSG00000187790/ENSG00000145907/ENSG00000064703/ENSG00000067596/ENSG00000174953/ENSG00000204560/ENSG00000140451/ENSG00000157349/ENSG00000125485/ENSG00000107625/ENSG00000136271/ENSG00000108654/ENSG00000136492/ENSG00000198231/ENSG00000111364/ENSG00000156414/ENSG00000150990/ENSG00000132153…
GOBP_RIBOSOMAL_SMALL_SUBUNIT_BIOGENESIS	GOBP_RIBOSOMAL_SMALL_SUBUNIT_BIOGENESIS	73	-0.572377	-2.15639	5.14e-07	2.92e-05	2.27e-05	6485	tags=55%, list=19%, signal=44%	ENSG00000125445/ENSG00000087269/ENSG00000083845/ENSG00000135372/ENSG00000119285/ENSG00000132591/ENSG00000168028/ENSG00000079246/ENSG00000115761/ENSG00000100138/ENSG00000146109/ENSG00000120800/ENSG00000132467/ENSG00000182841/ENSG00000196943/ENSG00000275464/ENSG00000115268/ENSG00000167721/ENSG00000146909/ENSG00000179041/ENSG00000141076/ENSG00000150990/ENSG00000124784/ENSG00000129347/ENSG00000058729…
GOBP_KINETOCHORE_ORGANIZATION	GOBP_KINETOCHORE_ORGANIZATION	23	-0.723545	-2.15761	3.41e-05	0.000972	0.000755	5791	tags=83%, list=17%, signal=68%	ENSG00000175279/ENSG00000171853/ENSG00000123219/ENSG00000115163/ENSG00000102901/ENSG00000184445/ENSG00000169689/ENSG00000117724/ENSG00000136824/ENSG00000063978/ENSG00000113810/ENSG00000167842/ENSG00000080986/ENSG00000138778/ENSG00000126787/ENSG00000143228/ENSG00000166451/ENSG00000167513/ENSG00000203760
GOBP_REGULATION_OF_DNA_DEPENDENT_DNA_REPLICATION	GOBP_REGULATION_OF_DNA_DEPENDENT_DNA_REPLICATION	51	-0.611885	-2.15845	3.08e-06	0.000133	0.000103	4139	tags=61%, list=12%, signal=53%	ENSG00000197299/ENSG00000159147/ENSG00000181938/ENSG00000256525/ENSG00000011451/ENSG00000101003/ENSG00000127586/ENSG00000112312/ENSG00000111445/ENSG00000129173/ENSG00000101574/ENSG00000132646/ENSG00000075131/ENSG00000133119/ENSG00000136982/ENSG00000111602/ENSG00000131153/ENSG00000112029/ENSG00000163918/ENSG00000140534/ENSG00000106028/ENSG00000005156/ENSG00000124535/ENSG00000165283/ENSG00000165891…
GOBP_NEGATIVE_REGULATION_OF_METAPHASE_ANAPHASE_TRANSITION_OF_CELL_CYCLE	GOBP_NEGATIVE_REGULATION_OF_METAPHASE_ANAPHASE_TRANSITION_OF_CELL_CYCLE	41	-0.643167	-2.16038	3.63e-06	0.000154	0.000119	3527	tags=51%, list=11%, signal=46%	ENSG00000126226/ENSG00000174442/ENSG00000184445/ENSG00000169679/ENSG00000112742/ENSG00000117724/ENSG00000164109/ENSG00000178999/ENSG00000156970/ENSG00000080986/ENSG00000112029/ENSG00000178295/ENSG00000122952/ENSG00000166851/ENSG00000071539/ENSG00000040275/ENSG00000167513/ENSG00000154473/ENSG00000086827/ENSG00000120129/ENSG00000134057
GOBP_REGULATION_OF_MITOTIC_NUCLEAR_DIVISION	GOBP_REGULATION_OF_MITOTIC_NUCLEAR_DIVISION	108	-0.543314	-2.16396	2.67e-08	2.34e-06	1.81e-06	4260	tags=47%, list=13%, signal=41%	ENSG00000127445/ENSG00000172113/ENSG00000169515/ENSG00000094880/ENSG00000126226/ENSG00000175756/ENSG00000174442/ENSG00000172167/ENSG00000184445/ENSG00000169679/ENSG00000136122/ENSG00000149554/ENSG00000112742/ENSG00000180198/ENSG00000117724/ENSG00000158402/ENSG00000078401/ENSG00000164109/ENSG00000137804/ENSG00000124006/ENSG00000156509/ENSG00000178999/ENSG00000156970/ENSG00000184661/ENSG00000148773…
GOMF_CATALYTIC_ACTIVITY_ACTING_ON_RNA	GOMF_CATALYTIC_ACTIVITY_ACTING_ON_RNA	387	-0.460593	-2.16397	1e-10	1.62e-08	1.26e-08	7970	tags=49%, list=24%, signal=38%	ENSG00000105258/ENSG00000184924/ENSG00000119203/ENSG00000167136/ENSG00000277209/ENSG00000169718/ENSG00000006744/ENSG00000151576/ENSG00000138382/ENSG00000255561/ENSG00000130305/ENSG00000141101/ENSG00000109832/ENSG00000120158/ENSG00000011376/ENSG00000134440/ENSG00000162851/ENSG00000148688/ENSG00000123600/ENSG00000206562/ENSG00000117751/ENSG00000037897/ENSG00000167862/ENSG00000065427/ENSG00000151014…
GOBP_CHAPERONE_MEDIATED_PROTEIN_FOLDING	GOBP_CHAPERONE_MEDIATED_PROTEIN_FOLDING	70	-0.58071	-2.16454	4.48e-07	2.61e-05	2.03e-05	3255	tags=39%, list=10%, signal=35%	ENSG00000166794/ENSG00000168259/ENSG00000137094/ENSG00000115541/ENSG00000146731/ENSG00000044574/ENSG00000004478/ENSG00000115484/ENSG00000088832/ENSG00000160049/ENSG00000150753/ENSG00000166226/ENSG00000163468/ENSG00000109971/ENSG00000115539/ENSG00000113013/ENSG00000173486/ENSG00000136827/ENSG00000120694/ENSG00000135624/ENSG00000105185/ENSG00000105993/ENSG00000120438/ENSG00000110172/ENSG00000156261…
GOCC_CONDENSED_CHROMOSOME	GOCC_CONDENSED_CHROMOSOME	252	-0.484693	-2.16499	1e-10	1.62e-08	1.26e-08	7158	tags=55%, list=21%, signal=43%	ENSG00000145919/ENSG00000088986/ENSG00000103275/ENSG00000186298/ENSG00000153044/ENSG00000125354/ENSG00000047410/ENSG00000165169/ENSG00000118007/ENSG00000117697/ENSG00000104671/ENSG00000106610/ENSG00000269964/ENSG00000122565/ENSG00000100038/ENSG00000150783/ENSG00000072864/ENSG00000158560/ENSG00000141867/ENSG00000110713/ENSG00000175279/ENSG00000188996/ENSG00000157020/ENSG00000151725/ENSG00000197299…
GOCC_MITOCHONDRIAL_PROTEIN_CONTAINING_COMPLEX	GOCC_MITOCHONDRIAL_PROTEIN_CONTAINING_COMPLEX	281	-0.48037	-2.16738	1e-10	1.62e-08	1.26e-08	4910	tags=38%, list=15%, signal=32%	ENSG00000163319/ENSG00000061794/ENSG00000087088/ENSG00000082515/ENSG00000178741/ENSG00000198786/ENSG00000154518/ENSG00000108826/ENSG00000169020/ENSG00000132286/ENSG00000141385/ENSG00000229344/ENSG00000119013/ENSG00000170906/ENSG00000111775/ENSG00000256525/ENSG00000172172/ENSG00000183617/ENSG00000213585/ENSG00000177034/ENSG00000176340/ENSG00000109519/ENSG00000182154/ENSG00000127184/ENSG00000175768…
GOBP_DNA_UNWINDING_INVOLVED_IN_DNA_REPLICATION	GOBP_DNA_UNWINDING_INVOLVED_IN_DNA_REPLICATION	22	-0.737398	-2.17047	1.78e-05	0.000571	0.000443	7188	tags=91%, list=22%, signal=71%	ENSG00000004700/ENSG00000165392/ENSG00000132383/ENSG00000197299/ENSG00000181938/ENSG00000101003/ENSG00000076003/ENSG00000100297/ENSG00000093009/ENSG00000131153/ENSG00000112118/ENSG00000106028/ENSG00000166508/ENSG00000073111/ENSG00000051180/ENSG00000147536/ENSG00000137309/ENSG00000107815/ENSG00000104738/ENSG00000160957
GOBP_REGULATION_OF_CELL_CYCLE_PHASE_TRANSITION	GOBP_REGULATION_OF_CELL_CYCLE_PHASE_TRANSITION	375	-0.465718	-2.1711	1e-10	1.62e-08	1.26e-08	5528	tags=41%, list=17%, signal=35%	ENSG00000197299/ENSG00000213689/ENSG00000106144/ENSG00000020922/ENSG00000126215/ENSG00000159147/ENSG00000008405/ENSG00000175054/ENSG00000280789/ENSG00000115170/ENSG00000100296/ENSG00000075711/ENSG00000100823/ENSG00000151164/ENSG00000169884/ENSG00000169857/ENSG00000116670/ENSG00000164053/ENSG00000149930/ENSG00000092470/ENSG00000100911/ENSG00000126803/ENSG00000037474/ENSG00000154920/ENSG00000068903…
GOBP_REGULATION_OF_ATTACHMENT_OF_SPINDLE_MICROTUBULES_TO_KINETOCHORE	GOBP_REGULATION_OF_ATTACHMENT_OF_SPINDLE_MICROTUBULES_TO_KINETOCHORE	13	-0.823894	-2.17537	4.04e-05	0.00113237	0.000879	4190	tags=77%, list=13%, signal=67%	ENSG00000068903/ENSG00000179051/ENSG00000128944/ENSG00000114346/ENSG00000178999/ENSG00000117650/ENSG00000076382/ENSG00000161800/ENSG00000126581/ENSG00000134057
GOBP_NUCLEAR_EXPORT	GOBP_NUCLEAR_EXPORT	154	-0.516993	-2.17759	1.3e-09	1.59e-07	1.23e-07	4971	tags=42%, list=15%, signal=36%	ENSG00000100296/ENSG00000100836/ENSG00000125450/ENSG00000091542/ENSG00000138385/ENSG00000102900/ENSG00000037474/ENSG00000132953/ENSG00000196943/ENSG00000112081/ENSG00000163166/ENSG00000157349/ENSG00000051596/ENSG00000204764/ENSG00000126226/ENSG00000169180/ENSG00000148737/ENSG00000196313/ENSG00000041802/ENSG00000152804/ENSG00000115268/ENSG00000105329/ENSG00000183684/ENSG00000082701/ENSG00000113569…
GOBP_PROTEIN_FOLDING	GOBP_PROTEIN_FOLDING	203	-0.50093	-2.17855	1e-10	1.62e-08	1.26e-08	4962	tags=39%, list=15%, signal=34%	ENSG00000139055/ENSG00000285053/ENSG00000168938/ENSG00000196262/ENSG00000102580/ENSG00000185250/ENSG00000151092/ENSG00000126803/ENSG00000115514/ENSG00000163528/ENSG00000155304/ENSG00000100591/ENSG00000204220/ENSG00000183199/ENSG00000109519/ENSG00000125863/ENSG00000168724/ENSG00000066136/ENSG00000086061/ENSG00000144381/ENSG00000166794/ENSG00000168259/ENSG00000105401/ENSG00000137094/ENSG00000084072…
GOCC_SMALL_SUBUNIT_PROCESSOME	GOCC_SMALL_SUBUNIT_PROCESSOME	38	-0.65429	-2.17911	4.77e-06	0.000193	0.00015	6879	tags=68%, list=21%, signal=54%	ENSG00000164934/ENSG00000087269/ENSG00000119285/ENSG00000055044/ENSG00000105202/ENSG00000124383/ENSG00000079246/ENSG00000115761/ENSG00000100138/ENSG00000148843/ENSG00000120800/ENSG00000136718/ENSG00000132467/ENSG00000188573/ENSG00000101361/ENSG00000134987/ENSG00000275464/ENSG00000141076/ENSG00000184967/ENSG00000183520/ENSG00000253729/ENSG00000065183/ENSG00000114767/ENSG00000227057/ENSG00000126749…
GOMF_DNA_HELICASE_ACTIVITY	GOMF_DNA_HELICASE_ACTIVITY	73	-0.578743	-2.18037	3.01e-07	1.87e-05	1.45e-05	7409	tags=66%, list=22%, signal=51%	ENSG00000085224/ENSG00000004700/ENSG00000112249/ENSG00000225830/ENSG00000165392/ENSG00000214826/ENSG00000187790/ENSG00000138346/ENSG00000196419/ENSG00000197299/ENSG00000145907/ENSG00000020922/ENSG00000170004/ENSG00000258366/ENSG00000113522/ENSG00000174953/ENSG00000079246/ENSG00000140451/ENSG00000127586/ENSG00000111445/ENSG00000144045/ENSG00000076003/ENSG00000183207/ENSG00000136492/ENSG00000133119…
GOBP_REGULATION_OF_MITOTIC_SISTER_CHROMATID_SEGREGATION	GOBP_REGULATION_OF_MITOTIC_SISTER_CHROMATID_SEGREGATION	45	-0.637389	-2.18058	4.42e-06	0.000181	0.00014	3527	tags=51%, list=11%, signal=46%	ENSG00000126226/ENSG00000174442/ENSG00000184445/ENSG00000169679/ENSG00000112742/ENSG00000117724/ENSG00000164109/ENSG00000178999/ENSG00000156970/ENSG00000080986/ENSG00000112029/ENSG00000178295/ENSG00000122952/ENSG00000166851/ENSG00000071539/ENSG00000164611/ENSG00000040275/ENSG00000167513/ENSG00000126581/ENSG00000154473/ENSG00000086827/ENSG00000120129/ENSG00000134057
GOCC_DNA_REPLICATION_PREINITIATION_COMPLEX	GOCC_DNA_REPLICATION_PREINITIATION_COMPLEX	12	-0.848817	-2.18436	1.35e-05	0.00046	0.000357	4651	tags=92%, list=14%, signal=79%	ENSG00000181938/ENSG00000101003/ENSG00000076003/ENSG00000100297/ENSG00000093009/ENSG00000131153/ENSG00000112118/ENSG00000166508/ENSG00000073111/ENSG00000147536/ENSG00000104738
GOMF_NUCLEAR_IMPORT_SIGNAL_RECEPTOR_ACTIVITY	GOMF_NUCLEAR_IMPORT_SIGNAL_RECEPTOR_ACTIVITY	19	-0.76526	-2.18913	1.82e-05	0.000583	0.000452	6382	tags=79%, list=19%, signal=64%	ENSG00000114030/ENSG00000086200/ENSG00000064419/ENSG00000137040/ENSG00000102753/ENSG00000113119/ENSG00000065150/ENSG00000025800/ENSG00000196497/ENSG00000198700/ENSG00000182481/ENSG00000108424/ENSG00000149196/ENSG00000105576/ENSG00000083312
GOBP_MATURATION_OF_SSU_RRNA_FROM_TRICISTRONIC_RRNA_TRANSCRIPT_SSU_RRNA_5_8S_RRNA_LSU_RRNA	GOBP_MATURATION_OF_SSU_RRNA_FROM_TRICISTRONIC_RRNA_TRANSCRIPT_SSU_RRNA_5_8S_RRNA_LSU_RRNA	37	-0.660329	-2.19251	8.99e-06	0.000335	0.00026	4593	tags=54%, list=14%, signal=47%	ENSG00000115761/ENSG00000146109/ENSG00000120800/ENSG00000132467/ENSG00000196943/ENSG00000275464/ENSG00000167721/ENSG00000179041/ENSG00000141076/ENSG00000150990/ENSG00000129347/ENSG00000160256/ENSG00000124541/ENSG00000112578/ENSG00000227057/ENSG00000171858/ENSG00000165733/ENSG00000181991/ENSG00000124787/ENSG00000104884
[truncated: 62 more rows]

## Sheet: S5. VCP mass spec
gene_name	baseMean	log2FoldChange	stat	pvalue	padj	B
KRT18	25.4806	5.55077	5.41725	1.23e-05	0.00274269	3.32738
KRT8	26.4467	4.80323	5.56515	8.41e-06	0.00272376	3.68471
[truncated: 2,841 more rows]

## Sheet: S6. LPS RNAseq
gene_id	baseMean	log2FoldChange	lfcSE	stat	pvalue	padj	gene_name
[truncated: 24,856 more rows]

[truncated: 13 more sheets: S7. LPS mass spec, S8. VCP and LPS RNAseq, S9. Mouse SOD1, S10. postmortem, S11. GPNMB KD CTRL RNAseq, S12. GPNMB KD CTRL GSEA, S13. GPNMB KD VCP RNAseq, S14. GPNMB KD VCP GSEA, S15. VCP MiCM on neurons RNAseq, S16. VCP MiCM on astrocytes RNA, S17. VCP MiCM on neurons GSEA, S18. VCP MiCM on astrocytes GSE, S19. LPS on neurons RNAseq]
