# Supplementary material for: Human VCP mutant ALS/FTD microglia display immune and lysosomal phenotypes independently of GPNMB
Source: Mol Neurodegener. 2024 Nov 26;19:90. doi: 10.1186/s13024-024-00773-1 (PMC11590569; doi:10.1186/s13024-024-00773-1)
Supplement: Supplementary file 11 — Supplementary Material 11: Tables S20-29. [file 13024_2024_773_MOESM11_ESM.xlsx]

## Sheet: S20. LPS on astrocytes RNAseq
gene_id	baseMean	log2FoldChange	lfcSE	stat	pvalue	padj	gene_name
ENSG00000257411	10.5703	20.5885	3.38699	6.07871			AC034102.2
ENSG00000196826	7.83242	20.1734	3.38824	5.95395			AC008758.1
ENSG00000260896	11.8398	-4.83999	0.998192	-4.84875	1.24e-06	0.044555	ARLNC1
ENSG00000204396	47.5228	-1.32823	0.288707	-4.6006	4.21e-06	0.075538	VWA7
ENSG00000165197	32.1912	-1.41837	0.361394	-3.92471	8.68e-05	0.933443	VEGFD
ENSG00000249967	10.7763	-6.89335	1.77627	-3.8808	0.000104	0.933443	AL355315.1
ENSG00000234851	238.332	0.97111	0.273073	3.55623	0.000376	0.99999	RPL23AP42
ENSG00000249492	12.2707	-2.74528	0.821607	-3.34135	0.000834	0.99999	AC114956.2
ENSG00000261302	7.66476	-2.11841	0.635145	-3.33532	0.000852	0.99999	AC106779.1
ENSG00000259040	5.31654	-5.87085	1.82684	-3.21367	0.00131052	0.99999	BLOC1S5-TXNDC5
ENSG00000259065	28.1167	1.07733	0.340916	3.1601	0.00157717	0.99999	AC005520.4
ENSG00000256950	4.18296	-3.99305	1.2687	-3.14735	0.00164755	0.99999	AC069503.2
ENSG00000258724	6.83929	4.13636	1.31972	3.13427	0.00172283	0.99999	PINX1
ENSG00000277991	689.833	-0.774519	0.247698	-3.12687	0.00176678	0.99999	FP236241.2
ENSG00000197213	2.80111	4.07411	1.33028	3.0626	0.00219425	0.99999	ZSCAN5B
ENSG00000267303	24.4807	8.035	2.67508	3.00365	0.00266764	0.99999	AC011511.4
ENSG00000248643	278.688	-1.23516	0.414465	-2.98014	0.00288118	0.99999	RBM14-RBM4
ENSG00000198125	5.15927	3.19252	1.08881	2.93213	0.00336646	0.99999	MB
ENSG00000285565	10.906	-3.04853	1.05019	-2.90283	0.00369806	0.99999	AL671762.1
ENSG00000284922	25.5351	3.23492	1.14083	2.83559	0.00457417	0.99999	AP000812.5
ENSG00000280614	24.1648	8.01679	2.82868	2.83411	0.00459532	0.99999	FP236383.4
ENSG00000185278	1661.98	-0.43801	0.154762	-2.83021	0.00465178	0.99999	ZBTB37
ENSG00000258210	65.034	-0.796756	0.283916	-2.80631	0.00501125	0.99999	AC144548.1
ENSG00000101331	2.48268	-3.98131	1.42291	-2.798	0.00514195	0.99999	CCM2L
ENSG00000287359	2.35944	-3.92028	1.40815	-2.784	0.00536933	0.99999	AL138740.1
ENSG00000125787	6.50387	-2.80462	1.00787	-2.78274	0.00539027	0.99999	GNRH2
ENSG00000279070	2.10907	4.48408	1.6147	2.77704	0.00548562	0.99999	AC073263.2
ENSG00000198633	3.33638	-2.87806	1.05093	-2.73858	0.00617046	0.99999	ZNF534
ENSG00000146530	11.6241	-1.56392	0.571332	-2.73733	0.00619403	0.99999	VWDE
ENSG00000230707	3.43686	3.05314	1.12011	2.72576	0.0064154	0.99999	AL589987.1
ENSG00000262668	12.1175	-1.25925	0.462249	-2.72419	0.00644597	0.99999	AJ003147.2
ENSG00000134539	33.9048	-2.86669	1.05666	-2.71298	0.00666804	0.99999	KLRD1
ENSG00000260729	93.606	-0.739784	0.272698	-2.71283	0.00667119	0.99999	AC009690.1
ENSG00000284610	11.1204	-2.98326	1.11044	-2.68655	0.00721936	0.99999	AC107918.4
ENSG00000274274	11.9697	-1.79328	0.667988	-2.6846	0.00726166	0.99999	GAGE13
ENSG00000269318	17.4724	-1.01254	0.377413	-2.68283	0.00730023	0.99999	AC007292.2
ENSG00000172554	2.79106	-3.76535	1.40643	-2.67724	0.00742314	0.99999	SNTG2
ENSG00000259075	69.5013	1.04695	0.391294	2.6756	0.00745949	0.99999	POC1B-GALNT4
ENSG00000224424	46.4375	-0.759063	0.285964	-2.6544	0.00794486	0.99999	PRKAR2A-AS1
ENSG00000202198	9.02548	-6.63777	2.5056	-2.64917	0.00806898	0.99999	AL162581.1
ENSG00000233232	22.9904	-0.951525	0.359715	-2.64522	0.00816379	0.99999	NPIPB7
ENSG00000111679	12.4722	-1.24625	0.471411	-2.64365	0.00820169	0.99999	PTPN6
ENSG00000242931	3.45305	-2.60111	0.986107	-2.63776	0.00834567	0.99999	RPL7P49
ENSG00000259251	11.9729	2.13689	0.811207	2.63421	0.00843335	0.99999	AC104590.1
ENSG00000232626	2.10974	-3.91581	1.51262	-2.58876	0.00963234	0.99999	AC099336.1
ENSG00000148655	48.8067	1.19031	0.463056	2.57056	0.0101535	0.99999	LRMDA
ENSG00000286237	117.406	-1.08966	0.427982	-2.54605	0.010895	0.99999	ARMCX5-GPRASP2
ENSG00000276997	40.9848	-0.70986	0.279318	-2.5414	0.0110409	0.99999	AL513314.2
ENSG00000129460	911.199	0.225558	0.0889416	2.53603	0.0112119	0.99999	NGDN
ENSG00000227157	3.76699	2.99018	1.18066	2.53263	0.0113211	0.99999	AC068535.1
ENSG00000237436	1.58575	4.10507	1.62362	2.52834	0.0114604	0.99999	CAMTA1-DT
ENSG00000281453	34.7738	8.54148	3.38447	2.52373	0.0116118	0.99999	TGFB2-OT1
ENSG00000203593	2.28236	3.81315	1.513	2.52026	0.0117267	0.99999	AC005342.1
ENSG00000154124	1134.04	-0.561758	0.223263	-2.51613	0.0118651	0.99999	OTULIN
ENSG00000160180	29.3889	-0.897802	0.357783	-2.50935	0.0120954	0.99999	TFF3
ENSG00000262766	18.9138	-1.41651	0.565275	-2.50588	0.0122149	0.99999	AC135050.5
ENSG00000240497	10.1643	2.65095	1.058	2.50562	0.0122235	0.99999	AC092919.2
ENSG00000258520	6.6482	-1.86225	0.748812	-2.48694	0.0128848	0.99999	AL359317.1
ENSG00000287825	17.4352	1.12387	0.453725	2.47698	0.0132499	0.99999	AL035587.2
ENSG00000283743	7.28507	3.73434	1.5118	2.47014	0.013506	0.99999	Z84466.1
ENSG00000153898	28.7973	1.29904	0.528721	2.45694	0.0140125	0.99999	MCOLN2
ENSG00000163092	6.25862	2.17009	0.883714	2.45565	0.0140631	0.99999	XIRP2
ENSG00000288013	3.29724	2.50244	1.02995	2.42967	0.0151127	0.99999	AP003486.2
ENSG00000224097	10.0543	-1.40077	0.577513	-2.42553	0.0152862	0.99999	AC021148.1
ENSG00000033178	4046.9	-0.349771	0.144442	-2.42152	0.0154556	0.99999	UBA6
ENSG00000271793	28.0044	-0.988888	0.408724	-2.41945	0.015544	0.99999	AL589666.1
ENSG00000231711	63.1184	0.54363	0.224705	2.41931	0.0155502	0.99999	LINC00899
ENSG00000224511	4.49861	-2.78691	1.15499	-2.41292	0.0158254	0.99999	LINC00365
ENSG00000126267	3552.85	0.22936	0.095198	2.40929	0.0159835	0.99999	COX6B1
ENSG00000175820	12.8967	-1.25158	0.52024	-2.40578	0.0161379	0.99999	CCDC168
ENSG00000136059	31.439	-1.09029	0.45509	-2.39578	0.0165851	0.99999	VILL
ENSG00000159248	9.17105	1.28009	0.536712	2.38506	0.0170765	0.99999	GJD2
ENSG00000287796	2.8487	-3.48602	1.46499	-2.37955	0.017334	0.99999	AC016925.3
ENSG00000251372	2.81128	4.04074	1.7002	2.37662	0.017472	0.99999	LINC00499
ENSG00000126247	12128.9	0.190593	0.0802582	2.37475	0.017561	0.99999	CAPNS1
ENSG00000270181	2.43547	4.6834	1.9723	2.37459	0.0175687	0.99999	BIVM-ERCC5
ENSG00000259049	6.31106	-1.63482	0.69029	-2.36831	0.0178697	0.99999	AL139317.3
ENSG00000269937	346.574	-0.436561	0.184411	-2.36733	0.017917	0.99999	AC093525.7
ENSG00000008323	16.3039	-1.14779	0.485214	-2.36553	0.0180041	0.99999	PLEKHG6
ENSG00000224261	3.88905	-2.18199	0.922575	-2.36511	0.0180247	0.99999	RPSAP18
ENSG00000285245	6.078	-6.06635	2.56508	-2.36498	0.0180311	0.99999	AL162417.1
ENSG00000260430	1.30035	-3.83236	1.62087	-2.36438	0.0180603	0.99999	AC099518.1
ENSG00000171115	1.83491	-3.49689	1.4841	-2.35624	0.0184611	0.99999	GIMAP8
ENSG00000100156	2.77397	-2.7525	1.16944	-2.35369	0.0185882	0.99999	SLC16A8
ENSG00000037965	22.0449	-1.03151	0.440746	-2.34037	0.0192645	0.99999	HOXC8
ENSG00000115705	1.73854	-3.56488	1.52857	-2.33217	0.0196918	0.99999	TPO
ENSG00000172000	3.72873	2.32323	0.996868	2.33053	0.0197782	0.99999	ZNF556
ENSG00000242282	78.3441	0.700756	0.301703	2.32267	0.0201969	0.99999	AC108488.1
ENSG00000061656	25.633	0.829838	0.357454	2.32152	0.0202587	0.99999	SPAG4
ENSG00000218996	2.70675	-3.27074	1.40993	-2.31979	0.0203525	0.99999	ARL4AP5
ENSG00000228106	104.042	0.569559	0.247429	2.30191	0.0213403	0.99999	AL392172.1
ENSG00000215032	55.2155	0.684566	0.297423	2.30166	0.0213546	0.99999	GNL3LP1
ENSG00000227407	4.8701	-1.78569	0.77651	-2.29963	0.021469	0.99999	AC245884.1
ENSG00000234667	1.62221	-3.34818	1.45799	-2.29643	0.0216513	0.99999	ACTBP13
ENSG00000267581	7.74541	-1.35303	0.589238	-2.29624	0.0216619	0.99999	AC011477.3
ENSG00000286905	119.004	-0.627275	0.274403	-2.28596	0.0222565	0.99999	AC108488.2
ENSG00000122432	11.9622	1.17316	0.514719	2.27923	0.0226534	0.99999	SPATA1
ENSG00000249319	21.6884	-1.63573	0.720564	-2.27007	0.0232034	0.99999	AC068533.4
ENSG00000100532	613.29	0.435766	0.192194	2.26732	0.0233705	0.99999	CGRRF1
ENSG00000277870	1.32634	-3.72708	1.64431	-2.26664	0.0234119	0.99999	FAM230A
ENSG00000283093	4.6333	4.06297	1.79378	2.26504	0.0235105	0.99999	CENPVL2
ENSG00000230043	5.04339	2.0017	0.885157	2.2614	0.0237342	0.99999	TMSB4XP6
ENSG00000236719	1.50921	-4.05902	1.79641	-2.25952	0.0238513	0.99999	OVAAL
ENSG00000270617	4.92868	-3.05531	1.3526	-2.25884	0.0238934	0.99999	URGCP-MRPS24
ENSG00000227304	3.33208	2.71191	1.20171	2.25671	0.024026	0.99999	AC067942.1
ENSG00000141452	770.91	0.321777	0.142798	2.25337	0.024236	0.99999	RMC1
ENSG00000235288	23.4346	-7.62472	3.38513	-2.25241			AC099329.1
ENSG00000274944	17.9856	7.34856	3.26294	2.25213	0.0243142	0.99999	AL139260.3
ENSG00000174576	78.2849	-0.668332	0.298653	-2.23782	0.0252327	0.99999	NPAS4
ENSG00000280852	4.8021	2.0724	0.926789	2.23611	0.0253448	0.99999	AC025048.6
ENSG00000262434	6.1035	-1.58976	0.715428	-2.22212	0.0262754	0.99999	AC087392.4
ENSG00000171681	4427.99	-0.20715	0.0936502	-2.21195	0.0269698	0.99999	ATF7IP
ENSG00000279889	1.58296	-3.26493	1.47856	-2.20818	0.0272317	0.99999	AC012183.1
ENSG00000181126	5.76148	-4.86408	2.20718	-2.20375	0.0275421	0.99999	HLA-V
ENSG00000233347	1.34605	-3.87558	1.7588	-2.20354	0.0275564	0.99999	ERP29P1
ENSG00000283959	13.4421	-1.14512	0.520241	-2.20114	0.0277258	0.99999	AP002851.1
ENSG00000099866	25.418	-0.795517	0.3617	-2.19938	0.0278508	0.99999	MADCAM1
ENSG00000091583	4.79763	2.15166	0.978881	2.19808	0.0279434	0.99999	APOH
ENSG00000150637	33.1416	-1.55109	0.706531	-2.19536	0.0281377	0.99999	CD226
ENSG00000279249	6.25702	-1.61353	0.735775	-2.19297	0.0283099	0.99999	AC007614.1
ENSG00000279699	21.3247	-0.989601	0.451536	-2.19163	0.028406	0.99999	AC004264.2
ENSG00000260385	1.49398	-3.19401	1.45917	-2.18892	0.028603	0.99999	AL356961.1
ENSG00000285258	247.629	0.638016	0.291665	2.1875	0.0287063	0.99999	ATXN7
ENSG00000287765	1.66345	-3.35092	1.53223	-2.18695	0.0287459	0.99999	AL136295.17
ENSG00000286019	87.5944	-0.802608	0.368058	-2.18066	0.0292088	0.99999	NOTCH2NLB
ENSG00000172650	373.939	-0.442755	0.203417	-2.17658	0.0295117	0.99999	AGAP5
ENSG00000229299	9.32964	-1.1475	0.52791	-2.17367	0.0297299	0.99999	AL121845.1
ENSG00000278202	52.7897	-0.823222	0.379061	-2.17174	0.0298755	0.99999	AC243919.2
ENSG00000186191	2.88053	-3.52934	1.62981	-2.1655	0.0303495	0.99999	BPIFB4
ENSG00000213090	6.57833	1.56508	0.723012	2.16466	0.0304137	0.99999	AC007256.1
ENSG00000278189	2088.31	6.98094	3.22842	2.16234			RNA5-8SN1
ENSG00000237506	8.29506	1.58332	0.732877	2.16041	0.0307407	0.99999	RPSAP15
ENSG00000202354	2.47664	4.74215	2.19576	2.15968	0.0307972	0.99999	RNY3
ENSG00000250240	13.3061	1.20537	0.558361	2.15876	0.0308692	0.99999	AC008840.1
ENSG00000230725	8.58597	-1.7555	0.813298	-2.15849	0.0308894	0.99999	AL035252.3
ENSG00000221874	11.7026	-2.91674	1.35181	-2.15765	0.030955	0.99999	ZNF816-ZNF321P
ENSG00000244327	3.68692	2.18258	1.01625	2.14767	0.0317396	0.99999	AC109992.2
ENSG00000157106	8697.16	-0.234214	0.109095	-2.14688	0.0318025	0.99999	SMG1
ENSG00000185101	7.73037	1.75273	0.816842	2.14574	0.0318934	0.99999	ANO9
ENSG00000204866	2.3656	3.47471	1.61991	2.145	0.0319526	0.99999	IGFL2
ENSG00000165702	9.03828	2.33016	1.08722	2.14323	0.0320942	0.99999	GFI1B
ENSG00000235703	246.623	-0.43354	0.202391	-2.1421	0.0321858	0.99999	LINC00894
ENSG00000178226	11.6409	-2.09817	0.979864	-2.14129	0.0322506	0.99999	PRSS36
ENSG00000255104	55.1886	-1.2382	0.578785	-2.13931	0.0324108	0.99999	AC005324.4
ENSG00000232838	301.161	0.280942	0.131706	2.1331	0.0329167	0.99999	PET117
ENSG00000101343	1610.22	0.255707	0.119898	2.13271	0.0329489	0.99999	CRNKL1
ENSG00000273025	2.1767	-4.57815	2.14725	-2.1321	0.0329989	0.99999	AC009690.3
ENSG00000287089	7.63503	-1.25592	0.589655	-2.12992	0.0331779	0.99999	AL138889.3
ENSG00000251348	25.0066	-0.901509	0.423842	-2.12699	0.0334207	0.99999	HSPD1P11
ENSG00000286837	4.61971	1.82837	0.859979	2.12606	0.0334984	0.99999	AC087533.1
ENSG00000283528	4.48539	-5.62997	2.64985	-2.12463	0.0336172	0.99999	TCAF2C
ENSG00000271984	5.59308	1.3963	0.658143	2.12157	0.0338736	0.99999	AL008726.1
ENSG00000235297	2.23233	-3.01952	1.42377	-2.12079	0.0339399	0.99999	FAUP1
ENSG00000228172	19.6792	1.12555	0.530958	2.11985	0.0340189	0.99999	AL020996.1
ENSG00000185834	13.0993	0.987537	0.466644	2.11625	0.0343232	0.99999	RPL12P4
ENSG00000253200	189.168	-0.396168	0.187379	-2.11426	0.034493	0.99999	AC037459.2
ENSG00000127554	1169.05	0.34194	0.161938	2.11155	0.0347247	0.99999	GFER
ENSG00000105982	68.7918	0.571729	0.2711	2.10892	0.0349513	0.99999	RNF32
ENSG00000104823	2667.27	0.197394	0.0936078	2.10874	0.0349671	0.99999	ECH1
ENSG00000188394	5.30496	-5.86806	2.78372	-2.10799			GPR21
ENSG00000187944	86.7809	-0.492754	0.234053	-2.10531	0.0352641	0.99999	C2orf66
ENSG00000253369	3.71532	-3.04016	1.44435	-2.10487	0.0353024	0.99999	AC022034.3
ENSG00000266469	35.6064	0.659699	0.313532	2.10409	0.0353706	0.99999	AC005288.1
ENSG00000265690	58.2941	-0.550412	0.261618	-2.10387	0.0353894	0.99999	AC074143.1
ENSG00000164049	3.49752	-1.84188	0.876893	-2.10046	0.035688	0.99999	FBXW12
ENSG00000251682	4.08689	1.84589	0.880321	2.09684	0.036008	0.99999	AC122718.2
ENSG00000173868	4.37203	-2.23964	1.07031	-2.09251	0.036393	0.99999	PHOSPHO1
ENSG00000162367	4.17443	-2.17651	1.04016	-2.09247	0.0363966	0.99999	TAL1
ENSG00000232233	3.06477	2.35849	1.12776	2.0913	0.0365009	0.99999	LINC02043
ENSG00000280347	179.525	-0.391761	0.187958	-2.08429	0.0371334	0.99999	AC000123.3
ENSG00000204104	882.805	-0.38268	0.183618	-2.08411	0.0371498	0.99999	TRAF3IP1
ENSG00000204837	61.0025	-1.64818	0.790841	-2.08408	0.0371526	0.99999	FGF7P3
ENSG00000268713	4.34796	5.53948	2.66024	2.08232	0.0373129	0.99999	AC005261.4
ENSG00000235192	3.24253	1.97855	0.951026	2.08043	0.0374858	0.99999	AC009495.3
ENSG00000156795	531.215	0.608069	0.292489	2.07895	0.037622	0.99999	WDYHV1
ENSG00000233673	5.86753	-1.51097	0.72743	-2.07713	0.0377896	0.99999	ANAPC1P1
ENSG00000101327	4.91597	1.89576	0.912964	2.07649	0.0378486	0.99999	PDYN
ENSG00000198353	36.9781	0.573448	0.27636	2.075	0.0379863	0.99999	HOXC4
ENSG00000182612	106.932	-0.49434	0.238333	-2.07416	0.0380645	0.99999	TSPAN10
ENSG00000143630	516.884	-0.43137	0.208015	-2.07375	0.0381024	0.99999	HCN3
ENSG00000225963	3.69212	2.75504	1.33034	2.07093	0.0383655	0.99999	AC009950.1
ENSG00000182600	79.4923	-0.522882	0.252589	-2.07009	0.0384436	0.99999	SNORC
ENSG00000273350	3.18858	-2.2047	1.06585	-2.06849	0.0385936	0.99999	AC004832.5
ENSG00000273487	5.38832	-1.50803	0.729079	-2.0684	0.0386023	0.99999	AC104836.1
ENSG00000168434	1076.66	-0.245379	0.118721	-2.06685	0.038748	0.99999	COG7
ENSG00000275576	1.47929	-3.17093	1.53424	-2.06678	0.0387553	0.99999	AL049539.1
ENSG00000215198	1.10027	3.5587	1.72309	2.06531	0.0388939	0.99999	AL353795.1
ENSG00000250569	15.0474	-0.927904	0.450329	-2.0605	0.0393505	0.99999	NTAN1P2
ENSG00000137265	10.3322	2.67246	1.29813	2.05869	0.0395237	0.99999	IRF4
ENSG00000079385	8.98914	-2.14605	1.04395	-2.0557	0.0398112	0.99999	CEACAM1
ENSG00000169609	839.124	0.450145	0.219124	2.0543	0.0399469	0.99999	C15orf40
ENSG00000169031	12.9956	-2.91636	1.42017	-2.05354	0.0400207	0.99999	COL4A3
ENSG00000273768	16.6043	6.0535	2.94893	2.05278			RNVU1-29
ENSG00000269951	33.0143	-0.779886	0.379922	-2.05275	0.0400964	0.99999	AC090181.2
ENSG00000227373	3.41355	2.38548	1.16256	2.05191	0.040178	0.99999	RABGAP1L-DT
ENSG00000279980	1.62022	-4.16117	2.02813	-2.05173	0.040196	0.99999	AC018946.2
ENSG00000230701	12.4596	-1.24926	0.60903	-2.05123	0.0402445	0.99999	FBXW4P1
ENSG00000238123	1.96074	3.60773	1.76087	2.04883	0.0404783	0.99999	MID1IP1-AS1
ENSG00000260518	10.1823	-1.09569	0.534799	-2.04878	0.0404833	0.99999	BMS1P8
ENSG00000130997	139.09	-0.437181	0.213447	-2.04819	0.0405411	0.99999	POLN
ENSG00000188095	2.92508	-2.84867	1.39093	-2.04804	0.0405565	0.99999	MESP2
ENSG00000171790	25.3103	-0.882171	0.431121	-2.04623	0.0407342	0.99999	SLFNL1
ENSG00000213188	3.09676	-2.3672	1.15753	-2.04505	0.04085	0.99999	YBX1P4
ENSG00000260695	1.99373	-2.92561	1.4317	-2.04345	0.041008	0.99999	AC022164.1
ENSG00000255282	2.93918	-2.01533	0.987278	-2.0413	0.0412214	0.99999	WTAPP1
ENSG00000272248	1.38737	-3.06122	1.49986	-2.04101	0.0412501	0.99999	AL138831.2
ENSG00000267106	369.033	0.351308	0.172421	2.03751	0.0415995	0.99999	ZNF561-AS1
ENSG00000267179	7.52395	-1.75982	0.865658	-2.03292	0.0420603	0.99999	AC008770.2
ENSG00000133454	13.1319	-2.02813	0.997668	-2.03287	0.0420657	0.99999	MYO18B
ENSG00000283761	247.832	-0.498347	0.245618	-2.02895	0.0424636	0.99999	AC118553.2
ENSG00000145113	14.4903	-2.7884	1.37651	-2.0257	0.0427956	0.99999	MUC4
ENSG00000280417	15.1212	-0.857973	0.423547	-2.02569	0.042797	0.99999	AC096887.2
ENSG00000236021	4.4532	-2.5417	1.25488	-2.02545	0.042821	0.99999	AL591043.2
ENSG00000232915	2.11571	-2.87444	1.41961	-2.0248	0.0428875	0.99999	AC097721.1
ENSG00000256050	7.55346	1.31046	0.648824	2.01975	0.0434096	0.99999	AL583722.1
ENSG00000163646	6.15178	-1.56093	0.773104	-2.01904	0.0434833	0.99999	CLRN1
ENSG00000226049	8.97072	-1.0473	0.518855	-2.01848	0.0435418	0.99999	TLK2P1
ENSG00000171777	2.89004	-2.69995	1.33815	-2.01767	0.0436252	0.99999	RASGRP4
ENSG00000267147	1.38638	3.00931	1.49176	2.01728	0.0436658	0.99999	LINC01842
ENSG00000222465	1.7798	-4.28573	2.12662	-2.01528	0.0438752	0.99999	RNU2-5P
ENSG00000204661	2.4196	-2.40933	1.19626	-2.01404	0.0440049	0.99999	C5orf60
ENSG00000276603	6.41997	-1.79688	0.892324	-2.01371	0.0440399	0.99999	AL109614.1
ENSG00000243627	4.50959	-2.90088	1.44833	-2.00291	0.0451871	0.99999	SMIM34A
ENSG00000184162	375.771	0.28775	0.143742	2.00185	0.0453005	0.99999	NR2C2AP
ENSG00000281490	3.2831	-2.07795	1.03868	-2.00058	0.0454382	0.99999	CICP14
ENSG00000031823	2812.03	0.24455	0.122282	1.99989	0.045512	0.99999	RANBP3
ENSG00000277602	2.71421	2.64437	1.32234	1.99977	0.0455252	0.99999	AC005363.2
ENSG00000274177	1.36275	-3.06958	1.53601	-1.99841	0.0456727	0.99999	AC004528.2
ENSG00000213918	1327.52	-0.509514	0.255401	-1.99496	0.0460474	0.99999	DNASE1
ENSG00000214946	30.0626	-0.784568	0.393362	-1.99452	0.0460952	0.99999	TBC1D26
ENSG00000269793	1.5984	-4.14367	2.07854	-1.99355	0.0462014	0.99999	ZIM2-AS1
ENSG00000067533	1171.86	-0.315291	0.158255	-1.9923	0.0463386	0.99999	RRP15
ENSG00000219451	1.04703	-3.51771	1.76969	-1.98776	0.046838	0.99999	RPL23P8
ENSG00000237289	39.1962	-1.20813	0.608067	-1.98683	0.0469407	0.99999	CKMT1B
ENSG00000257954	3.4939	-1.88873	0.951547	-1.98491	0.0471546	0.99999	AC125611.2
ENSG00000285035	7.99985	-1.31219	0.661338	-1.98414	0.0472399	0.99999	AC091057.6
ENSG00000257509	19.4204	-0.715474	0.36096	-1.98214	0.0474633	0.99999	AC073487.1
ENSG00000065618	16.3382	-2.75614	1.39094	-1.98149	0.0475364	0.99999	COL17A1
ENSG00000271079	5.40453	-1.85765	0.937706	-1.98105	0.0475852	0.99999	CTAGE15
ENSG00000231811	9.60831	3.25036	1.64325	1.97801	0.0479279	0.99999	AL159166.1
ENSG00000111863	7.65908	1.80117	0.910606	1.97799	0.0479296	0.99999	ADTRP
ENSG00000286739	1.01393	-3.48157	1.76069	-1.97739	0.0479976	0.99999	AC007387.2
ENSG00000180929	1.00935	-3.47734	1.75982	-1.97597	0.0481587	0.99999	GPR62
ENSG00000149548	156.309	-0.367791	0.186263	-1.97458	0.0483161	0.99999	CCDC15
ENSG00000275405	2.82471	-4.15172	2.10412	-1.97314	0.0484798	0.99999	AC213203.2
ENSG00000235954	815.651	0.318457	0.161488	1.97202	0.0486071	0.99999	TTC28-AS1
ENSG00000164520	4.42314	-2.1061	1.0702	-1.96794	0.0490747	0.99999	RAET1E
ENSG00000187753	2.21965	2.34822	1.19419	1.96637	0.049256	0.99999	C9orf153
ENSG00000258384	1.86826	3.49458	1.77967	1.96362	0.0495745	0.99999	AC068831.2
ENSG00000008130	3606.62	-0.168411	0.0858047	-1.96272	0.0496788	0.99999	NADK
ENSG00000256651	8.71085	-1.10482	0.563724	-1.95986	0.0500124	0.99999	AC006518.1
ENSG00000111319	41.7826	-0.959672	0.490216	-1.95765	0.050271	0.99999	SCNN1A
ENSG00000272693	9.47713	-2.47677	1.2672	-1.95453	0.0506385	0.99999	AC073107.1
ENSG00000185271	2.85242	-2.40131	1.23114	-1.95047	0.0511204	0.99999	KLHL33
ENSG00000259887	4.0932	2.27727	1.16776	1.95012	0.0511616	0.99999	FIGNL2-DT
ENSG00000137720	440.85	0.269556	0.138227	1.9501	0.0511646	0.99999	C11orf1
ENSG00000086717	22.121	-1.28144	0.657137	-1.95004	0.0511713	0.99999	PPEF1
ENSG00000107159	29.9305	0.828195	0.424946	1.94894	0.0513028	0.99999	CA9
ENSG00000241484	31.1012	1.03439	0.530866	1.94849	0.0513562	0.99999	ARHGAP8
ENSG00000285407	4.54472	1.56869	0.805145	1.94833	0.0513759	0.99999	AL033530.1
ENSG00000168298	11.5608	1.48673	0.763301	1.94776	0.0514437	0.99999	H1-4
ENSG00000120051	33.5047	-0.990434	0.508903	-1.94622	0.0516288	0.99999	CFAP58
ENSG00000234902	2.42504	-2.39819	1.23649	-1.93952	0.0524382	0.99999	AC007879.3
ENSG00000237273	1.33893	-3.05923	1.57738	-1.93944	0.0524483	0.99999	RSL24D1P8
ENSG00000151655	3.18636	2.35964	1.21757	1.938	0.0526235	0.99999	ITIH2
ENSG00000243284	2.8679	2.82879	1.45972	1.93791	0.0526348	0.99999	VSIG8
ENSG00000112038	30.8659	-2.65374	1.3701	-1.93689	0.0527589	0.99999	OPRM1
ENSG00000286349	2.75448	2.1352	1.10279	1.93618	0.0528462	0.99999	AC108471.4
ENSG00000133121	1688.89	-0.30747	0.158821	-1.93595	0.0528737	0.99999	STARD13
ENSG00000196115	1.36228	-2.9792	1.54091	-1.9334	0.0531864	0.99999	ADAM5
ENSG00000214676	4.36241	-1.58275	0.81969	-1.93091	0.0534946	0.99999	RPL9P16
ENSG00000255350	1.53619	3.16747	1.64051	1.93079	0.0535095	0.99999	MTCO1P15
ENSG00000219755	3.57922	5.258	2.7234	1.93068	0.0535231	0.99999	AL137784.1
ENSG00000228010	23.6263	-0.656583	0.340228	-1.92983	0.0536278	0.99999	AC073343.2
ENSG00000248710	34.9727	1.04081	0.539386	1.92963	0.0536527	0.99999	AC079594.2
ENSG00000280195	22.2318	-0.727887	0.37726	-1.92941	0.0536803	0.99999	AC245140.2
ENSG00000038532	1953.32	-0.233382	0.120994	-1.92887	0.0537472	0.99999	CLEC16A
ENSG00000268651	1.3896	-3.11202	1.61379	-1.92839	0.0538067	0.99999	CTAG1A
ENSG00000270820	83.2275	0.713315	0.370953	1.92293	0.0544893	0.99999	AC016727.1
ENSG00000270344	79.7556	-0.870394	0.452989	-1.92145	0.0546753	0.99999	POC1B-AS1
ENSG00000286143	15.7023	1.08108	0.562796	1.9209	0.0547441	0.99999	AC053503.6
ENSG00000274585	12.0932	6.29479	3.27836	1.92011			RNU2-1
ENSG00000189127	3.39043	-2.36134	1.23171	-1.91712	0.0552223	0.99999	ANKRD34B
ENSG00000237522	9.62769	-1.3447	0.701589	-1.91664	0.0552834	0.99999	NONOP2
ENSG00000287859	5.90632	-1.96922	1.02768	-1.91617	0.0553429	0.99999	AC008507.4
ENSG00000233586	1.30437	2.95022	1.54058	1.915	0.0554921	0.99999	AC246785.2
ENSG00000159860	4.96135	2.71291	1.41759	1.91375	0.0556526	0.99999	TCAF2P1
ENSG00000143353	578.489	0.455381	0.238012	1.91327	0.0557138	0.99999	LYPLAL1
ENSG00000261596	6.34503	1.30296	0.681414	1.91214	0.0558577	0.99999	AC005632.3
ENSG00000276649	8.4831	1.44631	0.756585	1.91163	0.055924	0.99999	AL117335.1
ENSG00000172183	61.6463	0.860285	0.450111	1.91127	0.0559695	0.99999	ISG20
ENSG00000258904	3.0821	-1.7017	0.890411	-1.91114	0.055987	0.99999	AL157871.5
ENSG00000243403	1.65793	3.31428	1.73428	1.91104	0.0559995	0.99999	AC090543.3
ENSG00000237248	8.06221	-1.7832	0.93339	-1.91046	0.0560742	0.99999	LINC00987
ENSG00000168539	5.53862	-1.75705	0.920235	-1.90935	0.0562173	0.99999	CHRM1
ENSG00000163633	17.3325	-1.50597	0.789051	-1.90858	0.0563162	0.99999	C4orf36
ENSG00000198643	2.41263	2.3889	1.25205	1.908	0.0563918	0.99999	FAM3D
ENSG00000269883	2.04093	-2.91852	1.53086	-1.90646	0.0565906	0.99999	AC007375.3
ENSG00000059145	1057.12	-0.222923	0.116996	-1.90539	0.0567297	0.99999	UNKL
ENSG00000265713	11.1461	-0.959508	0.503856	-1.90433	0.0568669	0.99999	AC023389.3
ENSG00000286863	19.5561	1.01969	0.535473	1.90428	0.0568741	0.99999	AL513166.1
ENSG00000128000	1114.54	-0.282161	0.14818	-1.90418	0.0568867	0.99999	ZNF780B
ENSG00000242979	1.84418	2.69159	1.41389	1.90369	0.0569512	0.99999	RPS15AP18
ENSG00000114378	21.1496	-0.801792	0.421509	-1.90219	0.0571458	0.99999	HYAL1
ENSG00000259151	4.8202	-1.50573	0.792726	-1.89943	0.0575074	0.99999	CAP2P1
ENSG00000213463	2590.45	-0.349261	0.183959	-1.89858	0.0576195	0.99999	SYNJ2BP
ENSG00000275484	7.38843	-1.20808	0.636665	-1.89752	0.0577596	0.99999	AP003419.3
ENSG00000147689	2.01468	3.60881	1.90635	1.89304	0.0583525	0.99999	FAM83A
ENSG00000187642	4.08502	-1.71093	0.904386	-1.89181	0.0585162	0.99999	PERM1
ENSG00000270141	1.42655	-3.98533	2.10697	-1.89149	0.0585585	0.99999	TERC
ENSG00000237941	1.4262	-3.98508	2.10691	-1.89143	0.0585668	0.99999	KCNQ1DN
ENSG00000205634	1.89602	-2.73642	1.44873	-1.88885	0.0589121	0.99999	LINC00898
ENSG00000258896	1.28893	-2.97409	1.57466	-1.88871	0.0589302	0.99999	SCOCP1
ENSG00000250802	335.578	-0.282436	0.149562	-1.88842	0.0589702	0.99999	ZBED3-AS1
ENSG00000280149	17.0591	0.769405	0.407544	1.8879	0.0590387	0.99999	AC004877.2
ENSG00000235957	1.32969	2.98684	1.584	1.88563	0.0593446	0.99999	COX7CP1
ENSG00000238741	11.8528	1.40353	0.744794	1.88446	0.0595032	0.99999	SCARNA7
ENSG00000143198	2194.35	0.243307	0.129123	1.8843	0.0595247	0.99999	MGST3
ENSG00000255434	12.2044	-0.888995	0.471882	-1.88394	0.0595737	0.99999	AP001922.6
ENSG00000114933	1253.51	-0.19837	0.105301	-1.88384	0.0595869	0.99999	INO80D
ENSG00000279104	2.67826	-3.2661	1.73612	-1.88127	0.0599357	0.99999	AC093775.1
ENSG00000251013	7.05491	2.2422	1.19211	1.88086	0.0599915	0.99999	GAPDHP62
ENSG00000135902	3.37924	1.97446	1.05007	1.88032	0.0600649	0.99999	CHRND
ENSG00000241765	1.44929	3.10477	1.65371	1.87746	0.0604554	0.99999	RPS26P45
ENSG00000230368	9.62466	1.93328	1.03049	1.87608	0.0606449	0.99999	FAM41C
ENSG00000279693	21.4186	-0.71662	0.382194	-1.87501	0.0607908	0.99999	AC099521.3
ENSG00000227733	6.69907	2.15119	1.14747	1.87473	0.06083	0.99999	AC239809.3
ENSG00000285505	3.02196	-5.06241	2.70487	-1.87159	0.0612634	0.99999	AC010616.1
ENSG00000286777	0.976482	-3.43938	1.83863	-1.87062	0.0613974	0.99999	AC012301.3
ENSG00000230634	1.60237	-3.29301	1.76047	-1.87053	0.0614109	0.99999	AL031597.1
ENSG00000261886	1.33349	-3.00816	1.60884	-1.86977	0.0615158	0.99999	AC005670.1
ENSG00000281181	20.7	-2.90049	1.55172	-1.86921	0.0615936	0.99999	FP236383.5
ENSG00000183032	44.7359	-1.29753	0.694503	-1.86828	0.0617227	0.99999	SLC25A21
ENSG00000217950	1.46642	3.13092	1.67678	1.86722	0.0618704	0.99999	NOC2LP2
ENSG00000143294	3240.11	0.168924	0.090506	1.86644	0.0619799	0.99999	PRCC
ENSG00000254692	16.9955	3.44086	1.8437	1.86628	0.0620026	0.99999	AL136295.1
ENSG00000141506	12.5399	1.22841	0.658419	1.86569	0.0620847	0.99999	PIK3R5
ENSG00000279722	46.0518	-0.519851	0.278688	-1.86535	0.0621321	0.99999	AC007342.7
ENSG00000286729	1.92932	-2.89463	1.55184	-1.86528	0.0621416	0.99999	AC137695.3
ENSG00000270021	37.5099	-0.734069	0.393633	-1.86485	0.0622018	0.99999	AC026691.1
ENSG00000054219	1.9459	-3.61091	1.93777	-1.86344	0.062401	0.99999	LY75
ENSG00000284934	6.61552	-4.29025	2.30514	-1.86117	0.0627208	0.99999	AC048338.2
ENSG00000179532	680.047	-0.387544	0.208249	-1.86096	0.0627492	0.99999	DNHD1
ENSG00000173762	1.3422	-2.99309	1.60948	-1.85966	0.0629331	0.99999	CD7
ENSG00000257698	432.179	0.439877	0.236575	1.85935	0.0629771	0.99999	GIHCG
ENSG00000168546	33.7352	-1.0576	0.568944	-1.85889	0.0630431	0.99999	GFRA2
ENSG00000173567	29.1376	-1.8019	0.970495	-1.85668	0.0633569	0.99999	ADGRF3
ENSG00000125820	5.03696	-1.44802	0.779968	-1.85651	0.0633808	0.99999	NKX2-2
ENSG00000227964	3.88952	-1.91759	1.03453	-1.85359	0.063798	0.99999	LINC01429
ENSG00000259104	6.0512	-1.28999	0.696065	-1.85326	0.0638457	0.99999	PTCSC3
ENSG00000270673	23.0398	0.687502	0.371077	1.85272	0.0639221	0.99999	YTHDF3-AS1
ENSG00000285094	1.51121	-3.98984	2.15706	-1.84966	0.0643621	0.99999	LINC01488
ENSG00000205930	84.3674	-0.714216	0.38614	-1.84963	0.0643673	0.99999	C21orf62-AS1
ENSG00000259081	7.45119	1.88471	1.01978	1.84815	0.0645801	0.99999	AF111169.3
ENSG00000171401	1.66641	4.16226	2.25292	1.84749	0.0646755	0.99999	KRT13
ENSG00000166959	4.88968	1.76003	0.952883	1.84706	0.0647391	0.99999	MS4A8
ENSG00000225937	6.15262	1.57249	0.851529	1.84666	0.0647957	0.99999	PCA3
ENSG00000196646	484.126	0.278472	0.150854	1.84597	0.0648967	0.99999	ZNF136
ENSG00000233858	1.84719	-2.63688	1.42925	-1.84494	0.0650457	0.99999	LINC02599
ENSG00000180353	15.8506	-1.21644	0.65974	-1.84381	0.065211	0.99999	HCLS1
ENSG00000107099	17.085	1.55558	0.844154	1.84277	0.0653629	0.99999	DOCK8
ENSG00000240063	1.00752	3.42621	1.86197	1.8401	0.0657539	0.99999	AC069431.1
ENSG00000285103	2.52707	-2.21509	1.20408	-1.83966	0.0658182	0.99999	AL451123.1
ENSG00000285779	3.13428	5.07078	2.7566	1.8395	0.065841	0.99999	AL358472.7
ENSG00000272255	2.56483	-2.00918	1.09257	-1.83896	0.0659213	0.99999	AC113361.1
ENSG00000226835	2.47555	2.19887	1.19607	1.83842	0.066001	0.99999	ARHGAP29-AS1
ENSG00000040633	2840.77	0.202718	0.110299	1.8379	0.066077	0.99999	PHF23
ENSG00000205325	11.8095	-1.10394	0.601033	-1.83673	0.0662495	0.99999	AC005863.1
ENSG00000007314	6.28352	-1.96954	1.07301	-1.83552	0.0664285	0.99999	SCN4A
ENSG00000114786	108.456	0.672825	0.366678	1.83492	0.0665173	0.99999	ABHD14A-ACY1
ENSG00000246889	32.3047	-0.63417	0.346488	-1.83028	0.0672078	0.99999	AP000487.1
ENSG00000159708	4.12721	-2.27608	1.24386	-1.82985	0.0672723	0.99999	LRRC36
ENSG00000238260	3.22586	1.70497	0.931985	1.8294	0.0673398	0.99999	AL513320.1
ENSG00000105131	5.35629	1.4519	0.794195	1.82814	0.0675287	0.99999	EPHX3
ENSG00000185864	1877.99	-0.526365	0.287941	-1.82803	0.067545	0.99999	NPIPB4
ENSG00000243902	8.25384	-1.52609	0.834851	-1.82798	0.0675527	0.99999	FP325335.1
ENSG00000132010	84.8951	0.562482	0.308303	1.82444	0.0680851	0.99999	ZNF20
ENSG00000247324	12.4738	-1.21368	0.665344	-1.82414	0.0681304	0.99999	AC010547.1
ENSG00000179477	4.46191	1.63238	0.89544	1.82299	0.0683045	0.99999	ALOX12B
ENSG00000178796	8.52111	1.34436	0.737485	1.8229	0.0683185	0.99999	RIIAD1
ENSG00000285736	1.22164	2.84912	1.56299	1.82286	0.0683245	0.99999	AC131025.3
ENSG00000176635	4.77945	1.54402	0.847815	1.82118	0.0685795	0.99999	HORMAD2
ENSG00000168172	4499.23	-0.338467	0.18587	-1.82099	0.068608	0.99999	HOOK3
ENSG00000126001	2605.22	-0.245801	0.134985	-1.82095	0.0686141	0.99999	CEP250
ENSG00000267298	1.19317	2.82705	1.55516	1.81785	0.0690866	0.99999	AC006116.6
ENSG00000229848	24.4785	0.770293	0.423787	1.81764	0.0691191	0.99999	AC139149.1
ENSG00000213981	2.32015	2.36516	1.30264	1.81566	0.0694223	0.99999	AC007277.1
ENSG00000253327	5.19396	1.27105	0.700051	1.81565	0.0694245	0.99999	RAD21-AS1
ENSG00000210194	2.54063	2.04829	1.12835	1.81529	0.0694795	0.99999	MT-TE
ENSG00000255730	3.14188	3.43596	1.89282	1.81527	0.069483	0.99999	AC011462.1
ENSG00000256973	33.5232	-0.672896	0.370725	-1.81508	0.0695112	0.99999	AC053513.2
ENSG00000197943	39.3284	-0.989367	0.545092	-1.81505	0.0695169	0.99999	PLCG2
ENSG00000284952	7.52169	-3.13205	1.72637	-1.81424			AC104472.3
ENSG00000196542	26.5106	-1.55	0.855618	-1.81155	0.0700553	0.99999	SPTSSB
ENSG00000278467	13.1203	-0.97119	0.536395	-1.81059	0.070205	0.99999	AC138393.3
ENSG00000272172	4.95497	1.61249	0.891778	1.80817	0.07058	0.99999	AC138696.2
ENSG00000170476	4.68186	1.90181	1.05377	1.80477	0.0711105	0.99999	MZB1
ENSG00000279996	4.79138	-1.51071	0.837394	-1.80406	0.0712213	0.99999	AC004491.1
ENSG00000281162	6.78165	-1.95469	1.08354	-1.80398	0.0712345	0.99999	LINC01127
ENSG00000213338	3.68783	2.07588	1.15113	1.80334	0.0713343	0.99999	ATF4P1
ENSG00000270116	14.1276	-0.949687	0.526646	-1.80327	0.0713452	0.99999	AP001429.1
ENSG00000261889	19.3526	-0.74372	0.412463	-1.80312	0.0713695	0.99999	AC108134.2
ENSG00000274561	41.2782	0.534625	0.29654	1.80288	0.0714077	0.99999	AC005332.3
ENSG00000185666	104.412	-0.734266	0.407411	-1.80227	0.0715026	0.99999	SYN3
ENSG00000175513	3.26393	-1.75349	0.97383	-1.80061	0.0717645	0.99999	TSGA10IP
ENSG00000181392	19.0889	-0.79816	0.443315	-1.80043	0.071792	0.99999	SYNE4
ENSG00000263412	48.0045	0.661701	0.36756	1.80025	0.0718208	0.99999	AC004477.1
ENSG00000258357	2.0251	-2.79176	1.55091	-1.80007	0.0718491	0.99999	AC023161.2
ENSG00000248243	1.41415	-3.97278	2.20754	-1.79964	0.0719177	0.99999	LINC02014
ENSG00000232460	3.50897	-1.90815	1.06061	-1.7991	0.0720035	0.99999	BMPR1AP2
ENSG00000164898	265.983	0.417645	0.232228	1.79843	0.0721089	0.99999	FMC1
ENSG00000186472	731.823	-0.43574	0.242296	-1.79838	0.0721174	0.99999	PCLO
ENSG00000251257	1.66437	3.24125	1.80272	1.79798	0.0721802	0.99999	AC010457.1
ENSG00000267436	11.0401	-1.06751	0.593755	-1.79789	0.0721942	0.99999	AC005786.3
ENSG00000174720	2273.25	0.299262	0.166493	1.79745	0.0722639	0.99999	LARP7
ENSG00000174501	788.638	-0.443757	0.247068	-1.7961	0.0724791	0.99999	ANKRD36C
ENSG00000275857	2.67687	-2.27451	1.26703	-1.79515	0.0726301	0.99999	AC009133.4
ENSG00000119915	3.07382	2.29559	1.27917	1.79459	0.0727187	0.99999	ELOVL3
ENSG00000253861	6.30885	6.07902	3.38943	1.79353			SLC2A3P1
ENSG00000165392	1404.65	-0.490836	0.274338	-1.78917	0.0735878	0.99999	WRN
ENSG00000180525	12.4963	-1.41916	0.793203	-1.78915	0.0735901	0.99999	PRR26
ENSG00000260083	107.482	0.324467	0.181396	1.78872	0.0736598	0.99999	MIR762HG
ENSG00000196074	28.2802	-1.15887	0.647902	-1.78865	0.0736717	0.99999	SYCP2
ENSG00000224243	29.2339	0.702789	0.393134	1.78766	0.0738314	0.99999	SOX1-OT
ENSG00000284969	45.891	0.738773	0.4134	1.78706	0.073927	0.99999	AL049629.2
ENSG00000236411	3.01592	-2.59315	1.45306	-1.78461	0.0743243	0.99999	NDUFAF4P3
ENSG00000261094	106.308	-0.390259	0.21869	-1.78453	0.0743373	0.99999	AC007066.2
ENSG00000125630	1512.96	-0.303492	0.170321	-1.78188	0.0747682	0.99999	POLR1B
ENSG00000272055	2.79775	4.11956	2.31396	1.78031	0.0750258	0.99999	RNU6-6P
ENSG00000238103	6.66367	1.32739	0.745759	1.77991	0.0750902	0.99999	RPL9P7
ENSG00000188162	10.1379	-3.55947	2.00052	-1.77927	0.0751948	0.99999	OTOG
ENSG00000078699	2154.35	-0.197641	0.111217	-1.77707	0.0755563	0.99999	CBFA2T2
ENSG00000165325	23.2201	1.05807	0.595789	1.77591	0.0757476	0.99999	DEUP1
ENSG00000261131	0.910758	-3.31835	1.86918	-1.7753	0.0758481	0.99999	AC012186.2
ENSG00000155749	37.7473	-0.68108	0.383742	-1.77484	0.0759244	0.99999	FLACC1
ENSG00000280353	16.28	-0.906428	0.510951	-1.774	0.0760629	0.99999	AC011466.4
ENSG00000073605	440.177	-0.283788	0.160098	-1.77258	0.0762978	0.99999	GSDMB
ENSG00000278654	1.69044	-2.67617	1.51081	-1.77135	0.0765018	0.99999	AC007450.4
ENSG00000075884	6.80858	2.63199	1.48644	1.77066	0.0766172	0.99999	ARHGAP15
ENSG00000125743	4617.89	0.210285	0.118824	1.76971	0.0767751	0.99999	SNRPD2
ENSG00000235001	3.89335	1.70568	0.964084	1.76922	0.0768565	0.99999	EIF4A1P2
ENSG00000089006	3978.35	0.177508	0.100345	1.76898	0.0768975	0.99999	SNX5
ENSG00000226746	1.57678	-3.27236	1.85013	-1.76872	0.0769404	0.99999	SMCR5
ENSG00000241684	42.7942	-0.521287	0.294733	-1.76868	0.076948	0.99999	ADAMTS9-AS2
ENSG00000275558	1.32084	3.81323	2.15653	1.76823	0.0770227	0.99999	RN7SKP175
ENSG00000267088	1.66944	2.46751	1.39616	1.76736	0.0771688	0.99999	AC087683.1
ENSG00000266677	5.57731	-1.51594	0.857809	-1.76722	0.0771916	0.99999	AC087164.1
ENSG00000287388	1.51293	3.18135	1.80044	1.76698	0.0772314	0.99999	AC068774.1
ENSG00000253771	37.1699	-0.949301	0.537331	-1.7667	0.0772791	0.99999	TPTE2P1
ENSG00000241837	4612.81	0.181847	0.102938	1.76657	0.0772994	0.99999	ATP5PO
ENSG00000205177	1.57799	-3.34383	1.89307	-1.76636	0.0773362	0.99999	C11orf91
ENSG00000253516	1.58847	3.21353	1.8202	1.76548	0.0774825	0.99999	HMGB1P41
ENSG00000246863	1.83773	-2.51744	1.42696	-1.76419	0.0776992	0.99999	GPR176-DT
ENSG00000166105	2.35244	-2.5575	1.45105	-1.76251	0.0779834	0.99999	GLB1L3
ENSG00000178917	163.973	-0.384509	0.218186	-1.7623	0.0780192	0.99999	ZNF852
ENSG00000186867	17.5065	-0.644953	0.366652	-1.75903	0.078572	0.99999	QRFPR
ENSG00000278385	3.81256	-2.72407	1.55027	-1.75715	0.0788915	0.99999	AC121338.2
ENSG00000266302	2.61097	-4.85078	2.76105	-1.75686	0.0789418	0.99999	AC098850.3
ENSG00000102898	5527.33	0.155294	0.0884149	1.75643	0.0790151	0.99999	NUTF2
ENSG00000255192	3.05214	-2.20359	1.25535	-1.75537	0.0791966	0.99999	NANOGP8
ENSG00000217624	3.20565	-1.73466	0.988507	-1.75483	0.0792888	0.99999	AL627402.1
ENSG00000151790	10.4725	-1.32042	0.752494	-1.75473	0.0793053	0.99999	TDO2
ENSG00000134955	18.9551	-0.692661	0.394801	-1.75445	0.0793528	0.99999	SLC37A2
ENSG00000262061	3.92215	-3.35846	1.91614	-1.75272	0.0796499	0.99999	AC129507.1
ENSG00000235071	2.0228	-2.7763	1.58677	-1.74965	0.080178	0.99999	AC073909.1
ENSG00000125971	3510.89	0.178539	0.102067	1.74924	0.0802502	0.99999	DYNLRB1
ENSG00000159556	24.5033	-0.599397	0.34267	-1.7492	0.0802567	0.99999	ISL2
ENSG00000228141	4.3887	-1.33739	0.7648	-1.74868	0.0803461	0.99999	AC105339.1
ENSG00000172878	626.233	-0.395027	0.225903	-1.74866	0.0803499	0.99999	METAP1D
ENSG00000224763	1.4431	3.11895	1.78389	1.7484	0.0803946	0.99999	FDPSP8
ENSG00000258130	10.2219	-1.12719	0.646458	-1.74364	0.0812211	0.99999	AC106782.1
ENSG00000183615	6.98037	-1.55347	0.89094	-1.74364	0.0812226	0.99999	FAM167B
ENSG00000048545	9.70339	-1.34895	0.773711	-1.74347	0.0812509	0.99999	GUCA1A
ENSG00000108924	18.7754	-1.69908	0.974715	-1.74316	0.0813064	0.99999	HLF
ENSG00000156194	2.57329	-2.7289	1.56569	-1.74294	0.0813447	0.99999	PPEF2
ENSG00000251667	6.55828	-1.40385	0.805745	-1.74231	0.081455	0.99999	BRCC3P1
ENSG00000272672	1.60038	3.26177	1.87502	1.7396	0.0819296	0.99999	AL391497.1
ENSG00000261840	22.682	1.3645	0.78464	1.73901	0.0820326	0.99999	AC093249.6
ENSG00000283440	2.67412	3.31334	1.9062	1.7382	0.0821762	0.99999	LINC01260
ENSG00000103089	2.34942	-2.3953	1.37833	-1.73783	0.0822409	0.99999	FA2H
ENSG00000272663	6.37048	1.11935	0.644852	1.73582	0.0825953	0.99999	AC093635.1
ENSG00000253649	2.1845	2.14991	1.23863	1.73571	0.0826144	0.99999	PRSS51
ENSG00000197363	331.775	0.253249	0.145911	1.73564	0.0826266	0.99999	ZNF517
ENSG00000253159	25.057	-0.733652	0.4227	-1.73563	0.0826286	0.99999	PCDHGA12
ENSG00000259856	19.579	-0.655974	0.37811	-1.73487	0.0827631	0.99999	RAB43P1
ENSG00000188779	32.4721	-0.575423	0.331695	-1.73479	0.0827773	0.99999	SKOR1
ENSG00000163239	1.47435	3.29282	1.89834	1.73458	0.0828153	0.99999	TDRD10
ENSG00000198492	4555.32	0.165937	0.0956726	1.73443	0.0828423	0.99999	YTHDF2
ENSG00000241180	2.2574	-2.98573	1.72156	-1.73431	0.0828623	0.99999	AL645608.4
ENSG00000068654	5034.78	-0.195125	0.112611	-1.73274	0.0831424	0.99999	POLR1A
ENSG00000156711	119.186	-0.420594	0.243009	-1.73078	0.0834911	0.99999	MAPK13
ENSG00000261420	16.7609	0.753838	0.435803	1.72977	0.0836717	0.99999	AL022069.1
ENSG00000197847	14.2887	-1.21404	0.701902	-1.72965	0.0836929	0.99999	SLC22A20P
ENSG00000273041	3.28933	-2.04284	1.18282	-1.72709	0.0841515	0.99999	ATF4P2
ENSG00000259456	26.8618	0.766687	0.444054	1.72656	0.0842462	0.99999	ADNP-AS1
ENSG00000101448	1.66908	4.09981	2.37514	1.72614	0.0843229	0.99999	EPPIN
ENSG00000268975	7.70951	1.87411	1.08575	1.7261	0.0843294	0.99999	MIA-RAB4B
ENSG00000165810	7.14848	-1.86215	1.07918	-1.72552	0.0844329	0.99999	BTNL9
ENSG00000269873	2.17976	-2.18937	1.26906	-1.72519	0.084494	0.99999	AC245884.10
ENSG00000277224	6.63229	1.41758	0.821805	1.72496	0.0845347	0.99999	H2BC7
ENSG00000267640	185.201	0.863292	0.50048	1.72493	0.0845404	0.99999	AC016582.3
ENSG00000089916	4545.05	-0.29199	0.169304	-1.72466	0.0845895	0.99999	GPATCH2L
ENSG00000279117	5.22174	-5.84601	3.39088	-1.72404			AP001972.5
ENSG00000267430	2.47117	-2.46173	1.42806	-1.72384	0.0847374	0.99999	AC036176.2
ENSG00000284652	17.0519	0.696492	0.40409	1.72361	0.0847791	0.99999	BX323043.1
ENSG00000246225	1.47728	2.82486	1.63904	1.72349	0.0848006	0.99999	AC006299.1
ENSG00000057704	73.0936	0.727692	0.422276	1.72326	0.0848409	0.99999	TMCC3
ENSG00000230102	3.34279	-2.36738	1.3739	-1.72311	0.0848685	0.99999	LINC02028
ENSG00000088854	2641.21	-0.190536	0.110709	-1.72105	0.0852422	0.99999	C20orf194
ENSG00000179141	2.50025	2.15472	1.25225	1.72068	0.0853087	0.99999	MTUS2-AS1
ENSG00000233304	1.55715	-4.0546	2.35663	-1.7205	0.0853408	0.99999	LINC01346
ENSG00000124172	5661.79	0.298159	0.173316	1.72033	0.0853734	0.99999	ATP5F1E
ENSG00000230524	1.89056	-2.74889	1.59814	-1.72006	0.0854221	0.99999	COL6A4P1
ENSG00000274114	4.83609	-1.81337	1.05434	-1.71991	0.0854496	0.99999	ALOX15P1
ENSG00000236279	5.93576	-1.35717	0.789214	-1.71964	0.0854975	0.99999	CLEC2L
ENSG00000135953	590.874	0.313542	0.18234	1.71954	0.0855156	0.99999	MFSD9
ENSG00000273451	10.6977	-0.90144	0.524433	-1.71888	0.0856356	0.99999	AL031666.3
ENSG00000101132	794.162	0.347186	0.202057	1.71826	0.0857498	0.99999	PFDN4
ENSG00000091732	1061.69	0.227765	0.13265	1.71703	0.0859733	0.99999	ZC3HC1
ENSG00000231826	4.89433	-1.99659	1.16297	-1.71679	0.086017	0.99999	LINC01819
ENSG00000124839	9.88964	1.32703	0.77322	1.71624	0.0861175	0.99999	RAB17
ENSG00000145832	2.56086	-2.20552	1.2854	-1.71582	0.0861952	0.99999	SLC25A48
ENSG00000278861	14.4382	-0.814298	0.474727	-1.7153	0.0862905	0.99999	AC117503.2
ENSG00000198691	30.6772	-1.25581	0.732267	-1.71496	0.0863527	0.99999	ABCA4
ENSG00000260949	17.1065	-1.00385	0.585375	-1.71488	0.0863671	0.99999	AP006545.1
ENSG00000239474	30.0111	-0.643282	0.375249	-1.71428	0.0864773	0.99999	KLHL41
ENSG00000181626	1.16961	-2.75449	1.60683	-1.71424	0.0864845	0.99999	ANKRD62
ENSG00000168412	2.46468	3.15433	1.84116	1.71323	0.0866708	0.99999	MTNR1A
ENSG00000164512	11.4436	-1.44782	0.846497	-1.71036	0.0871985	0.99999	ANKRD55
ENSG00000165899	37.5318	-1.79341	1.04868	-1.71016	0.0872372	0.99999	OTOGL
ENSG00000263968	5.71925	-1.2763	0.746402	-1.70993	0.0872786	0.99999	RN7SL381P
ENSG00000249484	1.45306	-3.16083	1.84963	-1.7089	0.08747	0.99999	LINC01470
ENSG00000254944	2.54672	4.76939	2.7913	1.70866	0.0875137	0.99999	ATP5PBP5
ENSG00000272375	4.29167	-1.31983	0.772702	-1.70807	0.0876233	0.99999	AC026979.3
ENSG00000247151	10.8626	-1.53863	0.900859	-1.70796	0.0876436	0.99999	CSTF3-DT
ENSG00000279602	19.5048	-1.26745	0.743034	-1.70577	0.0880506	0.99999	AC109326.1
ENSG00000285747	1.60882	-2.44063	1.43198	-1.70438	0.0883097	0.99999	AL133485.3
ENSG00000257735	1.55726	3.21829	1.88843	1.70421	0.088341	0.99999	AC090115.1
ENSG00000242479	2.50343	2.5934	1.52193	1.70402	0.0883774	0.99999	AC109992.1
ENSG00000267757	9.29427	-0.840955	0.493727	-1.70328	0.0885155	0.99999	EML2-AS1
ENSG00000168447	1.34307	-3.09609	1.81847	-1.70258	0.0886469	0.99999	SCNN1B
ENSG00000174948	5.20864	1.44686	0.850388	1.70141	0.0888653	0.99999	GPR149
ENSG00000163810	4.36699	-1.33242	0.783202	-1.70125	0.0888965	0.99999	TGM4
ENSG00000280069	28.6514	-0.651459	0.383024	-1.70083	0.0889744	0.99999	AC127024.8
ENSG00000232573	38.5718	0.612481	0.360186	1.70046	0.0890451	0.99999	RPL3P4
ENSG00000088448	3372.68	-0.197079	0.115943	-1.6998	0.0891685	0.99999	ANKRD10
ENSG00000204839	143.071	-0.673269	0.396214	-1.69926	0.089271	0.99999	MROH6
ENSG00000075035	43.7988	-1.07573	0.633116	-1.69911	0.0892991	0.99999	WSCD2
ENSG00000157653	33.2877	0.492192	0.28973	1.6988	0.0893577	0.99999	C9orf43
ENSG00000260035	0.838592	3.17434	1.86872	1.69867	0.0893808	0.99999	AC051619.7
ENSG00000281189	14.7485	-0.681395	0.401528	-1.69701	0.0896957	0.99999	GHET1
ENSG00000258891	7.63839	-2.49012	1.4678	-1.6965	0.0897907	0.99999	AC005480.1
ENSG00000286535	43.0372	0.466708	0.275333	1.69507	0.0900626	0.99999	AC139019.1
ENSG00000226964	14.7164	2.03997	1.20383	1.69457	0.0901578	0.99999	RHEBP2
ENSG00000281357	49.6636	-0.791877	0.46733	-1.69447	0.0901755	0.99999	ARRDC3-AS1
ENSG00000105122	2.25605	2.64921	1.56375	1.69414	0.0902394	0.99999	RASAL3
ENSG00000272335	276.481	-0.245442	0.144879	-1.69412	0.0902426	0.99999	AC093297.2
ENSG00000287978	42.3615	0.517204	0.305302	1.69407	0.0902512	0.99999	AC245407.2
ENSG00000274204	24.8202	-0.775928	0.458312	-1.69301	0.0904534	0.99999	AL138689.1
ENSG00000196295	1466.2	-0.188264	0.111239	-1.69242	0.0905655	0.99999	GARS-DT
ENSG00000198944	9.74338	-1.31659	0.778107	-1.69204	0.0906375	0.99999	SOWAHA
ENSG00000226944	2.31088	-1.94165	1.14783	-1.69159	0.0907243	0.99999	AL031847.1
ENSG00000271789	17.8564	-0.830827	0.491521	-1.69032	0.0909669	0.99999	AL080317.1
ENSG00000246922	435.382	-0.344446	0.203938	-1.68897	0.0912257	0.99999	UBAP1L
ENSG00000249249	15.3228	1.08394	0.641843	1.6888	0.0912582	0.99999	AC010226.1
ENSG00000186526	1.79864	-4.00694	2.37303	-1.68854	0.0913084	0.99999	CYP4F8
ENSG00000273730	1041.94	4.75549	2.81821	1.68742			AL592188.1
ENSG00000102595	2495.89	-0.268177	0.158931	-1.68738	0.0915298	0.99999	UGGT2
ENSG00000285851	27.8352	-0.712462	0.422237	-1.68735	0.0915354	0.99999	AL359762.3
ENSG00000172367	2.38575	2.55142	1.51251	1.68687	0.0916275	0.99999	PDZD3
ENSG00000224208	1.17078	2.75613	1.63746	1.68318	0.0923401	0.99999	AL590762.3
ENSG00000177788	245.772	-0.355793	0.211559	-1.68176	0.0926147	0.99999	AL162595.1
ENSG00000130711	51.9463	-0.524118	0.311678	-1.6816	0.0926461	0.99999	PRDM12
ENSG00000260955	1.81131	-2.59378	1.54299	-1.68101	0.0927618	0.99999	AC100821.2
ENSG00000223725	1.49049	-3.22271	1.91715	-1.68098	0.0927659	0.99999	AC009226.1
ENSG00000279759	484.34	-0.287428	0.171004	-1.68083	0.0927962	0.99999	AC118344.4
ENSG00000250151	442.538	-0.276193	0.164475	-1.67924	0.0931048	0.99999	ARPC4-TTLL3
ENSG00000262904	4.33943	-1.49896	0.892996	-1.67858	0.0932344	0.99999	TMPOP2
ENSG00000113073	2.28681	3.02329	1.80152	1.67819	0.0933103	0.99999	SLC4A9
ENSG00000273687	1.36915	-3.90642	2.32955	-1.6769	0.0935626	0.99999	AC004223.4
ENSG00000233791	3.13518	2.3785	1.41883	1.67638	0.093664	0.99999	LINC01136
ENSG00000198393	930.651	-0.259561	0.155055	-1.67399	0.0941318	0.99999	ZNF26
ENSG00000084072	1593.85	0.15787	0.0943093	1.67396	0.0941385	0.99999	PPIE
ENSG00000164877	2135.59	-0.234651	0.140213	-1.67352	0.0942242	0.99999	MICALL2
ENSG00000277534	149.695	0.347733	0.207821	1.67323	0.0942823	0.99999	AC007996.1
ENSG00000256603	1.0686	2.65185	1.58515	1.67294	0.0943396	0.99999	AP003170.4
ENSG00000106852	30.5452	-0.665252	0.397682	-1.67282	0.0943622	0.99999	LHX6
ENSG00000278903	43.5867	0.538181	0.32185	1.67215	0.0944949	0.99999	CU633906.4
ENSG00000280870	16.1129	-0.779895	0.466684	-1.67114	0.0946939	0.99999	AC233296.1
ENSG00000249740	11.2157	-0.849485	0.508652	-1.67007	0.0949052	0.99999	OSMR-AS1
ENSG00000254061	1.12791	-2.74081	1.64322	-1.66795	0.095325	0.99999	AC091144.2
ENSG00000222033	1.74163	2.57133	1.54175	1.6678	0.0953559	0.99999	LINC01124
ENSG00000105229	1221.98	-0.279801	0.167768	-1.66779	0.0953583	0.99999	PIAS4
ENSG00000238273	1.00286	-2.7428	1.64491	-1.66744	0.0954265	0.99999	AC108058.1
ENSG00000286406	5.96486	-1.69553	1.01688	-1.66737	0.0954401	0.99999	AC138776.1
ENSG00000236552	160.004	0.542485	0.325375	1.66726	0.0954621	0.99999	RPL13AP5
ENSG00000255745	2.22581	-2.26391	1.3582	-1.66685	0.0955447	0.99999	AC023796.1
ENSG00000286192	193.863	0.270998	0.162615	1.6665	0.0956136	0.99999	AC069288.1
ENSG00000258334	5.67789	-1.40488	0.843612	-1.66531	0.0958502	0.99999	AC125611.4
ENSG00000256981	4.17522	-1.70346	1.02448	-1.66276	0.0963601	0.99999	AC134349.2
ENSG00000272154	1.13302	-3.64475	2.19268	-1.66223	0.0964659	0.99999	AC244517.2
ENSG00000118900	3206.84	-0.193762	0.116664	-1.66086	0.0967416	0.99999	UBN1
ENSG00000261056	30.9231	-0.666003	0.40117	-1.66015	0.0968838	0.99999	AC079416.2
ENSG00000261465	1.32022	2.78494	1.67755	1.66013	0.0968889	0.99999	AC099518.4
ENSG00000238062	5.98356	1.61006	0.970084	1.65971	0.0969718	0.99999	SPATA3-AS1
ENSG00000286699	91.8665	-0.369527	0.222753	-1.65891	0.0971336	0.99999	AC084198.4
ENSG00000259924	2.47182	-1.69485	1.02298	-1.65678	0.0975642	0.99999	AC011939.1
ENSG00000283293	381.451	1.21287	0.73216	1.65657			RN7SK
ENSG00000280734	33.8367	0.742519	0.448519	1.65549	0.0978251	0.99999	LINC01232
ENSG00000003400	23.7151	-0.783879	0.473542	-1.65535	0.0978528	0.99999	CASP10
ENSG00000100815	2518.67	-0.349484	0.211171	-1.65498	0.0979279	0.99999	TRIP11
ENSG00000157119	1.11137	-3.61999	2.19034	-1.65271	0.0983895	0.99999	KLHL40
ENSG00000285982	4.40093	-5.60311	3.39226	-1.65174			AC012213.5
ENSG00000280182	1.07938	-2.72628	1.65104	-1.65125	0.0986869	0.99999	AC131888.1
ENSG00000129055	2566.35	0.193978	0.117482	1.65113	0.0987115	0.99999	ANAPC13
ENSG00000260651	1.96665	2.14924	1.30204	1.65067	0.0988056	0.99999	AF213884.3
ENSG00000287446	1.62582	-2.44208	1.47959	-1.65051	0.0988394	0.99999	AC007731.6
ENSG00000244115	271.15	0.308714	0.187105	1.64995	0.098954	0.99999	DNAJC25-GNG10
ENSG00000267421	5.19579	1.58085	0.958872	1.64866	0.0992169	0.99999	AC005498.2
ENSG00000274654	5.60605	1.50993	0.915949	1.64849	0.0992523	0.99999	AC022467.1
ENSG00000196218	208.165	-0.942414	0.571766	-1.64825	0.0993014	0.99999	RYR1
ENSG00000287509	2.69235	-1.85516	1.12612	-1.64739	0.0994782	0.99999	AP001033.5
ENSG00000196712	7511.48	-0.185857	0.11284	-1.64709	0.0995396	0.99999	NF1
ENSG00000287063	22.9045	-0.711599	0.432207	-1.64643	0.0996748	0.99999	AL356489.3
ENSG00000273356	33.736	-0.649413	0.394547	-1.64597	0.0997699	0.99999	LINC02019
ENSG00000277209	14.8247	1.37949	0.838294	1.64559	0.0998472	0.99999	RPPH1
ENSG00000243410	2.12766	-2.1977	1.33575	-1.64529	0.0999099	0.99999	PSMD6-AS1
ENSG00000260997	1.37631	3.03117	1.84329	1.64444	0.100085	0.99999	AC004847.1
ENSG00000281406	64.3651	0.417	0.25362	1.64419	0.100137	0.99999	BLACAT1
ENSG00000258555	46.3761	-3.58436	2.18007	-1.64415	0.100145	0.99999	SPECC1L-ADORA2A
ENSG00000259052	1.35437	-3.00839	1.83029	-1.64367	0.100244	0.99999	AL157871.6
ENSG00000254452	3.96924	-1.86511	1.13518	-1.64301	0.10038	0.99999	AP001107.2
ENSG00000287646	1.56583	-3.24581	1.97568	-1.64288	0.100407	0.99999	AC021701.1
ENSG00000277693	2.6097	2.24579	1.36699	1.64287	0.100409	0.99999	AP003900.1
ENSG00000178386	334.215	0.274835	0.16754	1.64041	0.10092	0.99999	ZNF223
ENSG00000260394	2.62509	1.93679	1.181	1.63996	0.101014	0.99999	Z92544.1
ENSG00000257379	311.016	-0.503715	0.307174	-1.63983	0.10104	0.99999	AC023509.1
ENSG00000153006	1820.26	0.351602	0.214512	1.63907	0.101198	0.99999	SREK1IP1
ENSG00000267279	6.7448	-1.04789	0.639395	-1.63887	0.10124	0.99999	AC090409.1
ENSG00000236456	2.28772	-1.91238	1.16723	-1.63839	0.101341	0.99999	AL035458.1
ENSG00000163116	2.93481	-2.01084	1.22843	-1.63691	0.101649	0.99999	STPG2
ENSG00000249626	2.42724	-1.92431	1.17657	-1.63552	0.10194	0.99999	AC024560.2
ENSG00000262526	4.23331	-5.54653	3.39261	-1.63488			AC120057.2
ENSG00000253854	10.0613	1.00982	0.617831	1.63445	0.102164	0.99999	AC010834.3
ENSG00000241233	3.06315	-1.75379	1.07317	-1.63421	0.102214	0.99999	KRTAP5-8
ENSG00000249258	12.4271	-0.911031	0.557808	-1.63323	0.10242	0.99999	AC079193.2
ENSG00000273375	3.73423	-1.52677	0.934876	-1.63313	0.102442	0.99999	AC055764.2
ENSG00000250208	2.75923	2.82778	1.73253	1.63217	0.102644	0.99999	FZD10-AS1
ENSG00000261737	27.0949	0.673064	0.412403	1.63205	0.102668	0.99999	AL049597.2
ENSG00000175147	37.9591	-0.639652	0.392017	-1.63169	0.102744	0.99999	TMEM51-AS1
ENSG00000165905	9.05276	-1.70466	1.04481	-1.63154	0.102776	0.99999	LARGE2
ENSG00000175779	1.84194	-2.65638	1.62818	-1.63151	0.102784	0.99999	LINC02694
ENSG00000126970	1213.7	0.416011	0.255005	1.63138	0.102809	0.99999	ZC4H2
ENSG00000069011	84.8498	-0.673552	0.412876	-1.63136	0.102813	0.99999	PITX1
ENSG00000256980	2.56795	-2.58933	1.58737	-1.63121	0.102847	0.99999	KHDC1L
ENSG00000228201	2.86837	-1.5487	0.949462	-1.63114	0.102861	0.99999	AL022341.1
ENSG00000105509	2.44141	-2.91103	1.78485	-1.63097	0.102897	0.99999	HAS1
ENSG00000206549	1.09483	3.55277	2.17866	1.63071	0.102951	0.99999	AC109583.1
ENSG00000171045	343.428	-0.251075	0.15402	-1.63014	0.103071	0.99999	TSNARE1
ENSG00000271420	1.17145	2.71726	1.66719	1.62984	0.103135	0.99999	AL109936.3
ENSG00000170860	1538.98	0.239452	0.146938	1.6296	0.103185	0.99999	LSM3
ENSG00000138688	5476.06	-0.233401	0.143254	-1.62928	0.103253	0.99999	KIAA1109
ENSG00000178175	2.26119	-3.4175	2.09816	-1.62881	0.103353	0.99999	ZNF366
ENSG00000272308	3.31796	-1.49967	0.920872	-1.62853	0.103413	0.99999	AC104113.1
ENSG00000205111	6.17708	-1.56923	0.964227	-1.62745	0.103641	0.99999	CDKL4
ENSG00000230519	1.22454	-3.74565	2.30157	-1.62743	0.103645	0.99999	HMGB1P49
ENSG00000196967	716.249	0.397404	0.244191	1.62743	0.103645	0.99999	ZNF585A
ENSG00000116031	1.39485	-3.13195	1.92523	-1.62679	0.103781	0.99999	CD207
ENSG00000251216	2.22675	2.49884	1.53606	1.62678	0.103783	0.99999	AC106895.2
ENSG00000179832	1525.63	-0.290312	0.178665	-1.62489	0.104185	0.99999	MROH1
ENSG00000102309	713.333	0.292989	0.180338	1.62467	0.104234	0.99999	PIN4
ENSG00000228063	22.3389	0.762196	0.469217	1.6244	0.104291	0.99999	LYPLAL1-DT
ENSG00000269707	30.1317	1.38069	0.850672	1.62306	0.104577	0.99999	AC018730.1
ENSG00000229212	64.7767	-0.511381	0.315086	-1.62299	0.104592	0.99999	AC044860.1
ENSG00000271778	3.51872	-1.61335	0.994527	-1.62223	0.104755	0.99999	AC080013.3
ENSG00000183055	1.89246	2.6656	1.64326	1.62214	0.104773	0.99999	FAM133CP
ENSG00000179148	3.14257	-2.08502	1.28572	-1.62167	0.104874	0.99999	ALOXE3
ENSG00000273388	2.71	1.70157	1.04984	1.62079	0.105064	0.99999	AC005291.2
ENSG00000241983	2.79428	-1.87988	1.16005	-1.62052	0.105121	0.99999	RN7SL566P
ENSG00000260509	1.57015	-2.48263	1.53215	-1.62036	0.105155	0.99999	AL590787.1
ENSG00000283045	2.56183	-1.71105	1.0561	-1.62017	0.105197	0.99999	AC103703.1
ENSG00000063438	91.7108	-0.88285	0.544985	-1.61995	0.105243	0.99999	AHRR
ENSG00000272931	9.40258	1.02164	0.631172	1.61864	0.105525	0.99999	AC099568.2
ENSG00000157741	1902.87	-0.244928	0.15133	-1.6185	0.105554	0.99999	UBN2
ENSG00000226874	1.08402	2.62497	1.62209	1.61827	0.105605	0.99999	AC005154.1
ENSG00000272562	7.76864	-1.94336	1.20244	-1.61618	0.106056	0.99999	AL512343.2
ENSG00000242889	5.84752	-1.20481	0.745583	-1.61593	0.106109	0.99999	RN7SL449P
ENSG00000261499	25.1739	-1.97373	1.22145	-1.61589	0.106117	0.99999	AC233699.1
ENSG00000234608	552.755	0.2998	0.185648	1.61489	0.106335	0.99999	MAPKAPK5-AS1
ENSG00000237877	20.2002	-0.62863	0.389517	-1.61387	0.106555	0.99999	LINC01473
ENSG00000198040	3072.56	-0.215482	0.133536	-1.61366	0.1066	0.99999	ZNF84
ENSG00000214646	1.18104	-3.69698	2.29851	-1.60842	0.107742	0.99999	COMMD4P1
ENSG00000112273	1.59728	-2.4165	1.50258	-1.60824	0.107783	0.99999	HDGFL1
ENSG00000270048	4.02402	-1.43671	0.893495	-1.60797	0.107841	0.99999	AC068790.4
ENSG00000282772	2.34403	1.95797	1.21792	1.60763	0.107915	0.99999	AL358790.1
ENSG00000265095	0.756332	-3.06057	1.90506	-1.60655	0.108154	0.99999	FTLP12
ENSG00000123607	1343.47	-0.300148	0.186856	-1.60631	0.108206	0.99999	TTC21B
ENSG00000006555	1.82056	-2.60992	1.62486	-1.60624	0.10822	0.99999	TTC22
ENSG00000254915	1.47162	-3.16277	1.96912	-1.60619	0.108233	0.99999	AP003168.1
ENSG00000110799	22.5031	-1.3787	0.858523	-1.60589	0.108298	0.99999	VWF
ENSG00000182632	55.4741	0.614843	0.383003	1.60532	0.108424	0.99999	CCNYL2
ENSG00000278889	1.23764	-2.89053	1.80252	-1.6036	0.108801	0.99999	OR2S2
ENSG00000266921	34.8508	-1.03524	0.645712	-1.60325	0.10888	0.99999	AC006213.1
ENSG00000213857	1.90943	-2.01927	1.25984	-1.6028	0.108978	0.99999	AL080243.2
ENSG00000228434	173.254	-0.579887	0.361957	-1.60209	0.109136	0.99999	AC004951.1
ENSG00000279177	28.5876	2.70769	1.69049	1.60172	0.109218	0.99999	CTBP2P9
ENSG00000189091	9025.46	0.146751	0.0916779	1.60072	0.109438	0.99999	SF3B3
ENSG00000162669	115.164	-0.619529	0.387032	-1.60072	0.109439	0.99999	HFM1
ENSG00000206127	392.517	-0.333604	0.208435	-1.60052	0.109484	0.99999	GOLGA8O
ENSG00000103832	1.27856	2.93225	1.83218	1.60041	0.109507	0.99999	GOLGA8UP
ENSG00000169976	2500.52	0.165515	0.103524	1.59881	0.109864	0.99999	SF3B5
ENSG00000261819	30.4905	-0.674425	0.422044	-1.598	0.110044	0.99999	AC138932.4
ENSG00000170315	16341.8	0.19943	0.124809	1.59788	0.110069	0.99999	UBB
ENSG00000181634	2.72351	-1.5478	0.968675	-1.59785	0.110076	0.99999	TNFSF15
ENSG00000262514	5.90885	-1.10788	0.693675	-1.59712	0.110238	0.99999	AC020978.6
ENSG00000270876	4.69026	1.34677	0.84368	1.59631	0.110421	0.99999	ZNF30-AS1
ENSG00000117983	5.90238	-1.43094	0.896485	-1.59617	0.110451	0.99999	MUC5B
ENSG00000216977	1.21616	-3.73587	2.34173	-1.59535	0.110635	0.99999	RPL21P65
ENSG00000132026	7.42246	-1.227	0.769289	-1.59498	0.110716	0.99999	RTBDN
ENSG00000253463	2.44204	-1.97978	1.24177	-1.59432	0.110865	0.99999	HMGB1P19
ENSG00000278897	93.088	-0.582794	0.365569	-1.59421	0.110889	0.99999	AC020951.1
ENSG00000185829	902.43	-0.302947	0.19004	-1.59412	0.11091	0.99999	ARL17A
ENSG00000167653	3.00387	-2.29347	1.43873	-1.5941	0.110914	0.99999	PSCA
ENSG00000151062	6.82067	1.70754	1.07184	1.59309	0.111139	0.99999	CACNA2D4
ENSG00000245685	24.6346	-0.529098	0.332156	-1.59292	0.111179	0.99999	FRG1-DT
ENSG00000250423	1.20973	-3.73004	2.34179	-1.59282	0.111201	0.99999	KIAA1210
ENSG00000216285	5.9228	-1.16197	0.730112	-1.59149	0.111499	0.99999	AC078819.1
ENSG00000197471	2.47096	3.11948	1.96069	1.59101	0.111607	0.99999	SPN
ENSG00000279873	33.1444	-0.506664	0.318476	-1.5909	0.111631	0.99999	LINC01126
ENSG00000166863	6.12668	-1.10457	0.694436	-1.5906	0.111699	0.99999	TAC3
ENSG00000258945	2.39295	3.86674	2.43141	1.59033	0.111761	0.99999	AL049775.3
ENSG00000163377	2.94936	-1.57177	0.988356	-1.59029	0.111769	0.99999	TAFA4
ENSG00000215483	23.2292	0.669884	0.421512	1.58924	0.112007	0.99999	LINC00598
ENSG00000285238	375.175	1.87871	1.18239	1.58891	0.11208	0.99999	AC006064.6
ENSG00000130307	5.58245	1.84426	1.16177	1.58746	0.112409	0.99999	USHBP1
ENSG00000225280	1.25868	-2.96499	1.86778	-1.58744	0.112412	0.99999	AL158013.1
ENSG00000147454	1814.97	-0.164817	0.103843	-1.58718	0.112473	0.99999	SLC25A37
ENSG00000107147	12.7092	-1.83075	1.15423	-1.58612	0.112712	0.99999	KCNT1
ENSG00000275854	23.2485	-0.624639	0.393852	-1.58597	0.112746	0.99999	AC084824.5
ENSG00000107593	3.89791	-2.73821	1.72654	-1.58595	0.112751	0.99999	PKD2L1
ENSG00000253313	1.10886	-2.73078	1.72343	-1.5845	0.113079	0.99999	C1orf210
ENSG00000284686	4.57687	1.69932	1.0725	1.58445	0.113091	0.99999	AC119674.2
ENSG00000258064	3.77125	-5.3758	3.39377	-1.58402	0.113189	0.99999	AC073612.1
ENSG00000163794	26.1792	-0.749874	0.473602	-1.58334	0.113344	0.99999	UCN
ENSG00000183813	1.463	-3.13892	1.98263	-1.58321	0.113374	0.99999	CCR4
ENSG00000267662	1.71698	-1.91739	1.21112	-1.58316	0.113385	0.99999	AC025809.1
ENSG00000235023	22.8247	-0.602591	0.380772	-1.58255	0.113524	0.99999	AP001626.1
ENSG00000221986	5.5118	1.59641	1.00889	1.58234	0.113571	0.99999	MYBPHL
ENSG00000147133	2963.43	-0.261205	0.165114	-1.58197	0.113657	0.99999	TAF1
ENSG00000105879	1449.14	0.182393	0.115324	1.58157	0.113748	0.99999	CBLL1
ENSG00000171735	2251.1	0.239412	0.151461	1.58068	0.113952	0.99999	CAMTA1
ENSG00000274624	1.91056	2.01936	1.27864	1.5793	0.114268	0.99999	AC007671.1
ENSG00000235997	9.73246	0.883263	0.559497	1.57867	0.114411	0.99999	LINC01936
ENSG00000182687	2.01607	2.12245	1.34471	1.57837	0.114481	0.99999	GALR2
ENSG00000233416	0.972929	-2.55197	1.61685	-1.57836	0.114482	0.99999	AC012065.2
ENSG00000133195	564.204	0.24809	0.157187	1.57832	0.114493	0.99999	SLC39A11
ENSG00000272735	1.11212	-3.62069	2.29447	-1.578	0.114565	0.99999	AC007881.3
ENSG00000266306	1.23085	-2.88131	1.82657	-1.57744	0.114693	0.99999	AC061975.5
ENSG00000167941	1.85378	-2.6407	1.67462	-1.57689	0.114821	0.99999	SOST
ENSG00000250075	8.72553	1.77273	1.12424	1.57683	0.114836	0.99999	AC104806.2
ENSG00000188295	318.414	0.221092	0.140285	1.57602	0.115021	0.99999	ZNF669
ENSG00000178397	249.189	2.10891	1.33819	1.57594	0.115039	0.99999	FAM220A
ENSG00000234311	2.26196	-1.9741	1.25296	-1.57555	0.11513	0.99999	AL451069.3
ENSG00000274259	1.25254	-2.92571	1.85709	-1.57542	0.115159	0.99999	SYNGAP1-AS1
ENSG00000242085	14.816	-0.748739	0.47534	-1.57516	0.115218	0.99999	RPS20P33
ENSG00000226009	6.32119	0.979915	0.6222	1.57492	0.115275	0.99999	KCNIP2-AS1
ENSG00000188177	762.015	0.248329	0.15773	1.57439	0.115397	0.99999	ZC3H6
ENSG00000251411	3.12308	-2.69976	1.71495	-1.57425	0.115431	0.99999	AC093827.3
ENSG00000229124	230.307	-0.395952	0.251649	-1.57343	0.115619	0.99999	VIM-AS1
ENSG00000214736	2160.63	0.192831	0.122564	1.57331	0.115647	0.99999	TOMM6
ENSG00000248724	4.8647	1.22642	0.779592	1.57316	0.115681	0.99999	NPHP3-AS1
ENSG00000124635	40.7857	0.866123	0.550694	1.57278	0.115769	0.99999	H2BC11
ENSG00000231419	1.39827	-3.04792	1.93858	-1.57225	0.115893	0.99999	LINC00689
ENSG00000227060	6.98627	0.998463	0.635104	1.57213	0.115921	0.99999	LINC00629
ENSG00000241468	3170.75	0.190104	0.121104	1.56976	0.116471	0.99999	ATP5MF
ENSG00000235499	19.8085	-0.702216	0.447626	-1.56875	0.116705	0.99999	AC073046.1
ENSG00000258171	1.94609	-1.92794	1.22909	-1.5686	0.116741	0.99999	LINC02412
ENSG00000257594	563.682	-0.245739	0.15671	-1.56812	0.116854	0.99999	GALNT4
ENSG00000217330	2.20348	2.23137	1.42331	1.56774	0.116942	0.99999	SSXP10
ENSG00000215498	0.790538	3.02997	1.93288	1.56759	0.116976	0.99999	FAM230B
ENSG00000089154	7433.86	-0.235041	0.14997	-1.56725	0.117056	0.99999	GCN1
ENSG00000197774	1548.97	-0.229964	0.146781	-1.56672	0.117181	0.99999	EME2
ENSG00000274918	6.21182	-1.24334	0.793681	-1.56655	0.117221	0.99999	AC116447.1
ENSG00000218018	2.45801	-1.75026	1.11749	-1.56624	0.117292	0.99999	AL109955.1
ENSG00000257185	3.05355	-1.80734	1.15443	-1.56557	0.11745	0.99999	LINC02293
ENSG00000269476	8.3619	1.73573	1.10889	1.56528	0.117517	0.99999	AC010326.3
ENSG00000155970	469.649	-0.252546	0.161395	-1.56477	0.117637	0.99999	MICU3
ENSG00000166349	62.4587	-0.828648	0.529724	-1.5643	0.117747	0.99999	RAG1
ENSG00000182776	3.62198	-1.44011	0.920773	-1.56402	0.117812	0.99999	AC239585.1
ENSG00000284095	1.17045	-3.62055	2.31687	-1.56269	0.118126	0.99999	AC055733.5
ENSG00000207142	2.21093	4.57415	2.92747	1.56249	0.118172	0.99999	AC079601.1
ENSG00000272518	8.49006	1.06399	0.681224	1.56188	0.118317	0.99999	AC036214.2
ENSG00000102710	3019.44	-0.190574	0.122044	-1.56152	0.118402	0.99999	SUPT20H
ENSG00000135722	122.911	-0.376088	0.240921	-1.56104	0.118514	0.99999	FBXL8
ENSG00000264666	1.48153	2.25647	1.44643	1.56003	0.118753	0.99999	AC020558.1
ENSG00000259439	31.0941	-0.74582	0.478148	-1.55981	0.118805	0.99999	LINC01833
ENSG00000073905	4.81966	1.32573	0.850469	1.55882	0.119039	0.99999	VDAC1P1
ENSG00000224479	3.70947	1.50706	0.967153	1.55825	0.119174	0.99999	AC104162.1
ENSG00000218175	31.9907	0.550825	0.353643	1.55757	0.119335	0.99999	AC016739.1
ENSG00000161048	734.334	-0.28613	0.183714	-1.55747	0.119358	0.99999	NAPEPLD
ENSG00000226686	24.9514	0.965131	0.620004	1.55665	0.119553	0.99999	LINC01535
ENSG00000228057	14.0059	0.705112	0.453469	1.55493	0.119963	0.99999	SEC63P1
ENSG00000259797	2.09631	-2.25348	1.4495	-1.55466	0.120027	0.99999	AC020978.1
ENSG00000277215	23.3449	0.588873	0.378916	1.5541	0.120161	0.99999	SPANXA2-OT1
ENSG00000287512	2.45638	-2.36677	1.52343	-1.55358	0.120284	0.99999	AC019131.3
ENSG00000280081	37.5318	0.707193	0.455324	1.55316	0.120384	0.99999	LINC01667
ENSG00000270022	2.75546	1.64765	1.06099	1.55294	0.120437	0.99999	Z93241.1
ENSG00000223476	2.49017	2.44011	1.57142	1.5528	0.12047	0.99999	VN1R42P
ENSG00000255236	11.5098	0.798376	0.514275	1.55243	0.120559	0.99999	AP002992.1
ENSG00000230162	1.01026	-2.5958	1.67214	-1.55239	0.12057	0.99999	CT45A11P
ENSG00000282851	10.7106	0.873682	0.562912	1.55208	0.120644	0.99999	BISPR
ENSG00000240106	1.18953	2.82388	1.81953	1.55199	0.120665	0.99999	RN7SL146P
ENSG00000281849	2.71186	-1.71023	1.10248	-1.55126	0.12084	0.99999	AL732314.8
ENSG00000205364	2.94532	2.29849	1.48179	1.55116	0.120864	0.99999	MT1M
ENSG00000230320	1.04047	2.51856	1.62538	1.54953	0.121255	0.99999	BEND7P1
ENSG00000178429	8.39649	0.92184	0.595244	1.54868	0.12146	0.99999	RPS3AP5
ENSG00000188803	56.3535	-0.461483	0.298002	-1.54859	0.12148	0.99999	SHISA6
ENSG00000241547	17.9072	0.629034	0.406322	1.54812	0.121594	0.99999	ACTG1P20
ENSG00000250934	13.9299	-1.34633	0.871245	-1.54529	0.122276	0.99999	AC016924.1
ENSG00000215529	4.79249	-1.75775	1.13889	-1.54339	0.122737	0.99999	EFCAB8
ENSG00000144771	2.16555	-2.35287	1.52465	-1.54321	0.122779	0.99999	LRTM1
ENSG00000244052	1.07875	3.5173	2.28059	1.54227	0.123007	0.99999	RPL5P24
ENSG00000273897	3.41017	-5.2349	3.39484	-1.54202			AC211476.5
ENSG00000136574	59.909	-0.505656	0.327932	-1.54196	0.123084	0.99999	GATA4
ENSG00000232893	2.32238	1.80258	1.1693	1.54159	0.123173	0.99999	IQCA1-AS1
ENSG00000164845	5.14772	-1.39467	0.904751	-1.54149	0.123197	0.99999	FAM86FP
ENSG00000229978	1.91453	-4.40321	2.85734	-1.54102	0.123312	0.99999	PRAMEF36P
ENSG00000250282	0.730007	-3.0206	1.96093	-1.54039	0.123465	0.99999	AC002401.2
ENSG00000272636	156.212	-0.61384	0.398512	-1.54033	0.12348	0.99999	DOC2B
ENSG00000100557	10.2069	1.31308	0.852615	1.54007	0.123544	0.99999	CCDC198
ENSG00000167395	1242.51	-0.169243	0.109907	-1.53987	0.123592	0.99999	ZNF646
ENSG00000064012	499.285	0.303066	0.196817	1.53984	0.1236	0.99999	CASP8
ENSG00000228205	4.48115	-1.17593	0.763762	-1.53965	0.123645	0.99999	AC131235.2
ENSG00000182308	25.2276	-0.60289	0.3916	-1.53955	0.123669	0.99999	DCAF4L1
ENSG00000272853	26.8293	-0.505359	0.328434	-1.53869	0.123879	0.99999	AC069544.1
ENSG00000181031	80.7835	0.512482	0.333579	1.53631	0.124462	0.99999	RPH3AL
ENSG00000158683	17.6166	-1.41597	0.921778	-1.53613	0.124506	0.99999	PKD1L1
ENSG00000181847	1.61309	2.5685	1.67354	1.53477	0.124841	0.99999	TIGIT
ENSG00000243323	19.828	-1.02799	0.670294	-1.53364	0.125117	0.99999	PTPRVP
ENSG00000264853	4.93206	-1.23014	0.802369	-1.53313	0.125244	0.99999	AC011933.2
ENSG00000179921	7.20145	-1.35975	0.887884	-1.53145	0.125658	0.99999	GPBAR1
ENSG00000230679	5.42513	1.28766	0.840882	1.53132	0.125691	0.99999	ENO1-AS1
ENSG00000105810	11738	-0.202525	0.132266	-1.53119	0.125721	0.99999	CDK6
ENSG00000197763	708.87	0.301636	0.197038	1.53086	0.125805	0.99999	TXNRD3
ENSG00000143318	44.7387	0.559558	0.365635	1.53037	0.125924	0.99999	CASQ1
ENSG00000281883	1.87636	-2.02221	1.32243	-1.52917	0.126223	0.99999	AL512506.3
ENSG00000156097	26.0583	-1.08798	0.711683	-1.52874	0.12633	0.99999	GPR61
ENSG00000158113	43.6233	0.689538	0.451053	1.52873	0.126332	0.99999	LRRC43
ENSG00000231443	1.01541	3.43717	2.24864	1.52855	0.126375	0.99999	AC124944.1
ENSG00000134297	115.741	0.499279	0.326712	1.52819	0.126465	0.99999	PLEKHA8P1
ENSG00000236086	1.20133	2.79892	1.83238	1.52748	0.126642	0.99999	HMGN2P28
ENSG00000233485	2.86897	-2.19419	1.43679	-1.52714	0.126725	0.99999	FHAD1-AS1
ENSG00000196502	88.1284	-0.679776	0.445284	-1.52661	0.126858	0.99999	SULT1A1
ENSG00000236662	2.05151	1.67819	1.09963	1.52614	0.126974	0.99999	AL133215.1
ENSG00000239801	1.21957	2.80422	1.83838	1.52537	0.127166	0.99999	DENND6A-AS1
ENSG00000270426	5.39614	1.20973	0.793148	1.52522	0.127204	0.99999	AC099343.3
ENSG00000269693	69.8325	1.96435	1.28834	1.52471	0.127331	0.99999	AC010422.6
ENSG00000167748	2.08499	-3.5995	2.36166	-1.52414	0.127473	0.99999	KLK1
ENSG00000103184	15.6	-1.43203	0.939985	-1.52347	0.127642	0.99999	SEC14L5
ENSG00000254739	1.25916	2.90239	1.90708	1.5219	0.128033	0.99999	AC137894.1
ENSG00000275632	25.2459	-0.678894	0.446195	-1.52152	0.12813	0.99999	AL035461.3
ENSG00000233716	1.43004	-3.12476	2.05413	-1.52121	0.128207	0.99999	AC074367.1
ENSG00000242021	1.68413	-2.49139	1.63789	-1.5211	0.128235	0.99999	AC112493.1
ENSG00000181781	1.6455	-2.13817	1.40572	-1.52105	0.128248	0.99999	ODF3L2
ENSG00000253596	1.27399	-2.93195	1.9283	-1.52049	0.128389	0.99999	AC103952.2
ENSG00000165916	5859.6	0.181421	0.119338	1.52023	0.128453	0.99999	PSMC3
ENSG00000228766	1.24815	-2.9025	1.91074	-1.51905	0.128751	0.99999	RPL7L1P8
ENSG00000186235	7.53046	-1.37666	0.90655	-1.51857	0.128872	0.99999	LINC02610
ENSG00000173338	9.03757	1.04335	0.687703	1.51716	0.129227	0.99999	KCNK7
ENSG00000230769	6.02948	-1.0638	0.701581	-1.51629	0.129446	0.99999	Z98048.1
ENSG00000159459	2587.34	-0.194314	0.128201	-1.5157	0.129594	0.99999	UBR1
ENSG00000104043	13.6195	-1.49816	0.988695	-1.51529	0.129699	0.99999	ATP8B4
ENSG00000103489	401.239	-0.52748	0.34815	-1.51509	0.129749	0.99999	XYLT1
ENSG00000173991	34.7479	0.482638	0.318646	1.51465	0.12986	0.99999	TCAP
ENSG00000155052	20.1618	0.803657	0.530637	1.51451	0.129896	0.99999	CNTNAP5
ENSG00000279140	6.00405	1.08604	0.717567	1.51351	0.130151	0.99999	AL590326.1
ENSG00000229563	2.8921	2.36361	1.56175	1.51343	0.130169	0.99999	LINC01204
ENSG00000125813	1.0519	2.98149	1.97109	1.51261	0.130379	0.99999	PAX1
ENSG00000140968	0.963855	2.928	1.93585	1.51252	0.130403	0.99999	IRF8
ENSG00000163352	1.65742	1.92213	1.27088	1.51244	0.130422	0.99999	LENEP
ENSG00000251660	14.2944	1.3321	0.880956	1.51211	0.130506	0.99999	AC007036.3
ENSG00000102057	395.719	-0.569348	0.376786	-1.51106	0.130772	0.99999	KCND1
ENSG00000262155	92.9992	-0.50535	0.334465	-1.51092	0.130809	0.99999	LINC02175
ENSG00000260232	11.0017	1.06656	0.705961	1.51079	0.130843	0.99999	PWRN4
ENSG00000279611	43.3244	-0.51727	0.342413	-1.51066	0.130874	0.99999	AC012313.10
ENSG00000236489	1.83629	-2.13626	1.41504	-1.50968	0.131125	0.99999	AC133473.1
ENSG00000257951	2.14458	-4.56182	3.02297	-1.50905	0.131286	0.99999	AC126177.5
ENSG00000259964	2.17975	2.55865	1.69568	1.50892	0.131319	0.99999	THSD4-AS1
ENSG00000235947	1.01095	3.4316	2.27425	1.50889	0.131326	0.99999	EGOT
ENSG00000256742	6.93955	-0.997162	0.661059	-1.50843	0.131444	0.99999	KDM2B-DT
ENSG00000267405	6.03406	-2.11506	1.40249	-1.50807	0.131536	0.99999	AC005180.1
ENSG00000265401	1.80065	-2.07239	1.37434	-1.50792	0.131576	0.99999	AC093484.3
ENSG00000116652	84.934	-0.377399	0.250361	-1.50742	0.131704	0.99999	DLEU2L
ENSG00000172940	5.47343	1.22856	0.815168	1.50713	0.131777	0.99999	SLC22A13
ENSG00000284491	218.492	0.365162	0.242328	1.50689	0.131839	0.99999	THSD8
ENSG00000250090	4.80246	3.46949	2.30245	1.50686	0.131845	0.99999	AL390198.2
ENSG00000198535	2.83319	-1.92853	1.28012	-1.50653	0.131932	0.99999	C2CD4A
ENSG00000184465	1371.02	-0.248321	0.164844	-1.5064	0.131964	0.99999	WDR27
ENSG00000265179	13.0277	-1.00357	0.666217	-1.50637	0.131972	0.99999	AP000894.2
ENSG00000111452	13.3763	1.18041	0.783889	1.50584	0.132108	0.99999	ADGRD1
ENSG00000283703	2.60402	-2.74825	1.82588	-1.50516	0.132282	0.99999	VSIG10L2
ENSG00000198862	2156.86	-0.168259	0.111801	-1.50499	0.132326	0.99999	LTN1
ENSG00000276952	3.05324	1.96553	1.30603	1.50496	0.132333	0.99999	AL121772.3
ENSG00000287788	0.968764	3.37672	2.24378	1.50492	0.132344	0.99999	AC013701.2
ENSG00000105948	611.727	0.366004	0.243262	1.50457	0.132435	0.99999	TTC26
ENSG00000116819	43.6558	-0.381755	0.253738	-1.50452	0.132446	0.99999	TFAP2E
ENSG00000050327	96.2906	-0.467865	0.311009	-1.50435	0.132492	0.99999	ARHGEF5
ENSG00000126759	59.7713	-0.488035	0.324469	-1.50411	0.132554	0.99999	CFP
ENSG00000235159	1.84014	2.03259	1.35176	1.50366	0.132669	0.99999	AL121672.2
ENSG00000174292	19.25	-1.18285	0.787096	-1.5028	0.13289	0.99999	TNK1
ENSG00000140992	3383.71	-0.287121	0.191098	-1.50248	0.132973	0.99999	PDPK1
ENSG00000110200	1052.41	0.207869	0.138375	1.50221	0.133043	0.99999	ANAPC15
ENSG00000278058	23.0778	-0.512971	0.341529	-1.50198	0.133102	0.99999	AC009159.3
ENSG00000204611	643.958	0.252111	0.167995	1.5007	0.133432	0.99999	ZNF616
ENSG00000272716	13.3622	-0.984069	0.655815	-1.50053	0.133478	0.99999	AL121658.1
ENSG00000254929	124.378	-0.49385	0.329161	-1.50033	0.133529	0.99999	AL591684.2
ENSG00000158859	91.0605	-1.77524	1.1834	-1.50012	0.133583	0.99999	ADAMTS4
ENSG00000179603	24.5022	1.19268	0.795098	1.50004	0.133605	0.99999	GRM8
ENSG00000223653	3.85998	1.97459	1.31639	1.50001	0.133613	0.99999	AL078459.1
ENSG00000175164	6.65293	-1.84714	1.23206	-1.49923	0.133814	0.99999	ABO
ENSG00000279432	29.3723	-0.709217	0.473109	-1.49905	0.133859	0.99999	AC015799.1
ENSG00000241962	10.0727	-1.23441	0.823588	-1.49882	0.133919	0.99999	AC079447.1
ENSG00000183718	933.5	-0.208107	0.138915	-1.49808	0.134111	0.99999	TRIM52
ENSG00000205041	85.4509	-0.659528	0.440497	-1.49724	0.134332	0.99999	AC118344.1
ENSG00000175315	2.50499	-2.00358	1.33828	-1.49714	0.134358	0.99999	CST6
ENSG00000259203	1.66618	2.52802	1.68947	1.49634	0.134566	0.99999	AC016044.1
ENSG00000070010	2872.44	0.184803	0.123513	1.49622	0.134597	0.99999	UFD1
ENSG00000196290	627.895	0.209911	0.140296	1.4962	0.134601	0.99999	NIF3L1
ENSG00000276075	23.2896	0.633776	0.423853	1.49527	0.134844	0.99999	AC027682.6
ENSG00000269293	241.023	0.237869	0.159118	1.49492	0.134934	0.99999	ZSCAN16-AS1
ENSG00000267265	2.90107	-1.80162	1.20547	-1.49453	0.135038	0.99999	AC011476.3
ENSG00000272948	7.62339	1.01517	0.679564	1.49385	0.135214	0.99999	AP001412.1
ENSG00000260144	3.84038	-1.39773	0.935941	-1.49339	0.135335	0.99999	AC100827.2
ENSG00000111490	76.8505	-0.453331	0.303804	-1.49218	0.135652	0.99999	TBC1D30
ENSG00000226045	4.03429	-1.84526	1.23725	-1.49143	0.13585	0.99999	AC234644.1
ENSG00000230587	22.1307	1.60981	1.07963	1.49108	0.135941	0.99999	LINC02580
ENSG00000233762	5.29738	1.33405	0.895586	1.48959	0.136332	0.99999	AC007969.1
ENSG00000234754	5.38271	1.67894	1.12715	1.48954	0.136344	0.99999	LINC02817
ENSG00000155066	109.938	-0.433794	0.291245	-1.48945	0.136369	0.99999	PROM2
ENSG00000259357	1.99011	-2.15309	1.44575	-1.48926	0.13642	0.99999	AL590133.2
ENSG00000118514	23.8482	-0.55133	0.370223	-1.48918	0.136439	0.99999	ALDH8A1
ENSG00000279789	145.616	-0.342097	0.229835	-1.48844	0.136634	0.99999	AC120114.3
ENSG00000119725	2248.99	0.199158	0.133819	1.48826	0.136681	0.99999	ZNF410
ENSG00000077092	187.454	-0.389239	0.261547	-1.48821	0.136694	0.99999	RARB
ENSG00000265727	1.59079	-2.40852	1.61859	-1.48803	0.136742	0.99999	RN7SL648P
ENSG00000161103	1.92106	-3.56806	2.39849	-1.48763	0.136849	0.99999	AC008132.1
ENSG00000287559	1.8111	-1.90374	1.28096	-1.48619	0.137229	0.99999	AL136305.1
ENSG00000140319	7777.64	0.185454	0.124822	1.48575	0.137346	0.99999	SRP14
ENSG00000280850	1.5669	-2.48284	1.67161	-1.4853	0.137465	0.99999	AL121956.4
ENSG00000236058	1.83432	2.0333	1.36945	1.48476	0.137609	0.99999	RPL17P36
ENSG00000224848	5.42541	-1.90455	1.28346	-1.48392	0.137831	0.99999	AL589843.1
ENSG00000277806	28.4873	-0.521898	0.351774	-1.48362	0.13791	0.99999	AC006213.4
ENSG00000259361	1.05632	-2.55513	1.72259	-1.4833	0.137993	0.99999	LINC00927
ENSG00000280414	1.57631	-2.3949	1.61472	-1.48317	0.138029	0.99999	AC018470.1
ENSG00000258546	1.46896	-2.44822	1.65113	-1.48276	0.138139	0.99999	CENPUP2
ENSG00000163743	1188.87	0.198828	0.134111	1.48256	0.13819	0.99999	RCHY1
ENSG00000286416	26.9945	0.612995	0.413586	1.48214	0.138302	0.99999	AL442067.3
ENSG00000244513	11.4032	-0.655505	0.442296	-1.48205	0.138327	0.99999	AC109587.1
ENSG00000083223	1391.09	-0.187475	0.126596	-1.48089	0.138636	0.99999	TUT7
ENSG00000184787	5648.91	-0.162706	0.10994	-1.47995	0.138887	0.99999	UBE2G2
ENSG00000189052	3.95682	2.46636	1.66711	1.47942	0.139027	0.99999	CGB5
ENSG00000230613	1.72081	1.84655	1.24816	1.47942	0.139028	0.99999	HM13-AS1
ENSG00000228960	3.38234	-1.63642	1.10654	-1.47886	0.139177	0.99999	OR2A9P
ENSG00000172239	5114.68	0.17186	0.116257	1.47827	0.139334	0.99999	PAIP1
ENSG00000120647	538.727	0.204396	0.138272	1.47822	0.13935	0.99999	CCDC77
ENSG00000120088	9.08968	-1.34811	0.912047	-1.47812	0.139376	0.99999	CRHR1
ENSG00000277728	8.00919	-0.969256	0.655853	-1.47785	0.139447	0.99999	AC097641.2
ENSG00000177551	28.2027	0.53788	0.36413	1.47716	0.139631	0.99999	NHLH2
ENSG00000287104	78.6488	0.61695	0.417658	1.47716	0.139632	0.99999	AC097382.3
ENSG00000259867	3.2061	-1.80658	1.22353	-1.47653	0.139802	0.99999	AC105411.1
ENSG00000167522	11663.6	-0.227182	0.153894	-1.47623	0.139883	0.99999	ANKRD11
ENSG00000232884	5.65666	-1.02679	0.69561	-1.4761	0.139917	0.99999	AF127936.1
ENSG00000270248	3.04045	-1.63364	1.10747	-1.4751	0.140185	0.99999	AC011468.4
ENSG00000140396	2021.04	-0.300221	0.203547	-1.47494	0.140227	0.99999	NCOA2
ENSG00000215267	1.76982	-3.45177	2.34084	-1.47459	0.140324	0.99999	AKR1C7P
ENSG00000150459	4511.32	0.274332	0.186041	1.47458	0.140326	0.99999	SAP18
ENSG00000223722	1.14354	-2.73989	1.85817	-1.4745	0.140346	0.99999	AC023157.1
ENSG00000229927	20.5061	-1.27667	0.865899	-1.47439	0.140376	0.99999	RHEBP1
ENSG00000134825	1682.63	0.189701	0.128686	1.47414	0.140444	0.99999	TMEM258
ENSG00000204930	2.92106	1.95855	1.32896	1.47374	0.140551	0.99999	FAM221B
ENSG00000166407	31.6616	0.594936	0.403825	1.47325	0.140683	0.99999	LMO1
ENSG00000148734	13.7547	-1.24849	0.847492	-1.47316	0.140709	0.99999	NPFFR1
ENSG00000173889	3730.42	-0.224789	0.152701	-1.47209	0.140998	0.99999	PHC3
ENSG00000198021	1.88911	-2.66878	1.81302	-1.472	0.14102	0.99999	SPANXA1
ENSG00000254732	22.9955	-1.29328	0.878628	-1.47193	0.141039	0.99999	AP001931.1
ENSG00000236683	0.986338	-2.52275	1.71436	-1.47154	0.141145	0.99999	HMGA1P1
ENSG00000259529	290.87	-0.346357	0.235462	-1.47097	0.1413	0.99999	AL136295.5
ENSG00000276991	2.90096	-4.99651	3.39689	-1.47091	0.141316	0.99999	Z99774.3
ENSG00000233674	1.36234	-2.20307	1.49801	-1.47066	0.141382	0.99999	AL451062.2
ENSG00000270130	11.8379	-0.920603	0.626054	-1.47048	0.141431	0.99999	AC068790.7
ENSG00000246323	3.026	-1.92123	1.30674	-1.47024	0.141496	0.99999	AC113382.1
ENSG00000280135	5.60531	1.05799	0.719689	1.47006	0.141545	0.99999	AL096816.1
ENSG00000261096	29.9103	-0.54619	0.371726	-1.46933	0.141743	0.99999	AC073476.3
ENSG00000186704	25.6977	0.699417	0.476093	1.46907	0.141813	0.99999	DTX2P1
ENSG00000174171	1.9405	-1.86643	1.27144	-1.46796	0.142114	0.99999	AC020659.1
ENSG00000249069	4.02378	-1.94372	1.3243	-1.46773	0.142177	0.99999	LINC01033
ENSG00000126107	2431.92	-0.147077	0.100235	-1.46732	0.142289	0.99999	HECTD3
ENSG00000262172	1.93285	-1.64705	1.12276	-1.46696	0.142386	0.99999	AC116025.2
ENSG00000224714	2.49568	3.26795	2.22822	1.46662	0.142479	0.99999	LINC02671
ENSG00000123836	922.936	-0.206213	0.140672	-1.46591	0.142672	0.99999	PFKFB2
ENSG00000280114	3.20687	-1.93013	1.31731	-1.46521	0.142865	0.99999	AL021920.2
ENSG00000198128	1.85917	-2.8489	1.94481	-1.46487	0.142957	0.99999	OR2L3
ENSG00000186076	16.8037	1.27405	0.869933	1.46454	0.143047	0.99999	AC012085.1
ENSG00000236914	66.1947	0.595712	0.406782	1.46445	0.143071	0.99999	LINC01852
ENSG00000066739	2191.5	-0.191843	0.131004	-1.46441	0.143083	0.99999	ATG2B
ENSG00000267629	68.4348	0.884556	0.604061	1.46435	0.143099	0.99999	AC138430.1
ENSG00000257622	1.92583	4.36211	2.97921	1.46419	0.143143	0.99999	AL512356.1
ENSG00000274421	5.03354	-1.47006	1.00409	-1.46407	0.143175	0.99999	AL162390.2
ENSG00000188582	17.5193	-0.677986	0.463187	-1.46374	0.143264	0.99999	PAQR9
ENSG00000196946	1.82018	3.63884	2.48658	1.46339	0.14336	0.99999	ZNF705A
ENSG00000271816	139.386	-0.370706	0.25336	-1.46316	0.143423	0.99999	AC022400.5
ENSG00000235369	2.66272	-1.84558	1.26167	-1.46281	0.143518	0.99999	RPL36AP15
ENSG00000230383	8.27968	1.36274	0.931607	1.46279	0.143526	0.99999	AC009245.1
ENSG00000229326	0.938137	-3.36069	2.30017	-1.46106	0.143998	0.99999	AC069154.1
ENSG00000284657	9.12802	-1.0259	0.702192	-1.461	0.144015	0.99999	AL031432.5
ENSG00000156110	1672.48	0.235845	0.16154	1.45998	0.144295	0.99999	ADK
ENSG00000250538	2.55988	1.78599	1.22333	1.45993	0.144308	0.99999	AC104407.1
ENSG00000004468	45.6022	0.783985	0.5372	1.45939	0.144457	0.99999	CD38
ENSG00000256116	23.1194	-0.519843	0.356295	-1.45903	0.144558	0.99999	AP001453.2
ENSG00000215029	2.02961	2.04124	1.39914	1.45893	0.144586	0.99999	TCP11X2
ENSG00000137491	7.52787	-2.68262	1.83974	-1.45815	0.1448	0.99999	SLCO2B1
ENSG00000048707	3441.71	-0.200555	0.137563	-1.45792	0.144864	0.99999	VPS13D
ENSG00000110435	1373.49	0.300827	0.20646	1.45707	0.145097	0.99999	PDHX
ENSG00000156500	191.254	-0.500539	0.343622	-1.45665	0.145212	0.99999	FAM122C
ENSG00000277287	31.7603	-0.422992	0.290643	-1.45537	0.145567	0.99999	AL109976.1
ENSG00000203877	5.73507	-2.22573	1.52949	-1.45522	0.14561	0.99999	RIPPLY2
ENSG00000132681	1.13201	2.7271	1.87432	1.45498	0.145674	0.99999	ATP1A4
ENSG00000105173	335.579	0.210504	0.144686	1.4549	0.145696	0.99999	CCNE1
ENSG00000261320	0.982945	3.41352	2.34676	1.45457	0.145789	0.99999	AC009061.1
ENSG00000242551	3.05962	-1.41468	0.972583	-1.45456	0.145791	0.99999	POU5F1P6
ENSG00000285706	0.971266	-3.42845	2.3573	-1.4544	0.145836	0.99999	AL807776.1
ENSG00000103121	1349.55	0.158439	0.108951	1.45422	0.145886	0.99999	CMC2
ENSG00000234740	4.21516	-1.15535	0.794783	-1.45366	0.14604	0.99999	AL162386.2
ENSG00000175334	4442.94	0.146866	0.101043	1.45351	0.146083	0.99999	BANF1
ENSG00000206172	0.92333	-3.33998	2.29935	-1.45257	0.146342	0.99999	HBA1
ENSG00000286080	4.76598	-1.47724	1.01768	-1.45157	0.146621	0.99999	AC011477.7
ENSG00000170310	864.069	0.237079	0.163335	1.45149	0.146643	0.99999	STX8
ENSG00000246203	10.0015	0.960712	0.662001	1.45123	0.146717	0.99999	AL353807.3
ENSG00000233622	8.55809	1.9038	1.31201	1.45106	0.146763	0.99999	CYP2T1P
ENSG00000259404	20.1016	-1.23055	0.848497	-1.45028	0.146982	0.99999	EFL1P1
ENSG00000287430	1.37981	3.00408	2.07139	1.45027	0.146984	0.99999	AL136090.2
ENSG00000173511	2778.07	0.12346	0.0851495	1.44992	0.147081	0.99999	VEGFB
ENSG00000171804	2.37583	2.44011	1.68338	1.44953	0.14719	0.99999	WDR87
ENSG00000273002	15.6395	0.606358	0.418353	1.44939	0.147227	0.99999	AL355388.1
ENSG00000257126	2.09344	-2.872	1.98241	-1.44874	0.147409	0.99999	FOXG1-AS1
ENSG00000254485	10.4519	1.01899	0.703392	1.44869	0.147425	0.99999	AC026191.1
ENSG00000160294	5779.16	-0.212137	0.14644	-1.44863	0.147441	0.99999	MCM3AP
ENSG00000171295	751.116	-0.175244	0.121028	-1.44796	0.147628	0.99999	ZNF440
ENSG00000274049	14.1296	-2.2407	1.54751	-1.44794	0.147634	0.99999	INO80B-WBP1
ENSG00000137656	838.315	0.195592	0.135103	1.44773	0.147692	0.99999	BUD13
ENSG00000272541	1.74386	4.21947	2.9147	1.44765	0.147714	0.99999	AL021368.3
ENSG00000287925	1.28653	2.83447	1.95838	1.44735	0.147799	0.99999	AL353576.1
ENSG00000205976	6.25677	-1.16381	0.804377	-1.44684	0.147941	0.99999	AC091951.1
ENSG00000134042	84.4687	0.436398	0.301697	1.44648	0.148043	0.99999	MRO
ENSG00000127980	1224.42	-0.185405	0.128184	-1.44639	0.148068	0.99999	PEX1
ENSG00000255441	4.67954	1.24078	0.858208	1.44578	0.148239	0.99999	AC008750.2
ENSG00000230876	4.71006	-1.23111	0.851657	-1.44554	0.148306	0.99999	LINC00486
ENSG00000159882	255.06	0.216928	0.150177	1.44448	0.148603	0.99999	ZNF230
ENSG00000273723	33.7445	0.536757	0.372033	1.44277	0.149086	0.99999	AL139089.1
ENSG00000261586	0.94874	-3.39863	2.35663	-1.44216	0.149258	0.99999	AC068987.3
ENSG00000244945	5.45143	-1.18851	0.824227	-1.44197	0.149312	0.99999	AC136604.2
ENSG00000068024	1029.62	-0.259065	0.179729	-1.44142	0.149466	0.99999	HDAC4
ENSG00000279342	115.013	-0.502862	0.348887	-1.44133	0.149491	0.99999	AP000866.6
ENSG00000230042	28.6356	-0.456864	0.317031	-1.44107	0.149565	0.99999	AK3P3
ENSG00000265282	1.41564	-2.3136	1.60588	-1.44071	0.149667	0.99999	AC005828.4
ENSG00000287356	50.808	-0.611152	0.424344	-1.44023	0.149803	0.99999	AL590822.3
ENSG00000010318	139.472	-0.270681	0.188187	-1.43836	0.150331	0.99999	PHF7
ENSG00000173230	10352.3	-0.194345	0.135125	-1.43826	0.150359	0.99999	GOLGB1
ENSG00000227684	1.69172	-2.47266	1.71973	-1.43782	0.150486	0.99999	CROCCP4
ENSG00000272764	1.52863	2.27453	1.58258	1.43722	0.150655	0.99999	AL596094.1
ENSG00000286118	8.83461	-0.960829	0.66863	-1.43701	0.150715	0.99999	AC234031.1
ENSG00000132881	136.842	-0.383151	0.26664	-1.43696	0.15073	0.99999	CPLANE2
ENSG00000204444	75.3401	0.486231	0.338396	1.43687	0.150756	0.99999	APOM
ENSG00000286366	23.0841	0.585737	0.407676	1.43677	0.150784	0.99999	AC005052.2
ENSG00000257243	8.63882	-0.852494	0.593423	-1.43657	0.15084	0.99999	AC020612.1
ENSG00000285918	11.4639	-0.71519	0.497931	-1.43632	0.15091	0.99999	AC092376.3
ENSG00000271623	1.16595	-2.78149	1.93712	-1.43589	0.151033	0.99999	AC138894.3
ENSG00000287016	7.74364	0.813114	0.566484	1.43537	0.151182	0.99999	AC010996.1
ENSG00000126460	13.8051	0.8675	0.604452	1.43518	0.151235	0.99999	PRRG2
ENSG00000288548	10.9897	0.894445	0.62336	1.43488	0.151322	0.99999	AL035653.1
ENSG00000267440	2.0416	-2.17901	1.51867	-1.43481	0.15134	0.99999	LINC02594
ENSG00000215022	36.8091	-0.616919	0.430219	-1.43397	0.151582	0.99999	AL008729.1
ENSG00000262721	1.14941	-2.80262	1.95482	-1.4337	0.151658	0.99999	AC135048.2
ENSG00000249359	1.41539	-2.31976	1.61823	-1.43352	0.15171	0.99999	AC093274.1
ENSG00000150316	1863.83	0.216357	0.150947	1.43333	0.151764	0.99999	CWC15
ENSG00000287979	1.22011	-2.84063	1.98197	-1.43324	0.151791	0.99999	AC253572.2
ENSG00000262265	14.1493	-0.726362	0.506833	-1.43314	0.151819	0.99999	AC002558.3
ENSG00000176177	1.89263	-4.3809	3.05824	-1.43249	0.152004	0.99999	ENTHD1
ENSG00000277501	1.54078	-2.44862	1.70939	-1.43246	0.152014	0.99999	AC243571.2
ENSG00000262223	22.6762	0.809238	0.564964	1.43237	0.152038	0.99999	AC110285.1
ENSG00000104863	121.836	0.315748	0.220502	1.43195	0.152158	0.99999	LIN7B
ENSG00000177096	6.03859	0.961585	0.671778	1.4314	0.152315	0.99999	PHETA2
ENSG00000284748	0.955535	-3.38515	2.36516	-1.43125	0.152358	0.99999	AL513220.1
ENSG00000108306	1488.69	-0.203281	0.142034	-1.43121	0.152371	0.99999	FBXL20
ENSG00000166278	22.8116	0.750908	0.524852	1.4307	0.152515	0.99999	C2
ENSG00000081041	9.21636	0.805734	0.563245	1.43052	0.152567	0.99999	CXCL2
ENSG00000104894	1.61757	-2.93067	2.04965	-1.42984	0.152764	0.99999	CD37
ENSG00000228784	8.39695	1.33803	0.935937	1.42962	0.152826	0.99999	LINC00954
ENSG00000180769	178.925	-0.280765	0.196699	-1.42739	0.153468	0.99999	WDFY3-AS2
ENSG00000089558	15.1985	-0.637424	0.446658	-1.4271	0.153552	0.99999	KCNH4
ENSG00000168556	391.932	0.326537	0.228896	1.42657	0.153703	0.99999	ING2
ENSG00000279469	2.154	1.65991	1.16394	1.42612	0.153834	0.99999	AC109454.4
ENSG00000275371	1.68777	3.33626	2.34117	1.42504	0.154146	0.99999	AC012645.4
ENSG00000165119	28213.3	0.115154	0.0808611	1.42409	0.154419	0.99999	HNRNPK
ENSG00000227619	2.26875	2.28974	1.60805	1.42392	0.154469	0.99999	AL391056.1
ENSG00000197980	13.1089	0.837618	0.58826	1.42389	0.154478	0.99999	LEKR1
ENSG00000178248	0.92463	3.29714	2.31649	1.42334	0.154639	0.99999	FAM230I
ENSG00000279511	1.81312	-3.48803	2.4507	-1.42328	0.154655	0.99999	AL356274.2
ENSG00000247877	3.23046	-1.42864	1.00398	-1.42298	0.154741	0.99999	AC021086.1
ENSG00000160117	88.8358	-0.38601	0.271342	-1.4226	0.154853	0.99999	ANKLE1
ENSG00000115159	1384.63	0.395776	0.278357	1.42183	0.155077	0.99999	GPD2
ENSG00000253616	2.07009	1.61247	1.13432	1.42153	0.155164	0.99999	AC107959.3
ENSG00000151838	3.86145	-1.68939	1.18872	-1.42118	0.155265	0.99999	CCDC175
ENSG00000253563	4.68238	1.46693	1.03246	1.42081	0.155373	0.99999	NKX2-1-AS1
ENSG00000236882	5.58702	1.05303	0.741428	1.42027	0.15553	0.99999	LINC01554
ENSG00000227436	1.36819	-2.16217	1.52265	-1.42	0.155608	0.99999	FCF1P1
ENSG00000136449	13.7561	0.979739	0.690025	1.41986	0.155648	0.99999	MYCBPAP
ENSG00000280228	3.47529	1.74814	1.23121	1.41985	0.155652	0.99999	AC079753.1
ENSG00000055609	5292.5	-0.284455	0.200344	-1.41983	0.155656	0.99999	KMT2C
ENSG00000135164	4584.56	-0.257864	0.181627	-1.41974	0.155683	0.99999	DMTF1
ENSG00000205592	69.7688	-1.41927	1.00003	-1.41922	0.155835	0.99999	MUC19
ENSG00000198265	2966.13	-0.176373	0.124285	-1.41909	0.155872	0.99999	HELZ
ENSG00000177725	14.7061	-0.817059	0.575775	-1.41906	0.155881	0.99999	AC105206.1
ENSG00000260648	1.16661	-2.82413	1.99084	-1.41856	0.156026	0.99999	AC020658.3
ENSG00000123384	44619.9	-0.200204	0.141182	-1.41805	0.156176	0.99999	LRP1
ENSG00000214194	1930.78	0.198967	0.140315	1.418	0.15619	0.99999	SMIM30
ENSG00000251503	38.4197	0.697276	0.491834	1.4177	0.156277	0.99999	CENPS-CORT
ENSG00000264589	6.01678	2.30989	1.62936	1.41767	0.156287	0.99999	MAPT-AS1
ENSG00000204677	14.3269	1.22767	0.866004	1.41763	0.156299	0.99999	FAM153CP
ENSG00000135773	5.42348	-1.2653	0.893066	-1.4168	0.15654	0.99999	CAPN9
ENSG00000090263	1132.74	0.245911	0.173595	1.41658	0.156606	0.99999	MRPS33
ENSG00000171496	3.40989	2.0015	1.41369	1.4158	0.156834	0.99999	OR1L8
ENSG00000250234	1.07874	2.61513	1.84775	1.4153	0.15698	0.99999	AC025754.1
ENSG00000279539	4.22447	-1.46	1.03171	-1.41513	0.15703	0.99999	AC006486.2
ENSG00000133020	4.25166	-2.0148	1.42388	-1.41501	0.157065	0.99999	MYH8
ENSG00000213711	1.13155	-2.73688	1.93467	-1.41465	0.157172	0.99999	PHBP7
ENSG00000127364	57.5978	-0.570769	0.403476	-1.41463	0.157177	0.99999	TAS2R4
ENSG00000288063	0.911637	3.29969	2.33262	1.41458	0.15719	0.99999	AC099050.1
ENSG00000184385	0.911481	3.29944	2.33261	1.41448	0.15722	0.99999	UMODL1-AS1
ENSG00000081189	1179.4	0.428287	0.302792	1.41446	0.157226	0.99999	MEF2C
ENSG00000006194	1530.3	0.176748	0.125026	1.4137	0.157451	0.99999	ZNF263
ENSG00000259366	56.7547	-0.583322	0.413137	-1.41193	0.15797	0.99999	AC108449.2
ENSG00000204913	0.655486	-2.84049	2.01221	-1.41163	0.15806	0.99999	LRRC3C
ENSG00000204382	10.2794	1.86319	1.32013	1.41138	0.158134	0.99999	XAGE1B
ENSG00000225726	2.11276	-1.68992	1.19743	-1.41129	0.15816	0.99999	AC007000.3
ENSG00000170627	96.4192	0.452822	0.320897	1.41112	0.158211	0.99999	GTSF1
ENSG00000158815	42.5474	-0.538411	0.381561	-1.41108	0.158222	0.99999	FGF17
ENSG00000258819	3.50976	-1.46709	1.03973	-1.41103	0.158237	0.99999	LINC02289
ENSG00000182149	5475.49	0.108589	0.076997	1.4103	0.15845	0.99999	IST1
ENSG00000268499	0.849496	-3.23634	2.29521	-1.41004	0.158526	0.99999	AC011479.3
ENSG00000226800	4.55895	1.28017	0.907932	1.40998	0.158546	0.99999	CACTIN-AS1
ENSG00000140623	3.40802	1.76717	1.25336	1.40995	0.158555	0.99999	SEPTIN12
ENSG00000189077	1044.11	0.239814	0.170102	1.40982	0.158592	0.99999	TMEM120A
ENSG00000260111	1.95816	-1.67064	1.18521	-1.40957	0.158666	0.99999	AC012184.1
ENSG00000103067	2.81013	1.46763	1.04133	1.40938	0.158722	0.99999	ESRP2
ENSG00000279796	2.56837	-1.40702	0.998392	-1.40929	0.15875	0.99999	AL133384.2
ENSG00000235335	2.86939	1.39843	0.992324	1.40925	0.158762	0.99999	B3GALT1-AS1
ENSG00000228939	2.3576	2.2126	1.57017	1.40915	0.158792	0.99999	AKT3-IT1
ENSG00000134438	21.1992	-0.871687	0.618693	-1.40892	0.15886	0.99999	RAX
ENSG00000174886	3039.2	0.128699	0.0913506	1.40884	0.158882	0.99999	NDUFA11
ENSG00000233221	5.65168	1.31073	0.930382	1.4088	0.158894	0.99999	AC133785.1
ENSG00000269891	7.04496	1.55207	1.10178	1.40869	0.158926	0.99999	ARHGAP19-SLIT1
ENSG00000174373	2332.88	-0.18585	0.131951	-1.40848	0.15899	0.99999	RALGAPA1
ENSG00000137843	116.38	0.604872	0.429553	1.40814	0.159089	0.99999	PAK6
ENSG00000162571	6.23554	1.71578	1.21858	1.40801	0.159127	0.99999	TTLL10
ENSG00000230026	4.63811	-0.99808	0.709025	-1.40768	0.159226	0.99999	AL357556.1
ENSG00000274765	2.56647	-1.92784	1.37122	-1.40593	0.159743	0.99999	AC018926.1
ENSG00000160282	20.2803	-0.923157	0.656836	-1.40546	0.159884	0.99999	FTCD
ENSG00000180581	5.80145	1.10003	0.782748	1.40535	0.159918	0.99999	SRP9P1
ENSG00000261459	2.54554	4.77566	3.3983	1.40531	0.159929	0.99999	AC002310.4
ENSG00000285725	103.676	-0.467411	0.332703	-1.40489	0.160054	0.99999	AC004967.2
ENSG00000230537	5.18075	-1.05702	0.75254	-1.40461	0.160138	0.99999	AL158071.3
ENSG00000254951	11.2766	-1.53737	1.09485	-1.40419	0.160263	0.99999	AC044810.2
ENSG00000138095	6536.49	-0.114668	0.0816671	-1.40408	0.160294	0.99999	LRPPRC
ENSG00000224722	2.3368	1.46972	1.04747	1.40312	0.160581	0.99999	AC020688.1
ENSG00000204659	2.36804	1.43792	1.02506	1.40277	0.160686	0.99999	CBY3
ENSG00000277027	78.6018	1.2054	0.859526	1.4024	0.160795	0.99999	RMRP
ENSG00000232855	6.72704	1.70619	1.21676	1.40224	0.160843	0.99999	AF165147.1
ENSG00000187870	4.31784	-1.2591	0.898318	-1.40162	0.161029	0.99999	RNFT1P3
ENSG00000269961	6.06005	1.12694	0.804154	1.40139	0.161096	0.99999	AC010359.2
ENSG00000248468	3.40275	1.83003	1.306	1.40125	0.16114	0.99999	AC107027.1
ENSG00000170325	813.965	-0.297137	0.212065	-1.40116	0.161168	0.99999	PRDM10
ENSG00000248483	9.50556	-1.04425	0.745346	-1.40103	0.161206	0.99999	POU5F2
ENSG00000263212	2.46582	-4.76145	3.39928	-1.40072	0.161296	0.99999	AC004224.2
ENSG00000286703	0.901784	-3.31032	2.3633	-1.40072	0.161298	0.99999	AC005682.2
ENSG00000025039	2968.42	0.271464	0.193842	1.40044	0.161382	0.99999	RRAGD
ENSG00000260036	2.54322	2.06224	1.47266	1.40034	0.16141	0.99999	AC013355.1
ENSG00000223403	1.61958	2.07124	1.47912	1.40033	0.161416	0.99999	MEG9
ENSG00000243319	1.38831	-2.25282	1.6089	-1.40022	0.161447	0.99999	FGF14-IT1
ENSG00000162069	1.58231	1.96615	1.40446	1.39993	0.161533	0.99999	BICDL2
ENSG00000139239	61.6443	0.471088	0.336517	1.39989	0.161545	0.99999	RPL14P1
ENSG00000180539	5.46774	1.78093	1.27273	1.3993	0.161722	0.99999	C9orf139
ENSG00000229334	22.2737	-0.497284	0.355423	-1.39913	0.161773	0.99999	AC046143.1
ENSG00000239039	1.66424	4.15478	2.96962	1.39909	0.161785	0.99999	SNORD13
ENSG00000287500	1.41985	2.2814	1.63078	1.39896	0.161825	0.99999	AC009754.2
ENSG00000156467	4957.46	0.17996	0.128653	1.3988	0.161874	0.99999	UQCRB
ENSG00000160716	103.258	-0.540155	0.386161	-1.39878	0.161878	0.99999	CHRNB2
ENSG00000099985	2.64688	1.82113	1.30203	1.39868	0.161909	0.99999	OSM
ENSG00000197969	3308.43	-0.311281	0.222566	-1.3986	0.161933	0.99999	VPS13A
ENSG00000083828	353.32	-0.225054	0.160967	-1.39813	0.162073	0.99999	ZNF586
ENSG00000106263	8623.63	0.122661	0.0877544	1.39778	0.162179	0.99999	EIF3B
ENSG00000243234	2.08851	-1.69034	1.20937	-1.39771	0.162201	0.99999	AC010326.2
ENSG00000112695	2902.96	0.196084	0.140341	1.3972	0.162353	0.99999	COX7A2
ENSG00000263677	2.5483	2.31131	1.65489	1.39666	0.162517	0.99999	AC012588.1
ENSG00000259630	1.16161	2.74278	1.96385	1.39663	0.162523	0.99999	AC104046.1
ENSG00000167315	3284.94	0.12329	0.0882896	1.39643	0.162585	0.99999	ACAA2
ENSG00000162461	132.021	-0.501207	0.358922	-1.39643	0.162586	0.99999	SLC25A34
ENSG00000248223	4.35618	-3.33045	2.38568	-1.39602	0.162709	0.99999	AC026785.2
ENSG00000080200	1246.97	-0.286161	0.205054	-1.39554	0.162853	0.99999	CRYBG3
ENSG00000231333	0.89779	-2.34468	1.68124	-1.39461	0.163132	0.99999	RPL34P6
ENSG00000272910	5.00157	-0.954543	0.684495	-1.39452	0.16316	0.99999	AC090425.3
ENSG00000141968	1.00423	-2.81639	2.02102	-1.39355	0.163453	0.99999	VAV1
ENSG00000272186	5.05891	1.03924	0.745755	1.39354	0.163456	0.99999	AP003392.5
ENSG00000249637	13.5502	0.697884	0.500829	1.39346	0.163482	0.99999	AC008438.1
ENSG00000286532	38.853	0.406093	0.291543	1.39291	0.163647	0.99999	PARTICL
ENSG00000170890	3.35525	-1.81659	1.30467	-1.39237	0.163809	0.99999	PLA2G1B
ENSG00000263823	29.5371	-0.474452	0.340958	-1.39153	0.164065	0.99999	AC009831.1
ENSG00000214973	0.628893	-2.79558	2.00932	-1.39131	0.164131	0.99999	CHCHD3P3
ENSG00000267404	0.869975	3.21733	2.31248	1.39129	0.164137	0.99999	AC023043.2
ENSG00000214262	0.909124	-3.32138	2.38768	-1.39105	0.16421	0.99999	ANKRD36BP1
ENSG00000186510	5.8163	-1.3593	0.977662	-1.39036	0.16442	0.99999	CLCNKA
ENSG00000232560	7.21653	1.64671	1.18447	1.39025	0.164453	0.99999	LINC01549
ENSG00000163898	51.0141	1.14002	0.820207	1.38992	0.164555	0.99999	LIPH
ENSG00000216809	24.2913	-0.489426	0.35213	-1.3899	0.16456	0.99999	AL589993.1
ENSG00000168530	3.90592	-1.7327	1.24742	-1.38903	0.164824	0.99999	MYL1
ENSG00000274322	12.9681	1.01574	0.731653	1.38828	0.165051	0.99999	AL136531.2
ENSG00000198208	231.415	-0.450475	0.32477	-1.38706	0.165424	0.99999	RPS6KL1
ENSG00000185920	1534.45	-0.281508	0.202969	-1.38695	0.165456	0.99999	PTCH1
ENSG00000277825	1.30748	-2.05253	1.47991	-1.38693	0.165463	0.99999	AC020917.3
ENSG00000253741	12.3737	0.924851	0.666914	1.38676	0.165515	0.99999	LNCOC1
ENSG00000128918	5.91232	-1.79679	1.29579	-1.38664	0.165551	0.99999	ALDH1A2
ENSG00000236501	1.72255	-2.67544	1.93054	-1.38585	0.165793	0.99999	AC074286.1
ENSG00000225358	1.41446	-2.27844	1.6443	-1.38566	0.165851	0.99999	MIPEPP1
ENSG00000259581	4.1628	1.28968	0.93084	1.3855	0.165899	0.99999	TYRO3P
ENSG00000268400	6.49312	-1.10678	0.79902	-1.38517	0.165999	0.99999	AC008763.2
ENSG00000156234	0.974393	3.3972	2.45347	1.38465	0.166158	0.99999	CXCL13
ENSG00000275910	16.6526	-0.764094	0.551913	-1.38445	0.166222	0.99999	AC138932.6
ENSG00000213793	248.508	-0.426226	0.307921	-1.38421	0.166295	0.99999	ZNF888
ENSG00000197444	306.446	-0.303414	0.219279	-1.38369	0.166454	0.99999	OGDHL
ENSG00000276232	1.61781	4.11564	2.97468	1.38356	0.166493	0.99999	AC006064.5
ENSG00000286579	2.11322	1.74067	1.25815	1.38352	0.166506	0.99999	AC023483.1
ENSG00000067334	2559.11	0.160517	0.116087	1.38273	0.166748	0.99999	DNTTIP2
ENSG00000140391	13452.9	0.148811	0.107627	1.38265	0.166773	0.99999	TSPAN3
ENSG00000261135	48.9978	0.535371	0.387228	1.38257	0.166796	0.99999	AL137802.2
ENSG00000231752	35.7899	-0.725423	0.52473	-1.38247	0.166828	0.99999	EMBP1
ENSG00000287583	1.10677	2.71463	1.96384	1.3823	0.166878	0.99999	AC018685.3
ENSG00000228981	22.5458	0.699771	0.506294	1.38214	0.166927	0.99999	AC097658.2
ENSG00000147647	2.99375	-1.80472	1.30588	-1.382	0.166971	0.99999	DPYS
ENSG00000198406	24.8157	0.503038	0.364019	1.3819	0.167003	0.99999	BZW1P2
ENSG00000106327	29.0942	0.577662	0.418146	1.38148	0.16713	0.99999	TFR2
ENSG00000152591	0.916915	3.28728	2.37955	1.38147	0.167134	0.99999	DSPP
ENSG00000188729	9.42938	-1.35659	0.982045	-1.38139	0.167158	0.99999	OSTN
ENSG00000253676	2.15082	1.70718	1.23593	1.38129	0.167188	0.99999	TAGLN2P1
ENSG00000273221	1.38854	2.23553	1.6186	1.38115	0.167233	0.99999	AL355816.2
ENSG00000120341	63.1992	0.75937	0.549862	1.38102	0.167273	0.99999	SEC16B
ENSG00000100678	13.9312	-1.0206	0.739469	-1.38018	0.167532	0.99999	SLC8A3
ENSG00000243854	2.12303	1.70747	1.23801	1.3792	0.167833	0.99999	RN7SL67P
ENSG00000278573	1.73007	-4.25193	3.08338	-1.37899	0.167899	0.99999	AC007325.3
ENSG00000170776	5151.36	-0.255984	0.185657	-1.3788	0.167957	0.99999	AKAP13
ENSG00000261829	9.49071	1.60551	1.1645	1.37872	0.167982	0.99999	AC009407.1
ENSG00000268516	226.334	0.227597	0.165231	1.37745	0.168374	0.99999	AC020915.3
ENSG00000254999	4998.64	0.186113	0.135137	1.37722	0.168443	0.99999	BRK1
ENSG00000119446	1494.8	0.215246	0.156299	1.37714	0.168468	0.99999	RBM18
ENSG00000229847	38.2246	0.871054	0.632552	1.37705	0.168498	0.99999	EMX2OS
ENSG00000146352	149.501	-0.60139	0.436733	-1.37702	0.168506	0.99999	CLVS2
ENSG00000189229	7.12148	-0.840701	0.610549	-1.37696	0.168525	0.99999	AC069277.1
ENSG00000273415	0.975086	-3.41231	2.47835	-1.37685	0.16856	0.99999	LINC02725
ENSG00000116288	7016.35	0.128261	0.0932052	1.37611	0.168786	0.99999	PARK7
ENSG00000188626	12.7108	-0.787094	0.572001	-1.37604	0.16881	0.99999	GOLGA8M
ENSG00000223611	0.973343	-3.41001	2.47837	-1.37591	0.16885	0.99999	SUPT20HL2
ENSG00000271607	0.883151	-3.28461	2.38745	-1.37578	0.16889	0.99999	Z84480.1
ENSG00000164744	3.91046	2.20406	1.60211	1.37573	0.168906	0.99999	SUN3
ENSG00000250645	1.10012	2.68308	1.9506	1.37551	0.168972	0.99999	AC010442.3
ENSG00000225769	0.883141	3.25858	2.36967	1.37512	0.169094	0.99999	CROCCP1
ENSG00000279713	1.4129	-2.31091	1.68056	-1.37508	0.169107	0.99999	AC080038.4
ENSG00000042781	13.4315	1.7217	1.25221	1.37493	0.169154	0.99999	USH2A
ENSG00000261175	6.79527	1.74657	1.27055	1.37466	0.169238	0.99999	LINC02188
ENSG00000202257	2.35396	4.67289	3.39976	1.37448	0.169294	0.99999	RNA5S16
ENSG00000255404	1.07243	-2.71288	1.97423	-1.37414	0.169397	0.99999	AP001266.1
ENSG00000273210	5.93471	-0.883223	0.642786	-1.37406	0.169424	0.99999	AP001437.1
ENSG00000259781	1108.48	0.278096	0.202453	1.37363	0.169556	0.99999	HMGB1P6
ENSG00000136146	1788.8	0.19264	0.140246	1.37359	0.16957	0.99999	MED4
ENSG00000272604	70.8675	-0.388554	0.28288	-1.37356	0.169577	0.99999	AC073073.2
ENSG00000087237	2.00411	-2.70799	1.97232	-1.373	0.169753	0.99999	CETP
ENSG00000234577	1.87696	-1.50102	1.09333	-1.37289	0.169786	0.99999	SYNE1-AS1
ENSG00000187372	250.726	-0.326183	0.237624	-1.37268	0.169851	0.99999	PCDHB13
ENSG00000058600	1642.02	-0.193896	0.141331	-1.37192	0.170087	0.99999	POLR3E
ENSG00000285269	30.253	0.857361	0.624966	1.37185	0.170109	0.99999	AL160269.1
ENSG00000077380	8221.93	0.163393	0.119116	1.37171	0.170153	0.99999	DYNC1I2
ENSG00000272657	0.975444	3.38776	2.47039	1.37134	0.170268	0.99999	AP000317.2
ENSG00000075131	399.253	0.218636	0.15947	1.37102	0.17037	0.99999	TIPIN
ENSG00000101489	219.304	-0.473442	0.345374	-1.37081	0.170435	0.99999	CELF4
ENSG00000154175	94.4452	0.651953	0.475603	1.37079	0.170439	0.99999	ABI3BP
ENSG00000266472	2760.34	0.195023	0.142289	1.37061	0.170496	0.99999	MRPS21
ENSG00000197603	2854.04	-0.297145	0.21729	-1.36751	0.171467	0.99999	CPLANE1
ENSG00000186010	3674.42	0.106175	0.0776484	1.36739	0.171504	0.99999	NDUFA13
ENSG00000179362	3.71748	1.5161	1.10884	1.36729	0.171536	0.99999	HMGN2P46
ENSG00000211683	3.89419	-1.69886	1.24268	-1.3671	0.171595	0.99999	AP000346.1
ENSG00000272661	53.4686	-0.30709	0.224656	-1.36693	0.171647	0.99999	AC021097.1
ENSG00000231256	2.85021	1.90392	1.39308	1.36669	0.171722	0.99999	CFAP97D1
ENSG00000250387	3.54011	-1.6058	1.17519	-1.36642	0.171807	0.99999	LINC02197
ENSG00000203900	4.74429	-1.33671	0.978268	-1.3664	0.171812	0.99999	AL121827.1
ENSG00000272812	16.9526	-0.608865	0.445605	-1.36638	0.17182	0.99999	AC004908.2
ENSG00000204352	9.76048	1.35185	0.989802	1.36578	0.172009	0.99999	C9orf129
ENSG00000259719	4.56564	1.07352	0.786184	1.36549	0.1721	0.99999	LINC02284
ENSG00000188039	120.442	-1.02163	0.748581	-1.36476	0.172329	0.99999	NWD1
ENSG00000267001	51.5258	0.61292	0.449204	1.36446	0.172423	0.99999	AC006538.2
ENSG00000144045	5.84254	-0.949986	0.696284	-1.36436	0.172453	0.99999	DQX1
ENSG00000273654	5.62964	1.14235	0.837496	1.364	0.172567	0.99999	AC020904.2
ENSG00000224023	47.3258	0.534727	0.392155	1.36356	0.172706	0.99999	EDRF1-DT
ENSG00000267952	3.75899	3.19248	2.34186	1.36322	0.172812	0.99999	AC008878.1
ENSG00000143222	2769.87	0.161331	0.118351	1.36316	0.172833	0.99999	UFC1
ENSG00000251705	1.72245	4.20664	3.08783	1.36233	0.173094	0.99999	RNA5-8SP6
ENSG00000175106	363.265	-0.294449	0.216138	-1.36232	0.173097	0.99999	TVP23C
ENSG00000279663	1.04757	-2.68364	1.96995	-1.36229	0.173106	0.99999	AC104623.2
ENSG00000251050	3.88024	-1.21579	0.892542	-1.36216	0.173146	0.99999	AC112184.1
ENSG00000180304	5086.1	0.120755	0.0886609	1.36198	0.173204	0.99999	OAZ2
ENSG00000279433	1.97324	-2.16956	1.59304	-1.3619	0.17323	0.99999	AC018529.3
ENSG00000160305	3313.95	-0.213629	0.156886	-1.36169	0.173297	0.99999	DIP2A
ENSG00000187621	2.99509	-4.2418	3.1163	-1.36116	0.173462	0.99999	TCL6
ENSG00000287218	7.65762	0.949033	0.69739	1.36084	0.173565	0.99999	AL359962.3
ENSG00000107890	1164.72	-0.188944	0.138853	-1.36075	0.173593	0.99999	ANKRD26
ENSG00000121351	10.2684	1.66974	1.22712	1.3607	0.17361	0.99999	IAPP
ENSG00000266820	79.8507	-0.571535	0.420077	-1.36055	0.173656	0.99999	KPNA2P3
ENSG00000231863	13.7226	-0.92348	0.678763	-1.36053	0.173661	0.99999	AL139393.1
ENSG00000279591	2.61989	1.55707	1.14447	1.36052	0.173666	0.99999	AC002044.2
ENSG00000027075	46.6092	0.95949	0.705341	1.36032	0.173728	0.99999	PRKCH
ENSG00000278803	1.53824	4.04117	2.97147	1.35999	0.173833	0.99999	AC236972.4
ENSG00000236438	107.367	0.770494	0.566564	1.35994	0.173848	0.99999	FAM157A
ENSG00000241782	1.27834	2.05908	1.51443	1.35964	0.173944	0.99999	AP002812.1
ENSG00000223485	2.39327	2.0648	1.51869	1.3596	0.173957	0.99999	LINC01615
ENSG00000227192	3.07984	1.4775	1.08708	1.35915	0.1741	0.99999	AL023581.2
ENSG00000133055	1.54761	-4.09725	3.01487	-1.35902	0.174141	0.99999	MYBPH
ENSG00000284523	6.73507	1.10538	0.813427	1.35891	0.174174	0.99999	AC004834.1
ENSG00000274737	5.90732	-1.25876	0.926378	-1.3588	0.174211	0.99999	AC004466.2
ENSG00000075673	1.84091	-2.02495	1.4909	-1.35821	0.174399	0.99999	ATP12A
ENSG00000251459	2.90605	1.47191	1.08419	1.35762	0.174586	0.99999	AC013724.1
ENSG00000288074	1.59375	2.40815	1.77488	1.35679	0.174847	0.99999	AC026341.3
ENSG00000122882	1768.06	0.233042	0.17176	1.35679	0.174849	0.99999	ECD
ENSG00000270195	27.4615	0.497747	0.366865	1.35676	0.174859	0.99999	AC016773.2
ENSG00000235411	1.24539	-1.99128	1.46822	-1.35625	0.175019	0.99999	AC007041.1
ENSG00000278472	3.40684	1.31167	0.967166	1.3562	0.175037	0.99999	AC009268.2
ENSG00000156170	455.088	-0.239597	0.176681	-1.3561	0.175068	0.99999	NDUFAF6
ENSG00000268434	3.18399	2.10548	1.55269	1.35603	0.175091	0.99999	AC011530.1
ENSG00000285596	71.3393	-0.327688	0.241655	-1.35601	0.175095	0.99999	AC017116.2
ENSG00000231307	2.59567	-1.45593	1.07375	-1.35593	0.175121	0.99999	RPS3P2
ENSG00000204392	1146.46	0.177115	0.130629	1.35586	0.175145	0.99999	LSM2
ENSG00000271751	3.92025	1.05512	0.77832	1.35564	0.175215	0.99999	AP003392.4
ENSG00000257135	56.3922	0.570753	0.421027	1.35562	0.17522	0.99999	ODC1-DT
ENSG00000270140	2.15876	2.19902	1.62218	1.35559	0.175229	0.99999	AC005520.5
ENSG00000255390	0.873452	3.22433	2.37886	1.35541	0.175288	0.99999	AC091564.4
ENSG00000156009	3.52985	-1.12633	0.831043	-1.35532	0.175316	0.99999	MAGEA8
ENSG00000175868	7.02768	0.837413	0.61817	1.35466	0.175525	0.99999	CALCB
ENSG00000244649	12.4211	-1.22569	0.904843	-1.35458	0.17555	0.99999	LINC02086
ENSG00000266900	1.13158	2.67833	1.97729	1.35455	0.175562	0.99999	AC027514.1
ENSG00000232828	1.10373	2.69091	1.98697	1.35428	0.175648	0.99999	AC231533.1
ENSG00000272884	101.769	0.95399	0.704432	1.35427	0.175651	0.99999	AC113189.4
ENSG00000158882	769.313	0.211821	0.156414	1.35423	0.175662	0.99999	TOMM40L
ENSG00000122254	6.89646	1.13113	0.835305	1.35415	0.175689	0.99999	HS3ST2
ENSG00000234420	1695.3	-0.30844	0.227852	-1.35368	0.175838	0.99999	ZNF37BP
ENSG00000267288	29.4062	-0.736623	0.544251	-1.35346	0.175908	0.99999	AC138150.2
ENSG00000171792	1679.69	0.239352	0.176857	1.35337	0.175938	0.99999	RHNO1
ENSG00000226360	13.2993	0.675275	0.499046	1.35313	0.176014	0.99999	RPL10AP6
ENSG00000287279	2.67385	2.10187	1.55369	1.35283	0.176111	0.99999	AL121932.2
ENSG00000223820	40.8468	0.455597	0.336856	1.3525	0.176216	0.99999	CFL1P1
ENSG00000227394	3.11051	-1.39233	1.0297	-1.35217	0.17632	0.99999	AC007386.1
ENSG00000164880	6648.67	-0.232415	0.17189	-1.35212	0.176338	0.99999	INTS1
ENSG00000137869	2.04369	3.4722	2.56839	1.3519	0.176408	0.99999	CYP19A1
ENSG00000273165	2.38872	-1.67604	1.2399	-1.35175	0.176455	0.99999	AL121652.1
ENSG00000083535	906.076	-0.342148	0.253118	-1.35174	0.17646	0.99999	PIBF1
ENSG00000127951	26.6298	0.760559	0.562673	1.35169	0.176474	0.99999	FGL2
ENSG00000143420	5478.56	0.184547	0.136548	1.35152	0.176529	0.99999	ENSA
ENSG00000254333	4.71665	1.42926	1.0577	1.35129	0.176604	0.99999	NDST1-AS1
ENSG00000176842	660.945	0.167675	0.124087	1.35127	0.17661	0.99999	IRX5
ENSG00000235262	1.7319	1.94946	1.44308	1.3509	0.176728	0.99999	KDM5C-IT1
ENSG00000160551	9647.22	-0.19905	0.147355	-1.35081	0.176756	0.99999	TAOK1
ENSG00000234742	0.870899	2.29579	1.6997	1.35071	0.176789	0.99999	AC144530.1
ENSG00000280434	23.1497	-0.748016	0.554017	-1.35017	0.176962	0.99999	AL031595.3
ENSG00000197782	769.014	0.225826	0.167262	1.35013	0.176974	0.99999	ZNF780A
ENSG00000105610	3.16446	-1.64311	1.21802	-1.349	0.177337	0.99999	KLF1
ENSG00000080031	49.0414	-0.560545	0.415568	-1.34886	0.177381	0.99999	PTPRH
ENSG00000248785	0.619227	2.72628	2.0214	1.34871	0.177431	0.99999	HIGD1AP14
ENSG00000142619	1.87751	-1.94659	1.44333	-1.34868	0.177438	0.99999	PADI3
ENSG00000234473	2.27126	1.68378	1.2485	1.34865	0.177451	0.99999	ZNF101P2
ENSG00000189001	5.38766	-1.11755	0.828708	-1.34855	0.177483	0.99999	SBSN
ENSG00000230449	1.08675	-2.65251	1.96739	-1.34824	0.177581	0.99999	RPL7P4
ENSG00000231536	2.03301	2.06262	1.5302	1.34794	0.177677	0.99999	AC226101.1
ENSG00000258445	1.08627	-2.6508	1.96739	-1.34737	0.177861	0.99999	AL132777.1
ENSG00000178826	20.6709	-0.834455	0.619373	-1.34726	0.177898	0.99999	TMEM139
ENSG00000114742	3107.58	0.123868	0.091953	1.34708	0.177955	0.99999	WDR48
ENSG00000256361	1.07464	2.60682	1.93568	1.34672	0.17807	0.99999	AC027544.1
ENSG00000187229	2.93448	1.92442	1.42917	1.34652	0.178133	0.99999	AC100800.1
ENSG00000116095	1362.08	0.364539	0.270738	1.34646	0.178153	0.99999	PLEKHA3
ENSG00000119878	929.126	0.203532	0.151256	1.34562	0.178426	0.99999	CRIPT
ENSG00000238178	2.51842	-2.20781	1.64087	-1.34551	0.178461	0.99999	AC078993.1
ENSG00000279786	8.57083	0.804662	0.598146	1.34526	0.178541	0.99999	AC105235.1
ENSG00000212993	36.0684	0.650612	0.483706	1.34506	0.178607	0.99999	POU5F1B
ENSG00000285868	23.03	0.686147	0.510211	1.34483	0.17868	0.99999	AC008676.3
ENSG00000215154	319.045	-0.310255	0.230746	-1.34457	0.178763	0.99999	AC141586.1
ENSG00000285669	55.6005	-0.461496	0.343243	-1.34452	0.178781	0.99999	AC026979.4
ENSG00000254349	3.33986	2.91669	2.16942	1.34446	0.178801	0.99999	MIR2052HG
ENSG00000237711	1.29718	-2.03736	1.51569	-1.34418	0.178891	0.99999	MTCO3P11
ENSG00000137814	1545.2	0.151581	0.112824	1.34351	0.179107	0.99999	HAUS2
ENSG00000166326	8269.48	0.157803	0.117464	1.34342	0.179137	0.99999	TRIM44
ENSG00000174944	1.53685	-3.22922	2.40405	-1.34324	0.179194	0.99999	P2RY14
ENSG00000176102	1890.22	0.260707	0.194122	1.34301	0.179269	0.99999	CSTF3
ENSG00000185710	121.572	-0.558112	0.415639	-1.34278	0.179343	0.99999	SMG1P4
ENSG00000287761	0.829452	-3.20514	2.38706	-1.34271	0.179364	0.99999	AL162718.3
ENSG00000280758	2.5756	-1.80974	1.34802	-1.34252	0.179429	0.99999	AL356481.3
ENSG00000082175	1.33826	-2.2654	1.6875	-1.34246	0.179446	0.99999	PGR
ENSG00000272769	8.24344	0.835724	0.622961	1.34154	0.179746	0.99999	AC097532.2
ENSG00000263711	1.5757	2.19762	1.63849	1.34125	0.17984	0.99999	LINC02864
ENSG00000185267	38.7529	0.465107	0.346777	1.34123	0.179846	0.99999	CDNF
ENSG00000234882	71.9869	0.559094	0.417081	1.34049	0.180086	0.99999	EIF3EP1
ENSG00000280287	128.787	-0.269214	0.200916	-1.33993	0.180268	0.99999	AC131212.3
ENSG00000133246	25.8468	-0.730612	0.545663	-1.33895	0.180588	0.99999	PRAM1
ENSG00000165389	1621.77	0.163469	0.122095	1.33887	0.180613	0.99999	SPTSSA
ENSG00000279570	3.38573	-1.80494	1.34884	-1.33814	0.180849	0.99999	AC099804.1
ENSG00000230628	1.05898	2.56763	1.91988	1.33739	0.181095	0.99999	AL160408.3
ENSG00000253688	2.48531	1.53038	1.14438	1.3373	0.181125	0.99999	AC026904.2
ENSG00000214940	71.0238	1.56684	1.17175	1.33719	0.181162	0.99999	NPIPA8
ENSG00000203644	150.913	0.255688	0.191233	1.33705	0.181207	0.99999	AC083799.1
ENSG00000248608	1.85366	-2.16235	1.61731	-1.337	0.181222	0.99999	AC133963.1
ENSG00000255142	1.03737	2.56747	1.9206	1.33681	0.181284	0.99999	AP006621.2
ENSG00000099956	5012.74	0.111129	0.0831497	1.3365	0.181387	0.99999	SMARCB1
ENSG00000092929	99.715	-0.766334	0.57349	-1.33626	0.181463	0.99999	UNC13D
ENSG00000106113	4.2964	-1.2167	0.910731	-1.33596	0.181561	0.99999	CRHR2
ENSG00000234571	10.0042	-3.43236	2.5695	-1.33581	0.181613	0.99999	H2BP2
ENSG00000225051	3.90979	1.29781	0.971592	1.33575	0.18163	0.99999	HMGB3P22
ENSG00000196611	17.8461	0.835205	0.62551	1.33524	0.181798	0.99999	MMP1
ENSG00000260280	327.536	-0.744351	0.557472	-1.33523	0.181802	0.99999	SLX1B-SULT1A4
ENSG00000229727	14.8924	-1.02732	0.769618	-1.33484	0.181927	0.99999	AC013460.1
ENSG00000234093	1.27893	-2.01531	1.50995	-1.33469	0.181977	0.99999	RPS15AP11
ENSG00000172586	771.527	0.190371	0.142641	1.33461	0.182003	0.99999	CHCHD1
ENSG00000080293	0.880468	-3.24118	2.42878	-1.33449	0.182044	0.99999	SCTR
ENSG00000230532	0.86077	3.20582	2.40279	1.33421	0.182135	0.99999	AC091133.1
ENSG00000261773	2.62728	-1.57504	1.18092	-1.33375	0.182287	0.99999	AC244090.3
ENSG00000224533	5.20209	-1.54297	1.15692	-1.33369	0.182306	0.99999	TMLHE-AS1
ENSG00000267397	11.8417	0.683862	0.51301	1.33304	0.182519	0.99999	AC090229.1
ENSG00000178093	53.8491	-0.511083	0.383563	-1.33246	0.182708	0.99999	TSSK6
ENSG00000158125	19.2863	-0.617624	0.463973	-1.33116	0.183135	0.99999	XDH
ENSG00000274925	107.65	-0.320641	0.240896	-1.33104	0.183177	0.99999	ZKSCAN2-DT
ENSG00000232888	3.20136	1.70582	1.28158	1.33103	0.183178	0.99999	RPS11P5
ENSG00000233058	42.9162	-0.38043	0.285829	-1.33097	0.183198	0.99999	LINC00884
ENSG00000226266	26.5178	-0.667099	0.501294	-1.33075	0.18327	0.99999	AC009961.1
ENSG00000285081	4.4303	-1.07202	0.80613	-1.32984	0.183572	0.99999	AC004593.1
ENSG00000147246	29.1847	-0.455306	0.342386	-1.3298	0.183584	0.99999	HTR2C
ENSG00000244457	2.14501	4.52232	3.40115	1.32964	0.183636	0.99999	ENO1P1
ENSG00000227165	40.9311	0.741519	0.557762	1.32945	0.183698	0.99999	WDR11-AS1
ENSG00000132581	1748.02	0.194347	0.14623	1.32905	0.183832	0.99999	SDF2
ENSG00000269896	88.5271	-0.772125	0.581161	-1.32859	0.183983	0.99999	AL513477.1
ENSG00000157637	5296.49	-0.169401	0.127511	-1.32852	0.184006	0.99999	SLC38A10
ENSG00000159496	2.9792	2.04456	1.53898	1.32852	0.184008	0.99999	RGL4
ENSG00000164889	9090.07	-0.15518	0.116818	-1.32839	0.184051	0.99999	SLC4A2
ENSG00000274769	25.8593	0.925248	0.696817	1.32782	0.184237	0.99999	AC016747.4
ENSG00000127423	118.502	0.418871	0.315517	1.32757	0.18432	0.99999	AUNIP
ENSG00000288437	0.946632	-2.5187	1.89724	-1.32756	0.184323	0.99999	AC108479.4
ENSG00000203546	32.5038	-0.503132	0.379151	-1.327	0.18451	0.99999	AL139353.1
ENSG00000104879	2.37744	-2.61573	1.97129	-1.32691	0.184539	0.99999	CKM
ENSG00000226571	1.54026	2.31159	1.74283	1.32635	0.184725	0.99999	AL592429.2
ENSG00000234231	2.92313	-3.07788	2.32246	-1.32527	0.185083	0.99999	AC093616.1
ENSG00000250132	187.337	0.319079	0.240815	1.32499	0.185173	0.99999	AC004803.1
ENSG00000261509	0.820342	-3.15991	2.38505	-1.32489	0.185209	0.99999	TP53TG3B
ENSG00000215712	1093.61	0.262588	0.198256	1.32449	0.185339	0.99999	TMEM242
ENSG00000135605	16.2012	-0.729775	0.551212	-1.32395	0.18552	0.99999	TEC
ENSG00000114405	409.141	0.222576	0.16812	1.32391	0.185534	0.99999	C3orf14
ENSG00000149452	1.0548	3.34967	2.53022	1.32386	0.185548	0.99999	SLC22A8
ENSG00000231625	1.68429	-2.45776	1.85671	-1.32372	0.185595	0.99999	SLC47A1P2
ENSG00000276160	2.76197	4.10543	3.10197	1.32349	0.185671	0.99999	GGTLC5P
ENSG00000221953	41.3227	0.403982	0.30532	1.32314	0.185787	0.99999	C1orf229
ENSG00000179058	54.8076	0.599406	0.45332	1.32226	0.186082	0.99999	C9orf50
ENSG00000232388	774.686	0.225084	0.170348	1.32132	0.186395	0.99999	SMIM26
ENSG00000226308	6.78109	1.32689	1.00441	1.32106	0.186481	0.99999	AL122058.1
ENSG00000163958	2.69881	1.51685	1.1483	1.32096	0.186514	0.99999	ZDHHC19
ENSG00000254855	1.57712	-2.57942	1.95277	-1.3209	0.186535	0.99999	AP001107.8
ENSG00000261659	105.182	-0.404964	0.306702	-1.32038	0.186707	0.99999	Z92544.2
ENSG00000115274	1137.37	0.278588	0.211019	1.3202	0.186767	0.99999	INO80B
ENSG00000228742	13.9846	0.779829	0.590746	1.32008	0.18681	0.99999	LINC02577
ENSG00000287116	2.40179	-2.4391	1.84823	-1.31969	0.186938	0.99999	AC104335.3
ENSG00000179342	5.01618	-1.54687	1.1725	-1.31929	0.187072	0.99999	AC008267.1
ENSG00000119906	2995.01	-0.139783	0.105988	-1.31887	0.187214	0.99999	SLF2
ENSG00000259219	1.64822	-2.4578	1.86388	-1.31864	0.187289	0.99999	AC084855.2
ENSG00000287205	1.98003	1.58055	1.1987	1.31855	0.187319	0.99999	AL451054.4
ENSG00000260469	7.98856	1.49132	1.13111	1.31845	0.187353	0.99999	INSYN1-AS1
ENSG00000288033	7.48942	-0.803813	0.609742	-1.31828	0.187408	0.99999	AC137894.3
ENSG00000155034	1685.42	-0.194605	0.147644	-1.31806	0.187482	0.99999	FBXL18
ENSG00000279948	10.7925	0.656074	0.497905	1.31767	0.187614	0.99999	AC008895.1
ENSG00000245248	60.5537	1.13826	0.86395	1.3175	0.18767	0.99999	USP2-AS1
ENSG00000227200	1.36938	-2.26255	1.71743	-1.3174	0.187703	0.99999	AL162724.1
ENSG00000113249	1.275	1.98593	1.50749	1.31738	0.187712	0.99999	HAVCR1
ENSG00000186399	114.224	-0.392907	0.298363	-1.31688	0.18788	0.99999	GOLGA8R
ENSG00000260585	1.01748	-2.57335	1.95497	-1.31631	0.188069	0.99999	AL359851.1
ENSG00000183889	4544.96	-0.346034	0.262956	-1.31594	0.188194	0.99999	AC138969.1
ENSG00000156925	76.8796	0.487292	0.370387	1.31563	0.188299	0.99999	ZIC3
ENSG00000260657	1.24998	1.97817	1.50365	1.31558	0.188316	0.99999	AC107871.2
ENSG00000286128	0.898287	2.29294	1.74314	1.31541	0.188372	0.99999	AC022413.3
ENSG00000198712	69735.4	0.386065	0.293567	1.31508	0.188483	0.99999	MT-CO2
ENSG00000284776	28.1928	-1.38018	1.04954	-1.31504	0.188498	0.99999	AL121900.1
ENSG00000124067	6797.35	-0.145741	0.110827	-1.31503	0.188498	0.99999	SLC12A4
ENSG00000259592	1.83074	-1.99527	1.51754	-1.31481	0.188573	0.99999	PRELID1P4
ENSG00000279838	39.6716	-0.428614	0.326066	-1.3145	0.188677	0.99999	AL356273.6
ENSG00000288542	2.0156	-4.4727	3.40279	-1.31442	0.188704	0.99999	AL133318.1
ENSG00000073861	2.71071	1.79873	1.36903	1.31387	0.188889	0.99999	TBX21
ENSG00000268521	38.1674	-0.682107	0.5192	-1.31377	0.188925	0.99999	VN1R83P
ENSG00000015153	752.333	0.252127	0.191924	1.31368	0.188954	0.99999	YAF2
ENSG00000198837	2329.86	-0.263026	0.200223	-1.31367	0.188958	0.99999	DENND4B
ENSG00000241923	2.61956	1.69275	1.28879	1.31344	0.189036	0.99999	RPL14P3
ENSG00000261401	0.785379	-3.10719	2.366	-1.31327	0.189093	0.99999	AC091304.3
ENSG00000052344	6.06237	0.997753	0.759827	1.31313	0.189139	0.99999	PRSS8
ENSG00000142675	27.8637	-0.827003	0.629982	-1.31274	0.18927	0.99999	CNKSR1
ENSG00000131558	4336.49	0.144241	0.109885	1.31265	0.1893	0.99999	EXOC4
ENSG00000187522	553.039	0.21397	0.163032	1.31244	0.189372	0.99999	HSPA14
ENSG00000166546	43.7522	-0.393178	0.299644	-1.31215	0.189469	0.99999	BEAN1
ENSG00000287325	0.990295	2.50879	1.91285	1.31154	0.189674	0.99999	AC138647.2
ENSG00000176476	351.803	0.183044	0.139572	1.31147	0.1897	0.99999	SGF29
ENSG00000271788	12.0889	-0.855207	0.652315	-1.31103	0.189847	0.99999	AC008875.1
ENSG00000256533	4.60345	1.07249	0.818402	1.31047	0.190038	0.99999	AP002373.2
ENSG00000025772	1526.37	0.131589	0.100428	1.31028	0.1901	0.99999	TOMM34
ENSG00000212789	4.86584	1.17408	0.896203	1.31006	0.190176	0.99999	ST13P5
ENSG00000250334	2.08577	2.76333	2.10989	1.3097	0.190297	0.99999	LINC00989
ENSG00000259544	4.02559	-1.65594	1.26442	-1.30965	0.190315	0.99999	AC021739.4
ENSG00000235007	0.998232	2.50456	1.91284	1.30934	0.19042	0.99999	AL161785.2
ENSG00000287005	2.78799	-1.16688	0.891341	-1.30913	0.190489	0.99999	AC090018.2
ENSG00000034239	44.6285	-0.613753	0.468939	-1.30881	0.190599	0.99999	EFCAB1
ENSG00000188755	1.40811	3.10964	2.37694	1.30826	0.190786	0.99999	TBC1D3P2
ENSG00000224505	23.3501	-0.603771	0.461532	-1.30819	0.190809	0.99999	AC138150.1
ENSG00000152359	421.729	0.196701	0.150377	1.30805	0.190855	0.99999	POC5
ENSG00000230310	1.08194	2.59039	1.98053	1.30793	0.190896	0.99999	AC010422.1
ENSG00000286221	16.4612	0.700642	0.535805	1.30764	0.190994	0.99999	AC009070.1
ENSG00000138363	2423.62	0.145619	0.111367	1.30756	0.191022	0.99999	ATIC
ENSG00000180211	1.44168	2.18141	1.66849	1.30742	0.191071	0.99999	FO393411.1
ENSG00000187013	19.5369	-0.516146	0.394828	-1.30727	0.191122	0.99999	C17orf82
ENSG00000249532	0.847366	2.21735	1.69706	1.30659	0.191352	0.99999	MIR302CHG
ENSG00000118849	28.5373	-0.78573	0.601521	-1.30624	0.191471	0.99999	RARRES1
ENSG00000257671	1.52423	-3.21757	2.46397	-1.30585	0.191604	0.99999	KRT7-AS
ENSG00000261693	6.37376	-0.92035	0.704812	-1.30581	0.191617	0.99999	AC134682.1
ENSG00000105643	156.694	-0.384152	0.294231	-1.30561	0.191684	0.99999	ARRDC2
ENSG00000142507	3492.73	0.143011	0.109586	1.30501	0.191888	0.99999	PSMB6
ENSG00000198816	3386.69	0.168853	0.12939	1.30499	0.191897	0.99999	ZNF358
ENSG00000261315	2.17689	2.08076	1.59494	1.3046	0.192028	0.99999	LARP4P
ENSG00000256443	3.88373	-1.3862	1.06256	-1.30458	0.192035	0.99999	AP003559.1
ENSG00000176125	47.9944	0.409839	0.31418	1.30447	0.192073	0.99999	UFSP1
ENSG00000267123	0.999924	2.51669	1.92992	1.30404	0.192221	0.99999	SCAT1
ENSG00000223711	1.56982	-2.33197	1.78906	-1.30346	0.192417	0.99999	AC069213.1
ENSG00000287812	1.67898	-2.49916	1.91804	-1.30298	0.192582	0.99999	AC105046.2
ENSG00000149968	7.54675	2.03636	1.56319	1.3027	0.192678	0.99999	MMP3
ENSG00000272540	14.3983	0.670488	0.514827	1.30235	0.192795	0.99999	AL662797.2
ENSG00000287566	0.82137	-3.16512	2.43056	-1.30222	0.192842	0.99999	AL732437.3
ENSG00000267226	16.2241	0.801506	0.61555	1.3021	0.192883	0.99999	AC104971.1
ENSG00000277299	1.65334	2.38908	1.83615	1.30113	0.193213	0.99999	AC084876.1
ENSG00000111215	56.1458	0.415478	0.319322	1.30113	0.193215	0.99999	PRR4
ENSG00000165025	2.64737	-1.82982	1.40648	-1.30099	0.193262	0.99999	SYK
ENSG00000272692	47.9448	-0.343893	0.264333	-1.30098	0.193264	0.99999	AC010997.4
ENSG00000165502	3453.7	0.210904	0.162153	1.30065	0.19338	0.99999	RPL36AL
ENSG00000021488	11.6633	-0.657734	0.505698	-1.30065	0.19338	0.99999	SLC7A9
ENSG00000185737	28.223	0.678771	0.522377	1.29939	0.19381	0.99999	NRG3
ENSG00000163499	1.80132	-2.85047	2.19374	-1.29937	0.193818	0.99999	CRYBA2
ENSG00000269959	16.5792	-0.700608	0.539256	-1.29921	0.193871	0.99999	SPACA6P-AS
ENSG00000197815	2.22277	-1.8971	1.46021	-1.2992	0.193877	0.99999	AC122129.1
ENSG00000154227	1.32784	-2.65322	2.04248	-1.29902	0.193937	0.99999	CERS3
ENSG00000214708	15.7528	0.577066	0.444325	1.29875	0.194031	0.99999	AC116407.1
ENSG00000281664	2.10742	1.70727	1.31471	1.29858	0.194086	0.99999	LINC00538
ENSG00000261575	5.80866	-1.05827	0.815034	-1.29844	0.194138	0.99999	AC005829.1
ENSG00000283809	1.0621	2.55851	1.97047	1.29843	0.19414	0.99999	AC007326.4
ENSG00000172250	4.60711	-1.16847	0.90042	-1.29769	0.194394	0.99999	SERHL
ENSG00000286724	33.7239	-0.551865	0.425438	-1.29717	0.194574	0.99999	AL732509.1
ENSG00000200795	1.44819	3.95745	3.05172	1.29679	0.194702	0.99999	RNU4-1
ENSG00000112130	1060.53	0.224619	0.173238	1.29659	0.194772	0.99999	RNF8
ENSG00000286975	7.40124	0.8647	0.667045	1.29632	0.194867	0.99999	AP005136.4
ENSG00000009790	1.77926	-2.56854	1.98151	-1.29625	0.194888	0.99999	TRAF3IP3
ENSG00000230303	27.6268	-0.585208	0.45154	-1.29603	0.194966	0.99999	AL353743.2
ENSG00000265542	1.73264	-1.823	1.40689	-1.29577	0.195055	0.99999	AC015845.2
ENSG00000236714	3.1453	-1.90202	1.46847	-1.29524	0.195238	0.99999	LINC01844
ENSG00000288473	370.662	-0.340486	0.262974	-1.29475	0.195406	0.99999	AL669830.2
ENSG00000143921	2.11088	1.77288	1.36934	1.29469	0.195426	0.99999	ABCG8
ENSG00000225399	0.998647	2.54131	1.96335	1.29437	0.195537	0.99999	AC121247.2
ENSG00000228412	87.1845	0.57772	0.446355	1.29431	0.195559	0.99999	LNC-LBCS
ENSG00000265683	9.19647	0.885654	0.684271	1.2943	0.195561	0.99999	SYPL1P2
ENSG00000176222	298.75	-0.257857	0.199274	-1.29398	0.195671	0.99999	ZNF404
ENSG00000224853	1.00933	2.71796	2.10075	1.2938	0.195734	0.99999	LINC00393
ENSG00000260170	1.37383	3.88889	3.00629	1.29358	0.195809	0.99999	AC090527.3
ENSG00000258101	8.77219	0.886297	0.685239	1.29341	0.195869	0.99999	AC010173.1
ENSG00000166337	2708.59	0.261066	0.201847	1.29338	0.195879	0.99999	TAF10
ENSG00000162779	37.4442	-0.995422	0.76968	-1.29329	0.19591	0.99999	AXDND1
ENSG00000138161	5.64899	0.809042	0.625775	1.29287	0.196058	0.99999	CUZD1
ENSG00000258610	1.97313	4.39756	3.40275	1.29235	0.196235	0.99999	AF111169.1
ENSG00000253395	1.386	2.20294	1.70504	1.29202	0.196351	0.99999	AP003469.2
ENSG00000230590	4422.56	-0.263063	0.203621	-1.29192	0.196383	0.99999	FTX
ENSG00000271850	1.62578	3.32237	2.57205	1.29172	0.196454	0.99999	LINC02343
ENSG00000267322	33.5338	0.574165	0.444518	1.29166	0.196476	0.99999	SNHG22
ENSG00000198336	14.7709	-1.17871	0.912698	-1.29146	0.196544	0.99999	MYL4
ENSG00000235776	2.21127	1.73026	1.34003	1.29121	0.196632	0.99999	AC000089.1
ENSG00000188219	73.449	-1.10648	0.857011	-1.29109	0.196671	0.99999	POTEE
ENSG00000240003	2.31053	1.4155	1.09657	1.29085	0.196757	0.99999	RPL7P24
ENSG00000241280	2.42817	2.20033	1.70499	1.29053	0.196868	0.99999	AC106712.2
ENSG00000168619	2.51404	-2.29251	1.77664	-1.29036	0.196925	0.99999	ADAM18
ENSG00000212125	20.1703	0.727541	0.563872	1.29026	0.196961	0.99999	TAS2R15P
ENSG00000231563	0.802781	-3.13585	2.43045	-1.29023	0.19697	0.99999	AL139288.1
ENSG00000286053	19.8114	-1.54073	1.19439	-1.28998	0.197058	0.99999	ASDURF
ENSG00000273893	44.1004	-0.506994	0.393078	-1.2898	0.197119	0.99999	AL133520.1
ENSG00000285827	38.4537	-0.407575	0.316059	-1.28955	0.197206	0.99999	AP001267.5
ENSG00000185104	1761.09	0.239951	0.186107	1.28932	0.197288	0.99999	FAF1
ENSG00000240219	12.4841	0.878007	0.68104	1.28921	0.197323	0.99999	AL512306.2
ENSG00000001631	1507.32	-0.155338	0.120537	-1.28872	0.197496	0.99999	KRIT1
ENSG00000269938	15.4164	-0.546939	0.42449	-1.28846	0.197585	0.99999	AC068790.2
ENSG00000170893	39.5426	0.517596	0.401809	1.28817	0.197688	0.99999	TRH
ENSG00000109771	150.832	-0.553905	0.430062	-1.28797	0.197758	0.99999	LRP2BP
ENSG00000160460	205.951	-0.33721	0.261886	-1.28762	0.197877	0.99999	AC020929.1
ENSG00000060558	1.27101	-2.43049	1.88844	-1.28703	0.198082	0.99999	GNA15
ENSG00000152240	986.396	0.189903	0.147574	1.28683	0.198152	0.99999	HAUS1
ENSG00000227815	0.786921	3.09049	2.40194	1.28666	0.198211	0.99999	AL359265.1
ENSG00000234492	10.0985	-0.888093	0.690557	-1.28605	0.198425	0.99999	RPL34-AS1
ENSG00000176896	104.114	-0.351697	0.273495	-1.28593	0.198466	0.99999	TCEANC
ENSG00000122033	949.956	0.181548	0.141186	1.28588	0.198487	0.99999	MTIF3
ENSG00000145681	52.7703	-1.31027	1.01938	-1.28536	0.198668	0.99999	HAPLN1
ENSG00000281100	1.60113	-1.78612	1.38976	-1.2852	0.198721	0.99999	AC105749.1
ENSG00000287915	6.36039	1.74197	1.35641	1.28425	0.199056	0.99999	AC037433.1
ENSG00000284989	11.1958	-1.99768	1.55559	-1.28419	0.199074	0.99999	AL451062.4
ENSG00000283251	3.69808	2.19921	1.71257	1.28416	0.199087	0.99999	AC008687.7
ENSG00000100024	10.1462	-0.914904	0.712568	-1.28395	0.199159	0.99999	UPB1
ENSG00000221930	4.94733	-0.944205	0.735552	-1.28367	0.199258	0.99999	DENND10P1
ENSG00000254959	4.46248	3.94588	3.07441	1.28346			INMT-MINDY4
ENSG00000234911	28.8679	-0.493202	0.384569	-1.28248	0.199675	0.99999	TEX21P
ENSG00000265728	2.82382	-1.68169	1.31155	-1.28222	0.199765	0.99999	AP001099.1
ENSG00000241520	3.82015	1.17002	0.912491	1.28222	0.199765	0.99999	AC098820.4
ENSG00000070808	253.039	-0.426496	0.332642	-1.28215	0.199791	0.99999	CAMK2A
ENSG00000268287	4.27815	-1.44958	1.13076	-1.28195	0.19986	0.99999	AC008687.3
ENSG00000249476	25.7791	-0.655921	0.511716	-1.28181	0.19991	0.99999	AC008467.1
ENSG00000163817	3.11096	-1.625	1.26799	-1.28156	0.199996	0.99999	SLC6A20
ENSG00000125780	2.86377	-1.4383	1.1223	-1.28156	0.199996	0.99999	TGM3
ENSG00000283706	1.3581	-3.91242	3.05353	-1.28128	0.200095	0.99999	PRSS50
ENSG00000196458	1315.26	-0.244815	0.191087	-1.28117	0.200134	0.99999	ZNF605
ENSG00000162065	1215.61	-0.254795	0.198898	-1.28103	0.200182	0.99999	TBC1D24
ENSG00000240370	206.497	0.251151	0.196107	1.28069	0.200303	0.99999	RPL13P5
ENSG00000115718	7.0785	1.4388	1.12347	1.28068	0.200307	0.99999	PROC
ENSG00000265073	1.56506	-2.38713	1.8647	-1.28017	0.200485	0.99999	AC010761.2
ENSG00000176020	137.974	-1.43318	1.11964	-1.28004	0.200533	0.99999	AMIGO3
ENSG00000273254	6.27262	1.02313	0.799306	1.28002	0.200539	0.99999	AF129075.3
ENSG00000262312	8.63626	-0.844289	0.659734	-1.27974	0.200636	0.99999	AC004494.1
ENSG00000240950	1.57699	-1.71357	1.33932	-1.27944	0.200743	0.99999	AC021074.1
ENSG00000279882	2.59083	1.39669	1.09177	1.27929	0.200795	0.99999	AC112702.1
ENSG00000272281	8.16247	-2.12979	1.66563	-1.27867	0.201013	0.99999	TPTE2P2
ENSG00000245888	10.8346	-0.969785	0.758572	-1.27844	0.201096	0.99999	NSMCE1-DT
ENSG00000258957	7.81947	-1.04212	0.815199	-1.27836	0.201123	0.99999	AL359317.2
ENSG00000287760	10.5083	0.910012	0.712252	1.27765	0.201371	0.99999	AC099521.4
ENSG00000151005	2.54627	1.55781	1.21958	1.27734	0.201484	0.99999	TKTL2
ENSG00000168734	1750.29	0.130704	0.102373	1.27674	0.201693	0.99999	PKIG
ENSG00000146453	4.12956	-1.2778	1.00105	-1.27646	0.201794	0.99999	PNLDC1
ENSG00000140015	20.404	0.852318	0.667823	1.27626	0.201862	0.99999	KCNH5
ENSG00000169181	8.4049	-1.14328	0.895811	-1.27625	0.201866	0.99999	GSG1L
ENSG00000283913	9.30976	-1.07246	0.840541	-1.27592	0.201985	0.99999	AL512662.2
ENSG00000116539	5395.84	-0.18342	0.143768	-1.27581	0.202023	0.99999	ASH1L
ENSG00000173261	27.9446	-0.491634	0.38538	-1.27571	0.202057	0.99999	PLAC8L1
ENSG00000254779	1.89265	4.34168	3.40352	1.27565	0.20208	0.99999	EGLN1P1
ENSG00000233614	2.70338	2.52236	1.97782	1.27532	0.202196	0.99999	DDX11L10
ENSG00000197530	2551.46	-0.233029	0.182748	-1.27514	0.202261	0.99999	MIB2
ENSG00000219023	0.944805	2.40853	1.889	1.27503	0.2023	0.99999	AL033519.3
ENSG00000254094	1.31809	-2.14439	1.68192	-1.27497	0.202321	0.99999	AC078852.2
ENSG00000108381	6.58826	1.58065	1.23983	1.27489	0.20235	0.99999	ASPA
ENSG00000261202	3.15152	1.30643	1.02537	1.27411	0.202625	0.99999	Z83847.1
ENSG00000250519	17.6077	-1.34143	1.0534	-1.27343	0.202865	0.99999	AP002784.1
ENSG00000129559	3576.23	0.137161	0.107724	1.27327	0.202923	0.99999	NEDD8
ENSG00000277283	180.513	0.209729	0.164725	1.27321	0.202944	0.99999	AC004812.2
ENSG00000177025	28.5905	-0.587916	0.461828	-1.27302	0.203011	0.99999	C19orf18
ENSG00000177542	1227.8	-0.179911	0.141326	-1.27302	0.203011	0.99999	SLC25A22
ENSG00000232803	1.14377	-2.45742	1.93166	-1.27218	0.203309	0.99999	SLCO4A1-AS1
ENSG00000230562	3.4942	-1.3218	1.03902	-1.27216	0.203318	0.99999	FAM133DP
ENSG00000263826	8.03191	0.735356	0.578211	1.27178	0.203452	0.99999	AC112907.3
ENSG00000101251	4.18999	1.37501	1.08123	1.27171	0.203475	0.99999	SEL1L2
ENSG00000179698	124.429	-0.469447	0.369167	-1.27164	0.203502	0.99999	WDR97
ENSG00000267201	1.00816	2.49741	1.964	1.27159	0.203519	0.99999	LINC01775
ENSG00000268324	1.43046	2.57098	2.02219	1.27139	0.203591	0.99999	LRRC2-AS1
ENSG00000100297	2191.11	0.273012	0.214948	1.27013	0.204039	0.99999	MCM5
ENSG00000178904	3312.26	-0.276415	0.217639	-1.27006	0.204062	0.99999	DPY19L3
ENSG00000232046	10.9834	0.740605	0.583134	1.27004	0.20407	0.99999	LINC01798
ENSG00000273840	3.51174	2.15303	1.69559	1.26978	0.204163	0.99999	AF254983.1
ENSG00000285458	40.4906	0.448632	0.353442	1.26932	0.204327	0.99999	AC093827.5
ENSG00000143355	30.0801	0.688727	0.542654	1.26918	0.204376	0.99999	LHX9
ENSG00000279250	3.0357	-1.4494	1.14245	-1.26869	0.204553	0.99999	AC022919.1
ENSG00000257815	114.178	0.508465	0.400891	1.26834	0.204677	0.99999	CNOT2-DT
ENSG00000206187	2.20113	1.85638	1.46374	1.26824	0.204712	0.99999	LINC02346
ENSG00000274653	6.47685	-0.736996	0.581213	-1.26803	0.204787	0.99999	AC106782.5
ENSG00000169203	1121.57	-0.267178	0.21077	-1.26763	0.204929	0.99999	NPIPB12
ENSG00000134326	39.6111	0.736384	0.58116	1.26709	0.205122	0.99999	CMPK2
ENSG00000164068	2066.18	-0.145165	0.114593	-1.26679	0.205229	0.99999	RNF123
ENSG00000135390	5247.35	0.143204	0.113095	1.26622	0.205434	0.99999	ATP5MC2
ENSG00000255621	4.53806	1.20892	0.954923	1.26599	0.205517	0.99999	AC023790.2
ENSG00000184774	0.939207	-2.64656	2.0905	-1.26599	0.205517	0.99999	MGAT4EP
ENSG00000255293	0.766712	-3.07831	2.43186	-1.26583	0.205575	0.99999	WIZP1
ENSG00000285870	4.03236	-1.15695	0.914193	-1.26554	0.205677	0.99999	AC012673.1
ENSG00000237238	132.326	0.380658	0.300948	1.26486	0.20592	0.99999	BMS1P10
ENSG00000166763	7.1849	-2.21495	1.75199	-1.26425	0.20614	0.99999	STRCP1
ENSG00000232907	4.159	1.34678	1.06563	1.26383	0.206289	0.99999	DLGAP4-AS1
ENSG00000109424	3.37083	1.55369	1.22971	1.26346	0.206424	0.99999	UCP1
ENSG00000256293	1.03719	-2.61049	2.06652	-1.26323	0.206506	0.99999	AC135279.3
ENSG00000227742	6.5401	-1.13362	0.897458	-1.26314	0.206538	0.99999	CALR4P
ENSG00000229127	43.9562	-0.377043	0.298601	-1.2627	0.206698	0.99999	KANSL1L-AS1
ENSG00000272384	11.3747	0.947536	0.750505	1.26253	0.206758	0.99999	AC016405.3
ENSG00000243886	1.28618	-3.82516	3.02987	-1.26248	0.206776	0.99999	AC117440.1
ENSG00000167965	2015.43	0.161946	0.128289	1.26235	0.206823	0.99999	MLST8
ENSG00000162804	105.028	-0.842593	0.667708	-1.26192	0.206978	0.99999	SNED1
ENSG00000286231	83.7435	-0.400373	0.317299	-1.26182	0.207015	0.99999	AL445423.3
ENSG00000266968	4.96506	-1.06036	0.840417	-1.26171	0.207053	0.99999	AC023421.1
ENSG00000287616	5.05506	1.56178	1.23802	1.26151	0.207124	0.99999	AL357522.1
ENSG00000275029	1.33579	3.01799	2.39237	1.2615	0.207127	0.99999	HMGB1P24
ENSG00000124092	1.58965	-2.16752	1.71822	-1.26149	0.207132	0.99999	CTCFL
ENSG00000188937	1.43848	2.14645	1.70212	1.26105	0.207292	0.99999	NYX
ENSG00000285151	1.35055	3.84852	3.05247	1.26079	0.207385	0.99999	AC140134.1
ENSG00000171827	580.464	-0.199184	0.157997	-1.26069	0.207422	0.99999	ZNF570
ENSG00000246763	8.92173	0.898312	0.712752	1.26034	0.207546	0.99999	RGMB-AS1
ENSG00000228536	2.64844	1.86336	1.4786	1.26021	0.207592	0.99999	LYPLAL1-AS1
ENSG00000157388	47.8837	-0.621001	0.492812	-1.26012	0.207627	0.99999	CACNA1D
ENSG00000259515	0.758694	-3.06441	2.43198	-1.26005	0.207651	0.99999	AL117209.1
ENSG00000163793	0.815202	2.53347	2.01089	1.25987	0.207716	0.99999	DNAJC5G
ENSG00000257894	31.509	0.528146	0.419282	1.25964	0.207798	0.99999	AC027288.3
ENSG00000229196	3.08938	-1.83074	1.45338	-1.25964	0.207799	0.99999	AC087071.1
ENSG00000265203	1.29408	-2.03471	1.61569	-1.25935	0.207905	0.99999	RBP3
ENSG00000113658	4278.21	-0.14151	0.112378	-1.25924	0.207944	0.99999	SMAD5
ENSG00000257069	2.44726	-1.82391	1.44862	-1.25906	0.208008	0.99999	AP001453.3
ENSG00000171566	3113.16	0.184714	0.146718	1.25897	0.208041	0.99999	PLRG1
ENSG00000223723	0.998552	2.50918	1.99357	1.25864	0.208162	0.99999	BX842568.2
ENSG00000255343	0.970199	-2.47584	1.96719	-1.25857	0.208185	0.99999	AC234917.1
ENSG00000278716	1.57638	-2.34433	1.86309	-1.25831	0.208281	0.99999	AC133540.1
ENSG00000253917	1.00097	2.50767	1.99327	1.25807	0.208368	0.99999	AC226119.1
ENSG00000161929	1.28484	3.11756	2.47842	1.25788	0.208435	0.99999	SCIMP
ENSG00000241770	1.31659	2.05829	1.63646	1.25777	0.208475	0.99999	AC104411.2
ENSG00000136197	207.424	0.335717	0.266917	1.25776	0.208479	0.99999	C7orf25
ENSG00000165874	44.2244	1.09588	0.871298	1.25776	0.20848	0.99999	SHLD2P1
ENSG00000080947	653.246	-0.340525	0.270747	-1.25773	0.208491	0.99999	CROCCP3
ENSG00000183963	1257.31	-0.158713	0.126214	-1.25749	0.208576	0.99999	SMTN
ENSG00000255670	3.05488	-1.58668	1.26223	-1.25704	0.208739	0.99999	AC007619.1
ENSG00000285799	10.3028	-0.856016	0.681163	-1.2567	0.208863	0.99999	AL645929.3
ENSG00000278797	1.01251	2.49769	1.98772	1.25656	0.208912	0.99999	AC011551.1
ENSG00000151067	1358.21	-0.287705	0.229049	-1.25608	0.209085	0.99999	CACNA1C
ENSG00000275580	7.87538	-0.823017	0.655386	-1.25578	0.209197	0.99999	AC022306.2
ENSG00000136250	8.51414	-1.19507	0.951709	-1.25571	0.209222	0.99999	AOAH
ENSG00000258777	4.12384	0.929832	0.740566	1.25557	0.209272	0.99999	HIF1A-AS1
ENSG00000143107	3.45583	-1.07052	0.852644	-1.25554	0.209285	0.99999	FNDC7
ENSG00000279339	0.751837	-3.05406	2.43261	-1.25546	0.209311	0.99999	AC100788.2
ENSG00000204380	1.55681	3.29678	2.62628	1.2553	0.209369	0.99999	PKP4-AS1
ENSG00000272030	19.2443	0.722873	0.575981	1.25503	0.209469	0.99999	AL162258.2
ENSG00000232093	19.7177	-0.604817	0.482124	-1.25448	0.209666	0.99999	DCST1-AS1
ENSG00000130311	2227.13	0.117692	0.0938225	1.25442	0.209691	0.99999	DDA1
ENSG00000273724	0.750565	-3.05071	2.43232	-1.25424	0.209755	0.99999	AC106782.4
ENSG00000255553	2.05963	-2.61251	2.08313	-1.25413	0.209795	0.99999	LINC02733
ENSG00000164082	47.9338	-0.393128	0.313521	-1.25391	0.209873	0.99999	GRM2
ENSG00000273733	9.35774	-0.810934	0.646834	-1.2537	0.209952	0.99999	AC011472.4
ENSG00000257315	4406.45	-0.283258	0.225966	-1.25354	0.210009	0.99999	ZBED6
ENSG00000235701	5.11061	-1.22311	0.976122	-1.25303	0.210194	0.99999	PCBP2P1
ENSG00000243370	0.94456	2.45462	1.95914	1.25291	0.21024	0.99999	RN7SL775P
ENSG00000137038	1599.74	0.285085	0.227568	1.25275	0.210297	0.99999	DMAC1
ENSG00000257341	9.40447	-0.95221	0.76015	-1.25266	0.210329	0.99999	AL928654.3
ENSG00000114796	2024.13	-0.327812	0.261714	-1.25256	0.210366	0.99999	KLHL24
ENSG00000074755	3984.11	-0.170879	0.136443	-1.25239	0.210428	0.99999	ZZEF1
ENSG00000138780	753.807	-0.199097	0.158974	-1.25239	0.210429	0.99999	GSTCD
ENSG00000072818	33.641	0.927761	0.740853	1.25229	0.210465	0.99999	ACAP1
ENSG00000236710	2.26449	-1.75789	1.40393	-1.25212	0.210526	0.99999	AC108448.2
ENSG00000268129	27.641	0.432992	0.345923	1.2517	0.210678	0.99999	AC026304.1
ENSG00000171453	989.513	0.295064	0.235805	1.25131	0.210822	0.99999	POLR1C
ENSG00000255327	0.78427	3.06129	2.44653	1.25128	0.210832	0.99999	LINC02697
ENSG00000271533	716.267	-0.278924	0.222924	-1.25121	0.210859	0.99999	Z83843.1
ENSG00000101493	2042.46	-0.255585	0.204315	-1.25094	0.210958	0.99999	ZNF516
ENSG00000159618	2.27417	-1.47487	1.17918	-1.25076	0.211021	0.99999	ADGRG5
ENSG00000129317	1457.81	-0.311532	0.2491	-1.25063	0.211068	0.99999	PUS7L
ENSG00000230314	4.74624	-1.06771	0.853836	-1.25048	0.211124	0.99999	ELOVL2-AS1
ENSG00000279753	1.32543	-2.08797	1.66988	-1.25038	0.211162	0.99999	AC011558.1
ENSG00000265142	3.61998	-2.24705	1.79821	-1.2496	0.211445	0.99999	MIR133A1HG
ENSG00000279568	9.15879	-0.941272	0.75329	-1.24955	0.211465	0.99999	AC093525.9
ENSG00000100558	5.90725	-0.930465	0.744664	-1.24951	0.211479	0.99999	PLEK2
ENSG00000034510	32052.4	0.191193	0.153022	1.24945	0.211501	0.99999	TMSB10
ENSG00000273680	19.6411	-0.615624	0.49289	-1.24901	0.211662	0.99999	AC009318.2
ENSG00000129214	18.6377	-0.586074	0.469291	-1.24885	0.21172	0.99999	SHBG
ENSG00000135441	1409.68	0.213996	0.171377	1.24869	0.211779	0.99999	BLOC1S1
ENSG00000258875	6.13763	-1.26848	1.01656	-1.24782	0.212097	0.99999	AL135818.1
ENSG00000277767	15.509	-0.485107	0.388863	-1.2475	0.212214	0.99999	AL442128.2
ENSG00000114554	10999.6	-0.213585	0.171238	-1.2473	0.212287	0.99999	PLXNA1
ENSG00000253213	3.72722	-1.27184	1.01975	-1.2472	0.212324	0.99999	AC010306.1
ENSG00000275882	106.91	-0.525328	0.421211	-1.24718	0.21233	0.99999	IKBKGP1
ENSG00000272861	1.67679	2.42076	1.94102	1.24716	0.21234	0.99999	AC012360.2
ENSG00000158813	19.7419	0.848473	0.680332	1.24714	0.212345	0.99999	EDA
ENSG00000230578	2.17938	-2.22877	1.78796	-1.24654	0.212565	0.99999	AC234781.5
ENSG00000272896	17.3168	-0.522667	0.419395	-1.24624	0.212675	0.99999	AL355987.3
ENSG00000169218	4.75317	1.35984	1.09147	1.24588	0.212808	0.99999	RSPO1
ENSG00000106459	847.21	-0.176674	0.14182	-1.24576	0.212853	0.99999	NRF1
ENSG00000170419	25.3777	-0.645574	0.518304	-1.24555	0.212929	0.99999	VSTM2A
ENSG00000249502	5.60205	-0.863069	0.69335	-1.24478	0.213212	0.99999	AC006160.1
ENSG00000233954	257.373	0.201046	0.161524	1.24468	0.213248	0.99999	UQCRHL
ENSG00000135436	15.544	0.749101	0.60186	1.24464	0.213263	0.99999	FAM186B
ENSG00000174004	4.3845	1.29796	1.04341	1.24396	0.213515	0.99999	NRROS
ENSG00000255471	17.4766	-0.551079	0.443018	-1.24392	0.213529	0.99999	AP001528.1
ENSG00000262903	43.149	-0.426454	0.342842	-1.24388	0.213544	0.99999	AC027796.4
ENSG00000156689	27.1055	-0.549517	0.441869	-1.24362	0.213639	0.99999	GLYATL2
ENSG00000149573	6.29839	0.888102	0.714229	1.24344	0.213705	0.99999	MPZL2
ENSG00000171487	0.734864	-3.02568	2.43335	-1.24342	0.213712	0.99999	NLRP5
ENSG00000267892	14.9732	-0.711908	0.572723	-1.24302	0.213859	0.99999	AC022144.1
ENSG00000186994	25.7875	0.652359	0.524847	1.24295	0.213886	0.99999	KANK3
ENSG00000277067	335.041	1.57149	1.2648	1.24248	0.21406	0.99999	CU634019.2
ENSG00000253174	0.833734	3.13707	2.52492	1.24244	0.214073	0.99999	AC009630.2
ENSG00000198546	760.75	0.174176	0.140198	1.24236	0.214103	0.99999	ZNF511
ENSG00000175344	105.832	-0.467235	0.376093	-1.24234	0.214111	0.99999	CHRNA7
ENSG00000281741	1.32619	3.8306	3.0835	1.24229	0.21413	0.99999	AC241377.4
ENSG00000285881	0.771688	3.0389	2.44671	1.24204	0.214223	0.99999	AC105206.3
ENSG00000101945	394.268	0.177079	0.142603	1.24176	0.214325	0.99999	SUV39H1
ENSG00000269038	9.42416	0.669204	0.538936	1.24171	0.214343	0.99999	AP001462.1
ENSG00000155307	3.00156	-1.47205	1.18573	-1.24147	0.214432	0.99999	SAMSN1
ENSG00000180747	1164.89	-0.371861	0.299557	-1.24137	0.214469	0.99999	SMG1P3
ENSG00000258903	1.2843	-2.14749	1.72999	-1.24133	0.214482	0.99999	AL390816.2
ENSG00000128242	13.1185	0.707523	0.570284	1.24065	0.214735	0.99999	GAL3ST1
ENSG00000154359	1476.48	0.19005	0.153198	1.24056	0.21477	0.99999	LONRF1
ENSG00000261130	0.769312	3.03506	2.44674	1.24045	0.214808	0.99999	AC140504.1
ENSG00000101843	2087.34	0.192482	0.155182	1.24036	0.214841	0.99999	PSMD10
ENSG00000228208	3.37965	-1.10422	0.890296	-1.24029	0.21487	0.99999	C1orf143
ENSG00000220749	1.97031	-1.48128	1.19443	-1.24016	0.214917	0.99999	RPL21P28
ENSG00000183246	9.33337	-2.32788	1.87714	-1.24012	0.21493	0.99999	RIMBP3C
ENSG00000206073	0.934666	-2.55694	2.06259	-1.23967	0.215096	0.99999	SERPINB4
ENSG00000138085	2763.64	0.164704	0.132875	1.23954	0.215147	0.99999	ATRAID
ENSG00000242628	21.9053	1.07696	0.86918	1.23906	0.215325	0.99999	AC009228.1
ENSG00000287299	4.64721	1.25251	1.01087	1.23904	0.215332	0.99999	AC012459.1
ENSG00000257935	25.6878	0.558498	0.450868	1.23872	0.21545	0.99999	LHX5-AS1
ENSG00000231507	4.02649	1.61609	1.30483	1.23854	0.215515	0.99999	LINC01353
ENSG00000203739	52.0712	-0.344555	0.278205	-1.2385	0.215533	0.99999	AL645568.1
ENSG00000228400	1.96547	1.76427	1.42465	1.23839	0.215571	0.99999	AC079154.1
ENSG00000251566	1.27187	-3.80265	3.07094	-1.23827	0.215615	0.99999	HMGB1P35
ENSG00000215845	24.4575	-0.528179	0.426575	-1.23819	0.215647	0.99999	TSTD1
ENSG00000125551	242.072	-0.447081	0.361149	-1.23794	0.215739	0.99999	PLGLB2
ENSG00000255274	1.4693	-3.14873	2.54494	-1.23725	0.215994	0.99999	SMIM35
ENSG00000223984	0.95397	2.45684	1.98618	1.23696	0.2161	0.99999	HNRNPRP1
ENSG00000287411	1.95165	2.06202	1.66736	1.2367	0.216199	0.99999	AL031259.1
ENSG00000104812	2357.29	-0.166528	0.134738	-1.23594	0.216482	0.99999	GYS1
ENSG00000251396	31.3281	0.675138	0.546402	1.23561	0.216605	0.99999	LINC01301
ENSG00000248019	81.3106	-0.541253	0.43805	-1.2356	0.216609	0.99999	FAM13A-AS1
ENSG00000273269	0.724157	-3.0068	2.43374	-1.23546	0.216658	0.99999	AC073283.3
ENSG00000264812	1.75816	-2.05125	1.66037	-1.23542	0.216676	0.99999	AC132938.3
ENSG00000262370	1.07027	2.55957	2.07186	1.23539	0.216684	0.99999	AC108134.3
ENSG00000183128	0.723934	-3.0067	2.43384	-1.23537	0.216692	0.99999	CALHM3
ENSG00000250166	0.725688	-3.00695	2.43426	-1.23526	0.216732	0.99999	AC053513.1
ENSG00000240616	14.7794	0.558073	0.451887	1.23498	0.216837	0.99999	RPS6P25
ENSG00000158517	5.45446	-0.919069	0.744421	-1.23461	0.216976	0.99999	NCF1
ENSG00000079337	72.8166	-0.497798	0.403236	-1.23451	0.217014	0.99999	RAPGEF3
ENSG00000244733	4.34406	-1.21988	0.988177	-1.23448	0.217025	0.99999	AL132656.2
ENSG00000117523	13394.8	-0.103319	0.0836988	-1.23441	0.21705	0.99999	PRRC2C
ENSG00000271830	0.94132	2.39572	1.94116	1.23417	0.217139	0.99999	AC012213.4
ENSG00000262160	2.91214	-1.30405	1.05685	-1.2339	0.217241	0.99999	AC020978.5
ENSG00000279700	44.5228	-0.372416	0.301916	-1.23351	0.217386	0.99999	AC131212.2
ENSG00000010671	3.88492	1.6375	1.32841	1.23268	0.217694	0.99999	BTK
ENSG00000259502	0.945509	2.40251	1.94905	1.23266	0.217704	0.99999	AL132640.2
ENSG00000185960	0.901065	-2.57506	2.08905	-1.23264	0.217709	0.99999	SHOX
ENSG00000182450	3.212	1.38048	1.12024	1.2323	0.217836	0.99999	KCNK4
ENSG00000083454	35.0476	-0.40797	0.331133	-1.23204	0.217932	0.99999	P2RX5
ENSG00000185477	61.4179	0.332442	0.26984	1.232	0.217951	0.99999	GPRIN3
ENSG00000166473	36.4563	-0.850145	0.690217	-1.23171	0.218059	0.99999	PKD1L2
ENSG00000103168	2896.87	-0.152555	0.123882	-1.23146	0.218152	0.99999	TAF1C
ENSG00000108021	4792.84	-0.205079	0.166558	-1.23128	0.218219	0.99999	TASOR2
ENSG00000172717	15.1957	-0.517794	0.420669	-1.23088	0.218367	0.99999	FAM71D
ENSG00000235833	0.717417	-2.99502	2.43407	-1.23046	0.218525	0.99999	AC017099.1
ENSG00000260996	4.05065	-1.00032	0.813105	-1.23025	0.218605	0.99999	BX255925.1
ENSG00000230629	13.2765	0.734645	0.597219	1.23011	0.218656	0.99999	RPS23P8
ENSG00000132661	508.033	0.190086	0.154548	1.22995	0.218715	0.99999	NXT1
ENSG00000183891	105.321	-0.28022	0.227891	-1.22962	0.218838	0.99999	TTC32
ENSG00000205822	1.25864	-2.18547	1.77784	-1.22928	0.218966	0.99999	TPTE2P6
ENSG00000227383	1.70695	-1.82387	1.48372	-1.22926	0.218975	0.99999	AL353662.1
ENSG00000153060	6.04067	-0.837291	0.68117	-1.22919	0.218999	0.99999	TEKT5
ENSG00000124574	1668.49	-0.131067	0.106633	-1.22913	0.219021	0.99999	ABCC10
ENSG00000233325	5.88648	0.891682	0.725735	1.22866	0.219199	0.99999	MIPEPP3
ENSG00000177106	381.648	-0.308563	0.251171	-1.22849	0.219261	0.99999	EPS8L2
ENSG00000287665	13.1768	-0.84374	0.687072	-1.22802	0.219438	0.99999	AC092428.1
ENSG00000123815	1442.11	-0.225414	0.183624	-1.22758	0.219604	0.99999	COQ8B
ENSG00000184900	3619.54	0.127099	0.103538	1.22755	0.219614	0.99999	SUMO3
ENSG00000106038	0.969726	2.42979	1.97945	1.22751	0.219633	0.99999	EVX1
ENSG00000168612	437.343	0.161678	0.131719	1.22745	0.219654	0.99999	ZSWIM1
ENSG00000283526	0.713046	-2.98836	2.43468	-1.22741	0.219667	0.99999	PRRT1B
ENSG00000255624	3.03583	-1.61895	1.31909	-1.22732	0.219701	0.99999	AC073585.1
ENSG00000074276	11.6673	1.27146	1.03639	1.22682	0.219892	0.99999	CDHR2
ENSG00000167645	1638.91	0.142767	0.116379	1.22674	0.219919	0.99999	YIF1B
ENSG00000272382	4.91038	1.3126	1.07008	1.22664	0.21996	0.99999	AC025171.5
ENSG00000260924	33.4134	0.420767	0.343039	1.22659	0.219978	0.99999	LINC01311
ENSG00000109684	2.70884	1.94444	1.58527	1.22657	0.219986	0.99999	CLNK
ENSG00000054938	2.42411	1.40623	1.14712	1.22588	0.220245	0.99999	CHRDL2
ENSG00000282807	1.69125	4.1744	3.40598	1.22561	0.220347	0.99999	AC008993.3
ENSG00000204623	367.145	-0.220961	0.180345	-1.22521	0.220496	0.99999	ZNRD1ASP
ENSG00000270761	2.482	1.46799	1.19862	1.22473	0.220676	0.99999	AL355353.2
ENSG00000235734	1.2683	-1.97229	1.61043	-1.2247	0.220689	0.99999	HMGN1P36
ENSG00000253309	2.35568	-1.53733	1.25537	-1.2246	0.220725	0.99999	SERPINE3
ENSG00000253554	2.11755	1.70768	1.39472	1.22439	0.220806	0.99999	LINC01414
ENSG00000230666	1.23096	2.41516	1.97281	1.22422	0.220869	0.99999	CEACAM22P
ENSG00000213888	212.389	-0.328533	0.268391	-1.22408	0.220921	0.99999	LINC01521
ENSG00000273243	9.51927	-0.606676	0.495661	-1.22397	0.220962	0.99999	Z82243.1
ENSG00000197599	45.4481	0.600901	0.490965	1.22392	0.220983	0.99999	CCDC154
ENSG00000266236	14.9376	-0.533157	0.43563	-1.22388	0.220999	0.99999	NARF-IT1
ENSG00000254533	1.01271	2.54692	2.08119	1.22378	0.221034	0.99999	AF186192.1
ENSG00000225761	5.27415	-0.822584	0.672295	-1.22355	0.221123	0.99999	AL596247.1
ENSG00000226650	1.33209	-2.07188	1.69372	-1.22327	0.221227	0.99999	KIF4B
ENSG00000228835	0.707147	-2.97797	2.43501	-1.22298	0.221336	0.99999	AC012123.1
ENSG00000116353	922.581	0.249694	0.204247	1.22251	0.221515	0.99999	MECR
ENSG00000163141	36.3019	-0.81258	0.664807	-1.22228	0.221602	0.99999	BNIPL
ENSG00000263843	80.6747	-0.359262	0.293968	-1.22211	0.221665	0.99999	AC022211.3
ENSG00000278576	39.5627	-0.41341	0.338381	-1.22173	0.221811	0.99999	AL162171.3
ENSG00000157107	683.058	-0.324284	0.265479	-1.22151	0.221895	0.99999	FCHO2
ENSG00000241163	18.8012	-1.08356	0.887261	-1.22124	0.221995	0.99999	LINC00877
ENSG00000180712	5.68191	1.08416	0.887827	1.22114	0.222034	0.99999	LINC02363
ENSG00000253106	47.4954	-0.290437	0.237848	-1.22111	0.222046	0.99999	AC090198.1
ENSG00000177058	600.594	0.20405	0.167173	1.22059	0.222241	0.99999	SLC38A9
ENSG00000149639	6169.34	-0.243371	0.199422	-1.22038	0.22232	0.99999	SOGA1
ENSG00000183648	1008.81	0.170236	0.139496	1.22037	0.222325	0.99999	NDUFB1
ENSG00000133678	920.547	0.13731	0.112523	1.22029	0.222356	0.99999	TMEM254
ENSG00000197757	21.2325	-0.503302	0.41274	-1.21942	0.222686	0.99999	HOXC6
ENSG00000228423	0.762719	3.04954	2.50117	1.21925	0.22275	0.99999	AL357552.3
ENSG00000255367	0.745535	2.9846	2.44847	1.21896	0.222858	0.99999	AC127526.2
ENSG00000273211	7.61015	-0.728042	0.597349	-1.21879	0.222924	0.99999	AC137630.4
ENSG00000255073	49.5051	-0.993062	0.814948	-1.21856	0.223011	0.99999	ZFP91-CNTF
ENSG00000244671	2.30294	-1.36954	1.12391	-1.21855	0.223016	0.99999	RN7SL280P
ENSG00000256984	0.737708	2.9829	2.44835	1.21833	0.223098	0.99999	AC008013.3
ENSG00000111832	1909.84	0.194372	0.159644	1.21753	0.223402	0.99999	RWDD1
ENSG00000222020	6.71495	0.831671	0.683127	1.21745	0.223434	0.99999	HDAC4-AS1
ENSG00000254876	32.1971	-0.677678	0.557011	-1.21663	0.223744	0.99999	SUGT1P4-STRA6LP
ENSG00000250237	2.44199	-1.3015	1.06979	-1.2166	0.223756	0.99999	AC010273.3
ENSG00000162438	3.55625	1.51284	1.24354	1.21656	0.223773	0.99999	CTRC
ENSG00000253842	3.09814	-1.47533	1.21276	-1.21651	0.223791	0.99999	AP003472.2
ENSG00000163131	38.4505	0.753599	0.61949	1.21648	0.223801	0.99999	CTSS
ENSG00000255364	1.28713	2.91192	2.39376	1.21646	0.223808	0.99999	SMILR
ENSG00000223834	13.3774	0.804158	0.661063	1.21646	0.223809	0.99999	AL161935.1
ENSG00000203616	0.758887	3.04227	2.50128	1.21628	0.223877	0.99999	RHOT1P2
ENSG00000185010	195.925	0.460331	0.378528	1.21611	0.223943	0.99999	F8
ENSG00000278915	11.827	-0.696636	0.572898	-1.21599	0.22399	0.99999	AC005609.3
ENSG00000203896	480.482	-0.271541	0.223323	-1.21591	0.224019	0.99999	LIME1
ENSG00000204435	4060.85	0.111977	0.0920973	1.21585	0.224042	0.99999	CSNK2B
ENSG00000278107	9.90746	0.669123	0.55037	1.21577	0.224073	0.99999	AC027575.3
ENSG00000188873	1.22557	1.96119	1.61329	1.21564	0.224121	0.99999	RPL10AP2
ENSG00000272638	12.5914	-0.831336	0.684003	-1.2154	0.224214	0.99999	AC006027.1
ENSG00000287830	1.29092	-2.95211	2.42902	-1.21535	0.224234	0.99999	AC007218.3
ENSG00000253347	1.71147	2.41053	1.98352	1.21528	0.22426	0.99999	AC040934.1
ENSG00000166523	1.84702	-3.89939	3.20939	-1.21499	0.224369	0.99999	CLEC4E
ENSG00000278434	16.397	-0.548842	0.451941	-1.21441	0.22459	0.99999	AC023830.3
ENSG00000197520	0.776812	-3.02799	2.49347	-1.21437	0.224606	0.99999	FAM177B
ENSG00000241095	1.87546	-2.03151	1.67305	-1.21426	0.224648	0.99999	CYP51A1P1
ENSG00000225647	3.07848	1.79099	1.47537	1.21392	0.224777	0.99999	AC005487.1
ENSG00000257542	1.32108	-2.07388	1.70896	-1.21353	0.224927	0.99999	OR7E47P
ENSG00000114124	3.63556	-1.26775	1.04483	-1.21336	0.224992	0.99999	GRK7
ENSG00000274808	40.1524	-0.445108	0.366841	-1.21335	0.224995	0.99999	TBC1D3B
ENSG00000231560	1.24901	-2.07971	1.71449	-1.21302	0.225122	0.99999	CLEC12A-AS1
ENSG00000141738	10.2082	-0.846519	0.697936	-1.21289	0.225172	0.99999	GRB7
ENSG00000176884	30.9507	-0.688876	0.568105	-1.21259	0.225288	0.99999	GRIN1
ENSG00000110169	75.3252	-0.330802	0.27281	-1.21257	0.225293	0.99999	HPX
ENSG00000276846	19.6872	0.875034	0.721899	1.21213	0.225464	0.99999	AC016590.3
ENSG00000268496	39.0396	-0.498858	0.41164	-1.21188	0.225559	0.99999	AC245884.9
ENSG00000197747	7606.68	0.177029	0.146083	1.21184	0.225574	0.99999	S100A10
ENSG00000104133	3709.51	-0.156474	0.129128	-1.21178	0.225598	0.99999	SPG11
ENSG00000213260	1.34844	-2.11714	1.74735	-1.21163	0.225655	0.99999	YWHAZP5
ENSG00000281593	1.23859	3.74132	3.08799	1.21157	0.225677	0.99999	AC006978.2
ENSG00000145850	0.764061	-3.02886	2.50029	-1.2114	0.225742	0.99999	TIMD4
ENSG00000270135	5.69281	0.937509	0.774164	1.211	0.225897	0.99999	AC078795.3
ENSG00000171246	65.6094	-0.672551	0.555401	-1.21093	0.225922	0.99999	NPTX1
ENSG00000201098	2.78437	1.50026	1.23903	1.21084	0.225958	0.99999	RNY1
ENSG00000197124	376.801	0.244594	0.20201	1.2108	0.225972	0.99999	ZNF682
ENSG00000234350	13.6101	0.661699	0.546522	1.21075	0.225993	0.99999	AC007405.2
ENSG00000250260	1.44121	2.25895	1.86607	1.21054	0.226072	0.99999	AC113382.2
ENSG00000069424	547.17	0.206854	0.17099	1.20974	0.226377	0.99999	KCNAB2
ENSG00000263620	100.75	-0.432556	0.357572	-1.2097	0.226393	0.99999	AC129492.3
ENSG00000122188	6.07797	-1.12089	0.926583	-1.2097	0.226394	0.99999	LAX1
ENSG00000131203	1.69172	1.94392	1.60719	1.20952	0.226464	0.99999	IDO1
ENSG00000164181	32.6018	0.37422	0.309445	1.20933	0.226537	0.99999	ELOVL7
ENSG00000249786	6.09185	-0.988194	0.817357	-1.20901	0.226659	0.99999	EAF1-AS1
ENSG00000228158	21.5988	0.46502	0.384657	1.20892	0.226693	0.99999	TLE1P1
ENSG00000258983	1.27058	-2.98066	2.46585	-1.20878	0.226748	0.99999	AL162171.2
ENSG00000234936	3.58793	1.12101	0.927487	1.20866	0.226795	0.99999	AC010883.1
ENSG00000285130	112.192	0.770826	0.637836	1.2085	0.226854	0.99999	AL358113.1
ENSG00000287275	15.9522	-1.01688	0.841476	-1.20845	0.226873	0.99999	AC011451.4
ENSG00000285877	28.2699	-0.591292	0.489327	-1.20838	0.226902	0.99999	AC007448.5
ENSG00000226432	1.28586	-2.11425	1.74988	-1.20822	0.226962	0.99999	AC010342.1
ENSG00000241679	1.94183	1.45073	1.20072	1.20822	0.226964	0.99999	AC018450.1
ENSG00000163660	3114.99	0.144531	0.119672	1.20773	0.22715	0.99999	CCNL1
ENSG00000262488	0.916413	-2.43065	2.01271	-1.20765	0.227181	0.99999	AC133065.2
ENSG00000186645	19.5967	-0.883505	0.731822	-1.20727	0.227329	0.99999	SPDYE17
ENSG00000174407	1.32464	3.76513	3.1202	1.2067	0.227549	0.99999	MIR1-1HG
ENSG00000255836	2.5107	1.64671	1.36501	1.20637	0.227677	0.99999	AC131206.1
ENSG00000167910	1.32727	-2.041	1.69207	-1.20622	0.227734	0.99999	CYP7A1
ENSG00000214182	45.6855	0.604613	0.501351	1.20597	0.22783	0.99999	PTMAP5
ENSG00000275709	3.11401	1.3062	1.08342	1.20562	0.227964	0.99999	AC090527.4
ENSG00000286723	2.34272	-1.51876	1.25975	-1.20561	0.227968	0.99999	AL021368.5
ENSG00000213235	0.776271	3.04901	2.52956	1.20535	0.228068	0.99999	EEF1A1P16
ENSG00000160973	5.48171	-0.876583	0.727285	-1.20528	0.228095	0.99999	FOXH1
ENSG00000224271	3.22229	-1.24795	1.0358	-1.20482	0.228275	0.99999	AL117329.1
ENSG00000263680	1.2097	-3.74151	3.10679	-1.2043	0.228474	0.99999	AC007639.1
ENSG00000167644	7.99084	-0.755242	0.627139	-1.20427	0.228487	0.99999	C19orf33
ENSG00000227017	1.2096	-3.7414	3.10682	-1.20426	0.228491	0.99999	AC007036.1
ENSG00000178951	2296.06	-0.188779	0.156796	-1.20397	0.2286	0.99999	ZBTB7A
ENSG00000258162	0.845813	1.96717	1.63484	1.20328	0.228868	0.99999	AC069228.1
ENSG00000264058	20.585	0.478304	0.397545	1.20314	0.228921	0.99999	AC073508.2
ENSG00000140948	2871.38	-0.186254	0.154809	-1.20313	0.228928	0.99999	ZCCHC14
ENSG00000123349	5121.91	0.16848	0.140054	1.20296	0.22899	0.99999	PFDN5
ENSG00000050820	5614.87	-0.140741	0.117012	-1.20279	0.229056	0.99999	BCAR1
ENSG00000064933	989.137	-0.148039	0.123091	-1.20268	0.2291	0.99999	PMS1
ENSG00000253669	28.87	0.753566	0.626635	1.20256	0.229147	0.99999	GASAL1
ENSG00000131469	15993.9	0.205844	0.171173	1.20255	0.229151	0.99999	RPL27
ENSG00000227155	0.740629	3.00988	2.50301	1.20251	0.229167	0.99999	AL161725.1
ENSG00000229372	2.1318	1.57547	1.31046	1.20223	0.229276	0.99999	SZT2-AS1
ENSG00000235453	163.378	0.287966	0.239547	1.20213	0.229314	0.99999	SMIM27
ENSG00000166192	287.062	0.239369	0.199164	1.20187	0.229413	0.99999	SENP8
ENSG00000127366	39.6475	-0.468637	0.389925	-1.20186	0.229416	0.99999	TAS2R5
[truncated: 58,677 more rows]

## Sheet: S21. LPS on astrocytes GSEA
ID	Description	setSize	enrichmentScore	NES	pvalue	p.adjust	qvalues	rank	leading_edge
GOCC_MITOCHONDRIAL_PROTEIN_CONTAINING_COMPLEX	GOCC_MITOCHONDRIAL_PROTEIN_CONTAINING_COMPLEX	279	0.634047	3.08349	1e-10	1.97e-08	1.86e-08	6740	tags=60%, list=18%, signal=49%
GOMF_STRUCTURAL_CONSTITUENT_OF_RIBOSOME	GOMF_STRUCTURAL_CONSTITUENT_OF_RIBOSOME	166	0.661998	3.01673	1e-10	1.97e-08	1.86e-08	6791	tags=69%, list=19%, signal=56%
GOCC_INNER_MITOCHONDRIAL_MEMBRANE_PROTEIN_COMPLEX	GOCC_INNER_MITOCHONDRIAL_MEMBRANE_PROTEIN_COMPLEX	153	0.664125	3.00067	1e-10	1.97e-08	1.86e-08	6740	tags=63%, list=18%, signal=51%
GOCC_RIBOSOMAL_SUBUNIT	GOCC_RIBOSOMAL_SUBUNIT	178	0.653305	2.98879	1e-10	1.97e-08	1.86e-08	6791	tags=69%, list=19%, signal=56%
GOCC_RESPIRASOME	GOCC_RESPIRASOME	99	0.701172	2.94996	1e-10	1.97e-08	1.86e-08	5818	tags=66%, list=16%, signal=55%
GOBP_OXIDATIVE_PHOSPHORYLATION	GOBP_OXIDATIVE_PHOSPHORYLATION	137	0.658561	2.90488	1e-10	1.97e-08	1.86e-08	6524	tags=58%, list=18%, signal=48%
GOCC_CYTOSOLIC_RIBOSOME	GOCC_CYTOSOLIC_RIBOSOME	102	0.676708	2.87184	1e-10	1.97e-08	1.86e-08	7250	tags=74%, list=20%, signal=59%
GOMF_OXIDOREDUCTION_DRIVEN_ACTIVE_TRANSMEMBRANE_TRANSPORTER_ACTIVITY	GOMF_OXIDOREDUCTION_DRIVEN_ACTIVE_TRANSMEMBRANE_TRANSPORTER_ACTIVITY	72	0.710181	2.82938	1e-10	1.97e-08	1.86e-08	6127	tags=69%, list=17%, signal=58%
GOCC_LARGE_RIBOSOMAL_SUBUNIT	GOCC_LARGE_RIBOSOMAL_SUBUNIT	112	0.66054	2.82568	1e-10	1.97e-08	1.86e-08	7250	tags=71%, list=20%, signal=57%
GOCC_RIBOSOME	GOCC_RIBOSOME	214	0.590043	2.78904	1e-10	1.97e-08	1.86e-08	6791	tags=62%, list=19%, signal=51%
GOCC_NADH_DEHYDROGENASE_COMPLEX	GOCC_NADH_DEHYDROGENASE_COMPLEX	49	0.760142	2.78217	1e-10	1.97e-08	1.86e-08	6524	tags=76%, list=18%, signal=62%
GOBP_ATP_SYNTHESIS_COUPLED_ELECTRON_TRANSPORT	GOBP_ATP_SYNTHESIS_COUPLED_ELECTRON_TRANSPORT	90	0.671016	2.7623	1e-10	1.97e-08	1.86e-08	6524	tags=61%, list=18%, signal=50%
GOBP_CYTOPLASMIC_TRANSLATION	GOBP_CYTOPLASMIC_TRANSLATION	146	0.61544	2.75969	1e-10	1.97e-08	1.86e-08	9522	tags=73%, list=26%, signal=54%
GOCC_OXIDOREDUCTASE_COMPLEX	GOCC_OXIDOREDUCTASE_COMPLEX	120	0.634388	2.75677	1e-10	1.97e-08	1.86e-08	6709	tags=61%, list=18%, signal=50%
GOBP_AEROBIC_RESPIRATION	GOBP_AEROBIC_RESPIRATION	184	0.58745	2.71245	1e-10	1.97e-08	1.86e-08	6802	tags=53%, list=19%, signal=44%
GOMF_NADH_DEHYDROGENASE_ACTIVITY	GOMF_NADH_DEHYDROGENASE_ACTIVITY	45	0.747351	2.68276	1e-10	1.97e-08	1.86e-08	6524	tags=78%, list=18%, signal=64%
GOCC_CYTOSOLIC_LARGE_RIBOSOMAL_SUBUNIT	GOCC_CYTOSOLIC_LARGE_RIBOSOMAL_SUBUNIT	58	0.710086	2.68259	1e-10	1.97e-08	1.86e-08	7250	tags=76%, list=20%, signal=61%
GOBP_MITOCHONDRIAL_ELECTRON_TRANSPORT_NADH_TO_UBIQUINONE	GOBP_MITOCHONDRIAL_ELECTRON_TRANSPORT_NADH_TO_UBIQUINONE	51	0.724235	2.67523	1e-10	1.97e-08	1.86e-08	6524	tags=67%, list=18%, signal=55%
GOBP_MITOCHONDRIAL_RESPIRATORY_CHAIN_COMPLEX_ASSEMBLY	GOBP_MITOCHONDRIAL_RESPIRATORY_CHAIN_COMPLEX_ASSEMBLY	94	0.6303	2.61591	1e-10	1.97e-08	1.86e-08	6524	tags=62%, list=18%, signal=51%
GOMF_OXIDOREDUCTASE_ACTIVITY_ACTING_ON_NAD_P_H_QUINONE_OR_SIMILAR_COMPOUND_AS_ACCEPTOR	GOMF_OXIDOREDUCTASE_ACTIVITY_ACTING_ON_NAD_P_H_QUINONE_OR_SIMILAR_COMPOUND_AS_ACCEPTOR	57	0.692087	2.6145	1e-10	1.97e-08	1.86e-08	6524	tags=65%, list=18%, signal=53%
GOMF_ELECTRON_TRANSFER_ACTIVITY	GOMF_ELECTRON_TRANSFER_ACTIVITY	124	0.594503	2.60383	1e-10	1.97e-08	1.86e-08	6146	tags=52%, list=17%, signal=44%
GOBP_RESPIRATORY_ELECTRON_TRANSPORT_CHAIN	GOBP_RESPIRATORY_ELECTRON_TRANSPORT_CHAIN	111	0.600906	2.57341	1e-10	1.97e-08	1.86e-08	6709	tags=54%, list=18%, signal=44%
GOCC_ORGANELLAR_RIBOSOME	GOCC_ORGANELLAR_RIBOSOME	81	0.633075	2.55479	1e-10	1.97e-08	1.86e-08	6739	tags=64%, list=18%, signal=52%
GOCC_U2_TYPE_SPLICEOSOMAL_COMPLEX	GOCC_U2_TYPE_SPLICEOSOMAL_COMPLEX	91	0.616757	2.55078	1e-10	1.97e-08	1.86e-08	6821	tags=56%, list=19%, signal=46%
GOCC_SMALL_RIBOSOMAL_SUBUNIT	GOCC_SMALL_RIBOSOMAL_SUBUNIT	69	0.64326	2.52939	1e-10	1.97e-08	1.86e-08	6714	tags=68%, list=18%, signal=56%
GOBP_CELLULAR_RESPIRATION	GOBP_CELLULAR_RESPIRATION	227	0.532894	2.52699	1e-10	1.97e-08	1.86e-08	6802	tags=47%, list=19%, signal=38%
GOBP_NADH_DEHYDROGENASE_COMPLEX_ASSEMBLY	GOBP_NADH_DEHYDROGENASE_COMPLEX_ASSEMBLY	58	0.665235	2.51316	1.26e-10	2.38e-08	2.25e-08	6524	tags=71%, list=18%, signal=58%
GOMF_PROTON_TRANSPORTING_ATP_SYNTHASE_ACTIVITY_ROTATIONAL_MECHANISM	GOMF_PROTON_TRANSPORTING_ATP_SYNTHASE_ACTIVITY_ROTATIONAL_MECHANISM	17	0.860007	2.44944	2.53e-08	3.57e-06	3.37e-06	3090	tags=71%, list=8%, signal=65%
GOCC_CATALYTIC_STEP_2_SPLICEOSOME	GOCC_CATALYTIC_STEP_2_SPLICEOSOME	87	0.592407	2.42335	4.65e-10	8.24e-08	7.78e-08	6652	tags=49%, list=18%, signal=41%
GOCC_U2_TYPE_CATALYTIC_STEP_2_SPLICEOSOME	GOCC_U2_TYPE_CATALYTIC_STEP_2_SPLICEOSOME	30	0.739513	2.41288	3.06e-08	4.23e-06	3.99e-06	4646	tags=67%, list=13%, signal=58%
GOBP_ELECTRON_TRANSPORT_CHAIN	GOBP_ELECTRON_TRANSPORT_CHAIN	165	0.529768	2.408	1e-10	1.97e-08	1.86e-08	6709	tags=45%, list=18%, signal=37%
GOBP_ATP_SYNTHESIS_COUPLED_PROTON_TRANSPORT	GOBP_ATP_SYNTHESIS_COUPLED_PROTON_TRANSPORT	26	0.761675	2.40323	3.82e-08	5.18e-06	4.89e-06	4721	tags=62%, list=13%, signal=54%
GOCC_PROTON_TRANSPORTING_ATP_SYNTHASE_COMPLEX	GOCC_PROTON_TRANSPORTING_ATP_SYNTHASE_COMPLEX	22	0.794237	2.40259	4.57e-08	6.07e-06	5.73e-06	4721	tags=77%, list=13%, signal=67%
GOMF_RRNA_BINDING	GOMF_RRNA_BINDING	66	0.607611	2.39227	2.33e-09	3.99e-07	3.76e-07	11240	tags=79%, list=31%, signal=55%
GOBP_MITOCHONDRIAL_ATP_SYNTHESIS_COUPLED_PROTON_TRANSPORT	GOBP_MITOCHONDRIAL_ATP_SYNTHESIS_COUPLED_PROTON_TRANSPORT	19	0.81672	2.39185	1.46e-07	1.69e-05	1.59e-05	3090	tags=68%, list=8%, signal=63%
GOCC_CYTOCHROME_COMPLEX	GOCC_CYTOCHROME_COMPLEX	40	0.666682	2.33565	3.96e-07	4.21e-05	3.97e-05	5599	tags=62%, list=15%, signal=53%
GOBP_SPLICEOSOMAL_SNRNP_ASSEMBLY	GOBP_SPLICEOSOMAL_SNRNP_ASSEMBLY	47	0.647293	2.32848	5.69e-08	7.28e-06	6.87e-06	6821	tags=57%, list=19%, signal=47%
GOCC_SPLICEOSOMAL_TRI_SNRNP_COMPLEX	GOCC_SPLICEOSOMAL_TRI_SNRNP_COMPLEX	41	0.660109	2.32621	5.13e-07	5.14e-05	4.85e-05	4304	tags=49%, list=12%, signal=43%
GOCC_MITOCHONDRIAL_LARGE_RIBOSOMAL_SUBUNIT	GOCC_MITOCHONDRIAL_LARGE_RIBOSOMAL_SUBUNIT	54	0.623244	2.31879	7.9e-08	9.41e-06	8.88e-06	7948	tags=70%, list=22%, signal=55%
GOCC_PRECATALYTIC_SPLICEOSOME	GOCC_PRECATALYTIC_SPLICEOSOME	53	0.621901	2.30317	5.16e-08	6.72e-06	6.34e-06	6311	tags=55%, list=17%, signal=45%
GOCC_CYTOSOLIC_SMALL_RIBOSOMAL_SUBUNIT	GOCC_CYTOSOLIC_SMALL_RIBOSOMAL_SUBUNIT	43	0.645987	2.2943	5.07e-07	5.14e-05	4.85e-05	6665	tags=72%, list=18%, signal=59%
GOCC_PROTON_TRANSPORTING_TWO_SECTOR_ATPASE_COMPLEX	GOCC_PROTON_TRANSPORTING_TWO_SECTOR_ATPASE_COMPLEX	49	0.624483	2.28565	1.82e-07	2.02e-05	1.91e-05	5355	tags=49%, list=15%, signal=42%
GOBP_NUCLEOSIDE_TRIPHOSPHATE_BIOSYNTHETIC_PROCESS	GOBP_NUCLEOSIDE_TRIPHOSPHATE_BIOSYNTHETIC_PROCESS	84	0.560308	2.28261	1.06e-08	1.63e-06	1.54e-06	7794	tags=46%, list=21%, signal=37%
GOCC_SM_LIKE_PROTEIN_FAMILY_COMPLEX	GOCC_SM_LIKE_PROTEIN_FAMILY_COMPLEX	98	0.535356	2.24933	8.13e-09	1.34e-06	1.26e-06	4304	tags=37%, list=12%, signal=32%
GOBP_RIBONUCLEOSIDE_TRIPHOSPHATE_BIOSYNTHETIC_PROCESS	GOBP_RIBONUCLEOSIDE_TRIPHOSPHATE_BIOSYNTHETIC_PROCESS	73	0.558309	2.22787	1.65e-07	1.87e-05	1.76e-05	7794	tags=47%, list=21%, signal=37%
GOBP_RIBOSOME_ASSEMBLY	GOBP_RIBOSOME_ASSEMBLY	62	0.578186	2.22656	8.89e-07	8.77e-05	8.28e-05	10609	tags=71%, list=29%, signal=50%
GOBP_ATP_BIOSYNTHETIC_PROCESS	GOBP_ATP_BIOSYNTHETIC_PROCESS	56	0.586619	2.20654	4.34e-07	4.47e-05	4.22e-05	6619	tags=46%, list=18%, signal=38%
GOCC_PROTON_TRANSPORTING_ATP_SYNTHASE_COMPLEX_COUPLING_FACTOR_F_O	GOCC_PROTON_TRANSPORTING_ATP_SYNTHASE_COMPLEX_COUPLING_FACTOR_F_O	14	0.811063	2.20424	1.17e-05	0.000928	0.000876	4721	tags=86%, list=13%, signal=75%
GOBP_NUCLEOSIDE_TRIPHOSPHATE_METABOLIC_PROCESS	GOBP_NUCLEOSIDE_TRIPHOSPHATE_METABOLIC_PROCESS	109	0.514426	2.19639	2.45e-08	3.53e-06	3.33e-06	7794	tags=42%, list=21%, signal=33%
GOCC_U4_SNRNP	GOCC_U4_SNRNP	13	0.820375	2.18475	1.4e-05	0.00109606	0.00103464	3913	tags=69%, list=11%, signal=62%
GOCC_PROTEASOME_COMPLEX	GOCC_PROTEASOME_COMPLEX	59	0.575581	2.18206	1.01e-06	9.69e-05	9.15e-05	9896	tags=73%, list=27%, signal=53%
GOCC_RESPIRATORY_CHAIN_COMPLEX_IV	GOCC_RESPIRATORY_CHAIN_COMPLEX_IV	26	0.691526	2.1819	9.9e-06	0.000834	0.000787	5599	tags=65%, list=15%, signal=55%
GOCC_PROTON_TRANSPORTING_TWO_SECTOR_ATPASE_COMPLEX_PROTON_TRANSPORTING_DOMAIN	GOCC_PROTON_TRANSPORTING_TWO_SECTOR_ATPASE_COMPLEX_PROTON_TRANSPORTING_DOMAIN	26	0.690788	2.17957	1.03e-05	0.000843	0.000796	4721	tags=54%, list=13%, signal=47%
GOCC_POLYSOMAL_RIBOSOME	GOCC_POLYSOMAL_RIBOSOME	31	0.667164	2.1789	9.35e-06	0.000797	0.000753	6791	tags=74%, list=19%, signal=60%
GOMF_PROTON_CHANNEL_ACTIVITY	GOMF_PROTON_CHANNEL_ACTIVITY	23	0.711987	2.17415	1.6e-05	0.00122465	0.00115604	3090	tags=52%, list=8%, signal=48%
GOBP_RIBOSOME_BIOGENESIS	GOBP_RIBOSOME_BIOGENESIS	303	0.442698	2.17282	1e-10	1.97e-08	1.86e-08	10147	tags=53%, list=28%, signal=38%
GOMF_OXIDOREDUCTASE_ACTIVITY_ACTING_ON_NAD_P_H	GOMF_OXIDOREDUCTASE_ACTIVITY_ACTING_ON_NAD_P_H	88	0.531047	2.17194	1.95e-07	2.13e-05	2.01e-05	5029	tags=44%, list=14%, signal=38%
GOCC_SPLICEOSOMAL_SNRNP_COMPLEX	GOCC_SPLICEOSOMAL_SNRNP_COMPLEX	77	0.542207	2.17091	9.98e-07	9.69e-05	9.15e-05	4304	tags=39%, list=12%, signal=34%
GOBP_RIBONUCLEOPROTEIN_COMPLEX_BIOGENESIS	GOBP_RIBONUCLEOPROTEIN_COMPLEX_BIOGENESIS	443	0.424005	2.16886	1e-10	1.97e-08	1.86e-08	9895	tags=50%, list=27%, signal=37%
GOBP_ATP_METABOLIC_PROCESS	GOBP_ATP_METABOLIC_PROCESS	267	0.446923	2.15725	1e-10	1.97e-08	1.86e-08	6620	tags=39%, list=18%, signal=32%
GOCC_PROTEASOME_CORE_COMPLEX	GOCC_PROTEASOME_CORE_COMPLEX	20	0.72671	2.15489	2.97e-05	0.00216252	0.00204136	5803	tags=75%, list=16%, signal=63%
GOCC_SPLICEOSOMAL_COMPLEX	GOCC_SPLICEOSOMAL_COMPLEX	190	0.463442	2.14595	2.19e-10	3.97e-08	3.75e-08	6652	tags=41%, list=18%, signal=33%
GOBP_RIBONUCLEOSIDE_TRIPHOSPHATE_METABOLIC_PROCESS	GOBP_RIBONUCLEOSIDE_TRIPHOSPHATE_METABOLIC_PROCESS	87	0.522597	2.13778	4.24e-07	4.44e-05	4.19e-05	7794	tags=44%, list=21%, signal=34%
GOCC_METHYLOSOME	GOCC_METHYLOSOME	12	0.819551	2.12267	4.14e-05	0.00288553	0.00272386	3412	tags=67%, list=9%, signal=60%
GOBP_MITOCHONDRIAL_TRANSLATION	GOBP_MITOCHONDRIAL_TRANSLATION	72	0.532709	2.12233	2.36e-06	0.000217	0.000205	8347	tags=56%, list=23%, signal=43%
GOMF_TRANSLATION_INITIATION_FACTOR_ACTIVITY	GOMF_TRANSLATION_INITIATION_FACTOR_ACTIVITY	51	0.574498	2.12212	1.5e-05	0.00116315	0.00109798	10481	tags=75%, list=29%, signal=53%
GOBP_ENERGY_DERIVATION_BY_OXIDATION_OF_ORGANIC_COMPOUNDS	GOBP_ENERGY_DERIVATION_BY_OXIDATION_OF_ORGANIC_COMPOUNDS	311	0.427868	2.10652	1e-10	1.97e-08	1.86e-08	6802	tags=37%, list=19%, signal=30%
GOMF_PRIMARY_ACTIVE_TRANSMEMBRANE_TRANSPORTER_ACTIVITY	GOMF_PRIMARY_ACTIVE_TRANSMEMBRANE_TRANSPORTER_ACTIVITY	178	0.460197	2.10534	2.37e-09	3.99e-07	3.76e-07	5919	tags=39%, list=16%, signal=33%
GOCC_ENDOPEPTIDASE_COMPLEX	GOCC_ENDOPEPTIDASE_COMPLEX	79	0.519008	2.09615	2.14e-06	0.000199	0.000188	9896	tags=62%, list=27%, signal=45%
GOCC_MITOCHONDRIAL_SMALL_RIBOSOMAL_SUBUNIT	GOCC_MITOCHONDRIAL_SMALL_RIBOSOMAL_SUBUNIT	26	0.664311	2.09603	4.29e-05	0.00293325	0.0027689	6714	tags=65%, list=18%, signal=53%
GOCC_MITOCHONDRIAL_MATRIX	GOCC_MITOCHONDRIAL_MATRIX	466	0.408383	2.09342	1e-10	1.97e-08	1.86e-08	9870	tags=46%, list=27%, signal=34%
GOBP_CYTOCHROME_COMPLEX_ASSEMBLY	GOBP_CYTOCHROME_COMPLEX_ASSEMBLY	36	0.608765	2.07451	3.2e-05	0.00230272	0.00217369	8152	tags=56%, list=22%, signal=43%
GOBP_RNA_SPLICING_VIA_TRANSESTERIFICATION_REACTIONS	GOBP_RNA_SPLICING_VIA_TRANSESTERIFICATION_REACTIONS	306	0.420741	2.07014	1e-10	1.97e-08	1.86e-08	6703	tags=36%, list=18%, signal=29%
GOBP_PROTON_TRANSMEMBRANE_TRANSPORT	GOBP_PROTON_TRANSMEMBRANE_TRANSPORT	148	0.458819	2.06448	7.72e-08	9.36e-06	8.83e-06	5672	tags=34%, list=16%, signal=29%
GOMF_SNRNA_BINDING	GOMF_SNRNA_BINDING	53	0.557437	2.06443	5.86e-06	0.000513	0.000484	4304	tags=36%, list=12%, signal=32%
GOBP_RIBOSOMAL_LARGE_SUBUNIT_BIOGENESIS	GOBP_RIBOSOMAL_LARGE_SUBUNIT_BIOGENESIS	72	0.513975	2.04769	1.04e-05	0.000843	0.000796	10147	tags=67%, list=28%, signal=48%
GOCC_SMN_SM_PROTEIN_COMPLEX	GOCC_SMN_SM_PROTEIN_COMPLEX	18	0.706031	2.03772	0.000333	0.0181289	0.0171131	3412	tags=50%, list=9%, signal=45%
GOCC_PEPTIDASE_COMPLEX	GOCC_PEPTIDASE_COMPLEX	110	0.473391	2.02508	2.73e-06	0.000248	0.000234	6819	tags=45%, list=19%, signal=36%
GOBP_RIBONUCLEOPROTEIN_COMPLEX_SUBUNIT_ORGANIZATION	GOBP_RIBONUCLEOPROTEIN_COMPLEX_SUBUNIT_ORGANIZATION	203	0.431813	2.01975	8.48e-09	1.36e-06	1.29e-06	10609	tags=56%, list=29%, signal=40%
GOBP_RESPIRATORY_CHAIN_COMPLEX_IV_ASSEMBLY	GOBP_RESPIRATORY_CHAIN_COMPLEX_IV_ASSEMBLY	26	0.640121	2.0197	0.000147	0.00900586	0.00850126	8152	tags=65%, list=22%, signal=51%
GOBP_MITOCHONDRIAL_GENE_EXPRESSION	GOBP_MITOCHONDRIAL_GENE_EXPRESSION	104	0.471484	2.01052	3.18e-06	0.000285	0.000269	9748	tags=54%, list=27%, signal=40%
GOBP_MITOCHONDRIAL_TRANSPORT	GOBP_MITOCHONDRIAL_TRANSPORT	197	0.431591	2.00615	9.88e-09	1.55e-06	1.46e-06	6809	tags=34%, list=19%, signal=28%
GOCC_U2_SNRNP	GOCC_U2_SNRNP	24	0.646545	1.99944	0.00025	0.0143798	0.0135741	3712	tags=54%, list=10%, signal=49%
GOCC_PROTEASOME_ACCESSORY_COMPLEX	GOCC_PROTEASOME_ACCESSORY_COMPLEX	23	0.654501	1.9986	0.000251	0.0143798	0.0135741	10217	tags=78%, list=28%, signal=56%
GOBP_PROTEIN_FOLDING	GOBP_PROTEIN_FOLDING	203	0.427029	1.99738	1.47e-08	2.15e-06	2.03e-06	10992	tags=51%, list=30%, signal=36%
GOCC_MITOCHONDRIAL_PROTON_TRANSPORTING_ATP_SYNTHASE_COMPLEX_COUPLING_FACTOR_F_O	GOCC_MITOCHONDRIAL_PROTON_TRANSPORTING_ATP_SYNTHASE_COMPLEX_COUPLING_FACTOR_F_O	11	0.791538	1.99526	0.000401	0.02133	0.0201348	4721	tags=82%, list=13%, signal=71%
GOBP_SPLICEOSOMAL_TRI_SNRNP_COMPLEX_ASSEMBLY	GOBP_SPLICEOSOMAL_TRI_SNRNP_COMPLEX_ASSEMBLY	22	0.657559	1.98913	0.000313	0.0174323	0.0164555	4304	tags=50%, list=12%, signal=44%
GOMF_OXIDOREDUCTASE_ACTIVITY_ACTING_ON_A_HEME_GROUP_OF_DONORS	GOMF_OXIDOREDUCTASE_ACTIVITY_ACTING_ON_A_HEME_GROUP_OF_DONORS	19	0.677608	1.98444	0.000514	0.0257987	0.0243532	3002	tags=47%, list=8%, signal=43%
GOMF_U6_SNRNA_BINDING	GOMF_U6_SNRNA_BINDING	16	0.712418	1.97867	0.000215	0.0127007	0.011989	6821	tags=62%, list=19%, signal=51%
GOCC_U12_TYPE_SPLICEOSOMAL_COMPLEX	GOCC_U12_TYPE_SPLICEOSOMAL_COMPLEX	29	0.608906	1.97571	0.000252	0.0143798	0.0135741	4652	tags=48%, list=13%, signal=42%
GOBP_RIBOSE_PHOSPHATE_BIOSYNTHETIC_PROCESS	GOBP_RIBOSE_PHOSPHATE_BIOSYNTHETIC_PROCESS	188	0.42695	1.97567	7.58e-08	9.34e-06	8.82e-06	7794	tags=33%, list=21%, signal=26%
GOBP_PROTON_TRANSPORTING_TWO_SECTOR_ATPASE_COMPLEX_ASSEMBLY	GOBP_PROTON_TRANSPORTING_TWO_SECTOR_ATPASE_COMPLEX_ASSEMBLY	16	0.710784	1.97413	0.000234	0.0137062	0.0129382	4385	tags=50%, list=12%, signal=44%
GOBP_RNA_SPLICING	GOBP_RNA_SPLICING	414	0.386904	1.97353	1e-10	1.97e-08	1.86e-08	6703	tags=33%, list=18%, signal=27%
GOCC_RESPIRATORY_CHAIN_COMPLEX_III	GOCC_RESPIRATORY_CHAIN_COMPLEX_III	14	0.721996	1.96218	0.000515	0.0257987	0.0243532	5541	tags=79%, list=15%, signal=67%
GOCC_TRIGLYCERIDE_RICH_PLASMA_LIPOPROTEIN_PARTICLE	GOCC_TRIGLYCERIDE_RICH_PLASMA_LIPOPROTEIN_PARTICLE	19	0.669111	1.95956	0.000683	0.0321049	0.0303061	1674	tags=32%, list=5%, signal=30%
GOCC_PRP19_COMPLEX	GOCC_PRP19_COMPLEX	12	0.754216	1.95345	0.000945	0.0407892	0.0385038	7217	tags=75%, list=20%, signal=60%
GOCC_PROTEASOME_CORE_COMPLEX_BETA_SUBUNIT_COMPLEX	GOCC_PROTEASOME_CORE_COMPLEX_BETA_SUBUNIT_COMPLEX	11	0.774468	1.95223	0.000882	0.0385355	0.0363764	3571	tags=64%, list=10%, signal=57%
GOCC_EUKARYOTIC_TRANSLATION_INITIATION_FACTOR_3_COMPLEX	GOCC_EUKARYOTIC_TRANSLATION_INITIATION_FACTOR_3_COMPLEX	15	0.711416	1.94669	0.000449	0.0233012	0.0219956	7881	tags=80%, list=22%, signal=63%
GOCC_TRANSLATION_PREINITIATION_COMPLEX	GOCC_TRANSLATION_PREINITIATION_COMPLEX	18	0.673836	1.9448	0.00102186	0.0433006	0.0408744	8693	tags=78%, list=24%, signal=59%
GOMF_TRANSLATION_FACTOR_ACTIVITY_RNA_BINDING	GOMF_TRANSLATION_FACTOR_ACTIVITY_RNA_BINDING	85	0.476613	1.94438	2.48e-05	0.0018257	0.0017234	9126	tags=55%, list=25%, signal=42%
GOBP_RIBOSOMAL_SMALL_SUBUNIT_BIOGENESIS	GOBP_RIBOSOMAL_SMALL_SUBUNIT_BIOGENESIS	73	0.486223	1.94022	4.81e-05	0.00325719	0.00307469	10108	tags=60%, list=28%, signal=44%
GOBP_MITOCHONDRIAL_CYTOCHROME_C_OXIDASE_ASSEMBLY	GOBP_MITOCHONDRIAL_CYTOCHROME_C_OXIDASE_ASSEMBLY	22	0.640434	1.93733	0.000619	0.0297099	0.0280453	8152	tags=68%, list=22%, signal=53%
GOBP_TRANSLATIONAL_INITIATION	GOBP_TRANSLATIONAL_INITIATION	117	0.446034	1.93418	4.15e-06	0.000368	0.000347	10569	tags=51%, list=29%, signal=37%
GOCC_PROTEASOME_REGULATORY_PARTICLE	GOCC_PROTEASOME_REGULATORY_PARTICLE	19	0.65706	1.92426	0.00101342	0.0432078	0.0407869	10217	tags=79%, list=28%, signal=57%
GOBP_PURINE_CONTAINING_COMPOUND_BIOSYNTHETIC_PROCESS	GOBP_PURINE_CONTAINING_COMPOUND_BIOSYNTHETIC_PROCESS	196	0.413427	1.9223	2.41e-07	2.6e-05	2.45e-05	7794	tags=33%, list=21%, signal=26%
GOCC_FICOLIN_1_RICH_GRANULE_LUMEN	GOCC_FICOLIN_1_RICH_GRANULE_LUMEN	122	0.439802	1.9199	6.83e-06	0.00059	0.000557	10753	tags=51%, list=29%, signal=36%
GOBP_PROTEIN_TARGETING_TO_MITOCHONDRION	GOBP_PROTEIN_TARGETING_TO_MITOCHONDRION	101	0.453527	1.91938	1.04e-05	0.000843	0.000796	5585	tags=35%, list=15%, signal=29%
GOBP_PIGMENT_GRANULE_LOCALIZATION	GOBP_PIGMENT_GRANULE_LOCALIZATION	28	0.592855	1.91317	0.000448	0.0233012	0.0219956	6411	tags=50%, list=18%, signal=41%
GOMF_TRANSLATION_REGULATOR_ACTIVITY_NUCLEIC_ACID_BINDING	GOMF_TRANSLATION_REGULATOR_ACTIVITY_NUCLEIC_ACID_BINDING	106	0.448454	1.91159	1.76e-05	0.00133957	0.00126451	10481	tags=58%, list=29%, signal=41%
GOBP_NUCLEOSIDE_MONOPHOSPHATE_BIOSYNTHETIC_PROCESS	GOBP_NUCLEOSIDE_MONOPHOSPHATE_BIOSYNTHETIC_PROCESS	43	0.537698	1.9097	0.000295	0.0165706	0.0156421	10415	tags=53%, list=29%, signal=38%
GOBP_RRNA_METABOLIC_PROCESS	GOBP_RRNA_METABOLIC_PROCESS	262	0.397893	1.90746	1.31e-08	1.97e-06	1.86e-06	10215	tags=51%, list=28%, signal=37%
GOBP_REGULATION_OF_INTRINSIC_APOPTOTIC_SIGNALING_PATHWAY_BY_P53_CLASS_MEDIATOR	GOBP_REGULATION_OF_INTRINSIC_APOPTOTIC_SIGNALING_PATHWAY_BY_P53_CLASS_MEDIATOR	30	0.582522	1.90065	0.000603	0.0293523	0.0277077	7914	tags=43%, list=22%, signal=34%
GOBP_POSITIVE_REGULATION_OF_TELOMERASE_RNA_LOCALIZATION_TO_CAJAL_BODY	GOBP_POSITIVE_REGULATION_OF_TELOMERASE_RNA_LOCALIZATION_TO_CAJAL_BODY	15	0.693584	1.89789	0.000816	0.0363534	0.0343165	9755	tags=87%, list=27%, signal=64%
GOMF_CYCLIN_DEPENDENT_PROTEIN_SERINE_THREONINE_KINASE_REGULATOR_ACTIVITY	GOMF_CYCLIN_DEPENDENT_PROTEIN_SERINE_THREONINE_KINASE_REGULATOR_ACTIVITY	49	0.516893	1.89186	0.000277	0.0156861	0.0148072	4341	tags=31%, list=12%, signal=27%
GOBP_GENERATION_OF_PRECURSOR_METABOLITES_AND_ENERGY	GOBP_GENERATION_OF_PRECURSOR_METABOLITES_AND_ENERGY	483	0.368705	1.88771	1e-10	1.97e-08	1.86e-08	6843	tags=31%, list=19%, signal=26%
GOCC_FICOLIN_1_RICH_GRANULE	GOCC_FICOLIN_1_RICH_GRANULE	178	0.410906	1.87984	1.25e-06	0.000118	0.000111	10753	tags=49%, list=29%, signal=35%
GOCC_RNA_POLYMERASE_II_HOLOENZYME	GOCC_RNA_POLYMERASE_II_HOLOENZYME	75	0.4712	1.8798	0.000141	0.00868578	0.00819912	6601	tags=44%, list=18%, signal=36%
GOMF_PROTON_TRANSMEMBRANE_TRANSPORTER_ACTIVITY	GOMF_PROTON_TRANSMEMBRANE_TRANSPORTER_ACTIVITY	124	0.428873	1.8784	1.05e-05	0.000843	0.000796	5541	tags=32%, list=15%, signal=27%
GOBP_NEGATIVE_REGULATION_OF_UBIQUITIN_PROTEIN_TRANSFERASE_ACTIVITY	GOBP_NEGATIVE_REGULATION_OF_UBIQUITIN_PROTEIN_TRANSFERASE_ACTIVITY	22	0.620819	1.87799	0.00118702	0.0496895	0.0469054	10944	tags=73%, list=30%, signal=51%
GOBP_NUCLEOSIDE_PHOSPHATE_BIOSYNTHETIC_PROCESS	GOBP_NUCLEOSIDE_PHOSPHATE_BIOSYNTHETIC_PROCESS	252	0.389763	1.86886	8.12e-08	9.51e-06	8.97e-06	7794	tags=32%, list=21%, signal=25%
GOBP_RIBONUCLEOSIDE_MONOPHOSPHATE_BIOSYNTHETIC_PROCESS	GOBP_RIBONUCLEOSIDE_MONOPHOSPHATE_BIOSYNTHETIC_PROCESS	33	0.564288	1.86588	0.000663	0.0313844	0.0296259	10254	tags=55%, list=28%, signal=39%
GOMF_FILAMIN_BINDING	GOMF_FILAMIN_BINDING	14	-0.717513	-1.86437	0.000813	0.0363534	0.0343165	359	tags=21%, list=1%, signal=21%
GOCC_PIGMENT_GRANULE	GOCC_PIGMENT_GRANULE	109	0.43258	1.84694	5.61e-05	0.00372526	0.00351653	10791	tags=47%, list=30%, signal=33%
GOCC_POLYSOME	GOCC_POLYSOME	65	0.469885	1.84429	0.000413	0.0217918	0.0205708	8723	tags=54%, list=24%, signal=41%
GOBP_MRNA_PROCESSING	GOBP_MRNA_PROCESSING	476	0.359556	1.84392	1.28e-10	2.38e-08	2.25e-08	6558	tags=30%, list=18%, signal=25%
GOMF_GDP_BINDING	GOMF_GDP_BINDING	73	0.462078	1.84387	0.000165	0.00990883	0.00935364	10259	tags=53%, list=28%, signal=38%
GOCC_CYCLIN_DEPENDENT_PROTEIN_KINASE_HOLOENZYME_COMPLEX	GOCC_CYCLIN_DEPENDENT_PROTEIN_KINASE_HOLOENZYME_COMPLEX	49	0.502846	1.84045	0.000538	0.0267089	0.0252124	7163	tags=49%, list=20%, signal=39%
GOCC_ORGANELLE_ENVELOPE_LUMEN	GOCC_ORGANELLE_ENVELOPE_LUMEN	92	0.439669	1.82327	9.36e-05	0.00598843	0.0056529	7944	tags=41%, list=22%, signal=32%
GOBP_PROTEIN_INSERTION_INTO_MEMBRANE	GOBP_PROTEIN_INSERTION_INTO_MEMBRANE	60	0.477913	1.82156	0.000495	0.025304	0.0238862	11580	tags=58%, list=32%, signal=40%
GOMF_TRANSLATION_REGULATOR_ACTIVITY	GOMF_TRANSLATION_REGULATOR_ACTIVITY	137	0.40906	1.80435	5.19e-05	0.00347996	0.00328498	10481	tags=53%, list=29%, signal=38%
GOMF_COPPER_ION_BINDING	GOMF_COPPER_ION_BINDING	58	0.47751	1.80396	0.000701	0.0326957	0.0308638	8290	tags=36%, list=23%, signal=28%
GOCC_DNA_PACKAGING_COMPLEX	GOCC_DNA_PACKAGING_COMPLEX	118	0.414241	1.79714	5.87e-05	0.00385941	0.00364316	8400	tags=36%, list=23%, signal=28%
GOBP_REGULATION_OF_INTRINSIC_APOPTOTIC_SIGNALING_PATHWAY	GOBP_REGULATION_OF_INTRINSIC_APOPTOTIC_SIGNALING_PATHWAY	162	0.393565	1.78838	3.74e-05	0.00266138	0.00251226	10088	tags=43%, list=28%, signal=31%
GOBP_PROTEIN_LOCALIZATION_TO_MITOCHONDRION	GOBP_PROTEIN_LOCALIZATION_TO_MITOCHONDRION	125	0.406382	1.78295	8.81e-05	0.00568651	0.0053679	10088	tags=47%, list=28%, signal=34%
GOMF_UNFOLDED_PROTEIN_BINDING	GOMF_UNFOLDED_PROTEIN_BINDING	117	0.410622	1.78061	7.64e-05	0.00498105	0.00470196	10619	tags=50%, list=29%, signal=36%
GOMF_OXIDOREDUCTASE_ACTIVITY_ACTING_ON_A_SULFUR_GROUP_OF_DONORS	GOMF_OXIDOREDUCTASE_ACTIVITY_ACTING_ON_A_SULFUR_GROUP_OF_DONORS	57	0.470511	1.77745	0.00059	0.0289199	0.0272995	7199	tags=35%, list=20%, signal=28%
GOCC_ENDOPLASMIC_RETICULUM_PROTEIN_CONTAINING_COMPLEX	GOCC_ENDOPLASMIC_RETICULUM_PROTEIN_CONTAINING_COMPLEX	124	0.403038	1.76524	0.000104	0.00656829	0.00620027	9907	tags=46%, list=27%, signal=34%
GOBP_NCRNA_PROCESSING	GOBP_NCRNA_PROCESSING	382	0.348171	1.75468	5.93e-08	7.45e-06	7.04e-06	10147	tags=45%, list=28%, signal=32%
GOBP_POSITIVE_REGULATION_OF_DNA_BINDING	GOBP_POSITIVE_REGULATION_OF_DNA_BINDING	57	0.464289	1.75394	0.000762	0.0346227	0.0326828	10786	tags=46%, list=30%, signal=32%
GOCC_RNA_POLYMERASE_COMPLEX	GOCC_RNA_POLYMERASE_COMPLEX	104	0.411167	1.75332	0.000319	0.0176268	0.0166392	6842	tags=40%, list=19%, signal=33%
GOBP_PROTEIN_MONOUBIQUITINATION	GOBP_PROTEIN_MONOUBIQUITINATION	78	0.432367	1.73439	0.00071	0.032908	0.0310642	6669	tags=32%, list=18%, signal=26%
GOCC_PROTEIN_DNA_COMPLEX	GOCC_PROTEIN_DNA_COMPLEX	201	0.367514	1.71389	2.09e-05	0.00154939	0.00146257	8442	tags=33%, list=23%, signal=25%
GOCC_LATE_ENDOSOME_MEMBRANE	GOCC_LATE_ENDOSOME_MEMBRANE	148	0.379739	1.70866	0.00012	0.00745748	0.00703964	9504	tags=39%, list=26%, signal=29%
GOMF_RIBONUCLEOPROTEIN_COMPLEX_BINDING	GOMF_RIBONUCLEOPROTEIN_COMPLEX_BINDING	150	0.378044	1.70336	0.000111	0.00698362	0.00659233	10450	tags=48%, list=29%, signal=34%
GOBP_NEGATIVE_REGULATION_OF_INTRINSIC_APOPTOTIC_SIGNALING_PATHWAY	GOBP_NEGATIVE_REGULATION_OF_INTRINSIC_APOPTOTIC_SIGNALING_PATHWAY	99	0.398557	1.6768	0.00074	0.0340917	0.0321815	9767	tags=39%, list=27%, signal=29%
GOCC_TRANSFERASE_COMPLEX_TRANSFERRING_PHOSPHORUS_CONTAINING_GROUPS	GOCC_TRANSFERASE_COMPLEX_TRANSFERRING_PHOSPHORUS_CONTAINING_GROUPS	255	0.347149	1.66653	1.98e-05	0.0014898	0.00140632	6842	tags=32%, list=19%, signal=26%
GOBP_REGULATION_OF_PROTEIN_MODIFICATION_BY_SMALL_PROTEIN_CONJUGATION_OR_REMOVAL	GOBP_REGULATION_OF_PROTEIN_MODIFICATION_BY_SMALL_PROTEIN_CONJUGATION_OR_REMOVAL	244	0.346366	1.65263	3.94e-05	0.00277519	0.00261969	9626	tags=39%, list=26%, signal=29%
GOBP_MITOCHONDRIAL_TRANSMEMBRANE_TRANSPORT	GOBP_MITOCHONDRIAL_TRANSMEMBRANE_TRANSPORT	105	0.386962	1.65104	0.000868	0.0381932	0.0360532	4854	tags=29%, list=13%, signal=25%
GOBP_NUCLEOSOME_ORGANIZATION	GOBP_NUCLEOSOME_ORGANIZATION	159	0.359065	1.62374	0.000501	0.0254292	0.0240044	10045	tags=43%, list=28%, signal=32%
GOBP_REGULATION_OF_PROTEASOMAL_PROTEIN_CATABOLIC_PROCESS	GOBP_REGULATION_OF_PROTEASOMAL_PROTEIN_CATABOLIC_PROCESS	187	0.340991	1.5847	0.000456	0.0235295	0.0222111	6550	tags=29%, list=18%, signal=24%
GOMF_EXTRACELLULAR_MATRIX_STRUCTURAL_CONSTITUENT	GOMF_EXTRACELLULAR_MATRIX_STRUCTURAL_CONSTITUENT	167	-0.363638	-1.58199	0.000608	0.0293894	0.0277427	10532	tags=35%, list=29%, signal=25%
GOBP_POSITIVE_REGULATION_OF_PROTEIN_MODIFICATION_BY_SMALL_PROTEIN_CONJUGATION_OR_REMOVAL	GOBP_POSITIVE_REGULATION_OF_PROTEIN_MODIFICATION_BY_SMALL_PROTEIN_CONJUGATION_OR_REMOVAL	139	0.354692	1.57241	0.00104277	0.0439172	0.0414565	9767	tags=40%, list=27%, signal=30%
GOBP_PROTEIN_DNA_COMPLEX_SUBUNIT_ORGANIZATION	GOBP_PROTEIN_DNA_COMPLEX_SUBUNIT_ORGANIZATION	235	0.328643	1.56798	0.000214	0.0127007	0.011989	10069	tags=40%, list=28%, signal=29%
GOBP_PROTEIN_TARGETING	GOBP_PROTEIN_TARGETING	314	0.315792	1.55324	0.000151	0.00917148	0.0086576	8013	tags=33%, list=22%, signal=26%
GOBP_PROTEIN_DNA_COMPLEX_ASSEMBLY	GOBP_PROTEIN_DNA_COMPLEX_ASSEMBLY	185	0.331581	1.53625	0.000932	0.0404999	0.0382307	10069	tags=40%, list=28%, signal=29%
GOBP_ESTABLISHMENT_OF_PROTEIN_LOCALIZATION_TO_ORGANELLE	GOBP_ESTABLISHMENT_OF_PROTEIN_LOCALIZATION_TO_ORGANELLE	427	0.299742	1.53133	4.29e-05	0.00293325	0.0027689	9770	tags=37%, list=27%, signal=28%
GOMF_PROTEIN_HETERODIMERIZATION_ACTIVITY	GOMF_PROTEIN_HETERODIMERIZATION_ACTIVITY	311	0.304854	1.50088	0.000356	0.0192263	0.0181491	7914	tags=27%, list=22%, signal=22%
GOBP_REGULATION_OF_CELLULAR_PROTEIN_CATABOLIC_PROCESS	GOBP_REGULATION_OF_CELLULAR_PROTEIN_CATABOLIC_PROCESS	255	0.311861	1.49712	0.00064	0.0304631	0.0287563	6761	tags=27%, list=19%, signal=22%
GOBP_REGULATION_OF_SMALL_GTPASE_MEDIATED_SIGNAL_TRANSDUCTION	GOBP_REGULATION_OF_SMALL_GTPASE_MEDIATED_SIGNAL_TRANSDUCTION	301	-0.317146	-1.48187	0.000972	0.0417153	0.0393779	10153	tags=38%, list=28%, signal=28%
GOBP_REGULATION_OF_MITOTIC_CELL_CYCLE_PHASE_TRANSITION	GOBP_REGULATION_OF_MITOTIC_CELL_CYCLE_PHASE_TRANSITION	293	0.29902	1.46419	0.00076	0.0346227	0.0326828	6741	tags=24%, list=18%, signal=20%
GOMF_GTPASE_ACTIVITY	GOMF_GTPASE_ACTIVITY	333	0.294329	1.45649	0.000326	0.0178445	0.0168447	10137	tags=37%, list=28%, signal=27%
GOCC_EXTERNAL_SIDE_OF_PLASMA_MEMBRANE	GOCC_EXTERNAL_SIDE_OF_PLASMA_MEMBRANE	362	-0.301102	-1.4361	0.000808	0.0363534	0.0343165	8913	tags=27%, list=24%, signal=21%
GOBP_MITOTIC_CELL_CYCLE_PHASE_TRANSITION	GOBP_MITOTIC_CELL_CYCLE_PHASE_TRANSITION	412	0.280836	1.43397	0.000385	0.0206202	0.0194648	6822	tags=24%, list=19%, signal=20%
GOMF_NUCLEOSIDE_TRIPHOSPHATASE_REGULATOR_ACTIVITY	GOMF_NUCLEOSIDE_TRIPHOSPHATASE_REGULATOR_ACTIVITY	488	-0.290172	-1.42069	0.000581	0.0286515	0.0270461	9469	tags=32%, list=26%, signal=24%
GOMF_CATALYTIC_ACTIVITY_ACTING_ON_RNA	GOMF_CATALYTIC_ACTIVITY_ACTING_ON_RNA	390	0.274869	1.39254	0.000821	0.0363534	0.0343165	10389	tags=39%, list=28%, signal=28%

## Sheet: S22. LPS MiCM on neurons RNAseq
gene_id	baseMean	log2FoldChange	lfcSE	stat	pvalue	padj	gene_name
ENSG00000279303	27.8169	-22.2517	3.71442	-5.99063			CU634019.4
ENSG00000267343	24.6931	-22.0905	3.7319	-5.91938			ZNF833P
ENSG00000130283	22.4022	-21.9566	3.76178	-5.83676			GDF1
ENSG00000273730	25.9246	21.5203	3.71767	5.78865			AL592188.1
ENSG00000228638	24.5746	21.446	3.72151	5.76271			FCF1P2
ENSG00000274917	23.6163	21.3873	3.73228	5.73035			RNA5-8SN5
ENSG00000243509	45.9896	22.3177	3.90776	5.71112			TNFRSF6B
ENSG00000236085	20.8255	-21.3182	3.76159	-5.66734			ACTG1P4
ENSG00000089127	117.846	7.05078	1.50843	4.67426	2.95e-06	0.0737246	OAS1
ENSG00000198786	114519	-0.844868	0.188291	-4.48704	7.22e-06	0.0737246	MT-ND5
ENSG00000263412	111.751	1.19996	0.267652	4.4833	7.35e-06	0.0737246	AC004477.1
ENSG00000213928	1773.63	1.49306	0.334792	4.45965	8.21e-06	0.0737246	IRF9
ENSG00000143768	52.1753	4.03149	0.929868	4.33555	1.45e-05	0.104463	LEFTY2
ENSG00000280614	15.7464	-7.36137	1.74262	-4.22431	2.4e-05	0.143496	FP236383.4
ENSG00000198727	116660	-0.804783	0.195717	-4.11198	3.92e-05	0.201317	MT-CYB
ENSG00000198886	199306	-0.742826	0.206985	-3.5888	0.000332	0.999982	MT-ND4
ENSG00000137965	109.673	4.76605	1.38855	3.43239			IFI44
ENSG00000198130	719.876	0.649323	0.191775	3.38586	0.00071	0.999982	HIBCH
ENSG00000103740	16.5291	2.4952	0.739102	3.37599	0.000736	0.999982	ACSBG1
ENSG00000279073	7.62828	6.43182	1.92079	3.34853	0.000812	0.999982	AL807752.6
ENSG00000124225	8915.71	0.946122	0.28758	3.28995	0.00100205	0.999982	PMEPA1
ENSG00000180573	1514.74	-0.391615	0.119855	-3.26739	0.00108542	0.999982	H2AC6
ENSG00000115155	14.8445	6.40828	1.97288	3.24819	0.00116142	0.999982	OTOF
ENSG00000185885	372.855	4.44993	1.37358	3.23965	0.00119676	0.999982	IFITM1
ENSG00000126709	1170.24	4.53279	1.4368	3.15479	0.00160612	0.999982	IFI6
ENSG00000285245	25.5883	8.17789	2.59602	3.15016	0.00163182	0.999982	AL162417.1
ENSG00000255378	5.80866	-5.92108	1.90657	-3.10562	0.00189879	0.999982	PRR23D2
ENSG00000121764	37.7572	1.75333	0.565101	3.10269	0.00191771	0.999982	HCRTR1
ENSG00000227258	46.8404	-1.62936	0.529094	-3.07953	0.00207328	0.999982	SMIM2-AS1
ENSG00000210082	981780	0.514285	0.169546	3.0333	0.00241895	0.999982	MT-RNR2
ENSG00000072310	1819.92	0.746527	0.246225	3.03189	0.00243027	0.999982	SREBF1
ENSG00000271447	8.42262	-2.54508	0.839695	-3.03096	0.00243779	0.999982	MMP28
ENSG00000258983	8.34166	-2.55901	0.849309	-3.01305	0.00258633	0.999982	AL162171.2
ENSG00000255082	11.6576	-4.08283	1.35764	-3.0073	0.0026358	0.999982	GRM5-AS1
ENSG00000113356	97.3625	0.993435	0.339265	2.9282	0.00340928	0.999982	POLR3G
ENSG00000133106	55.0789	3.69603	1.26545	2.92072			EPSTI1
ENSG00000225110	183.963	0.910953	0.31228	2.9171	0.00353301	0.999982	PNMA6F
ENSG00000261279	11.1022	3.68218	1.28165	2.873	0.004066	0.999982	ULK4P1
ENSG00000257390	37.1405	-1.33592	0.473575	-2.82091	0.0047887	0.999982	AC023055.1
ENSG00000047457	12.326	3.28146	1.16744	2.81082	0.00494147	0.999982	CP
ENSG00000284989	12.1913	7.10812	2.53358	2.80557	0.00502282	0.999982	AL451062.4
ENSG00000128284	11.6105	3.31718	1.19103	2.78513	0.00535065	0.999982	APOL3
ENSG00000286611	2.72515	-4.83062	1.74018	-2.77593	0.00550434	0.999982	AC007405.5
ENSG00000137959	181.965	4.8067	1.74539	2.75394			IFI44L
ENSG00000285151	11.7439	-2.52282	0.92279	-2.73391	0.00625875	0.999982	AC140134.1
ENSG00000184564	268.381	-1.36191	0.498798	-2.73038	0.00632621	0.999982	SLITRK6
ENSG00000268649	70.8579	0.776159	0.284637	2.72684	0.00639448	0.999982	AL132655.2
ENSG00000285000	16.5049	-2.92964	1.07541	-2.7242	0.00644568	0.999982	AC008581.2
ENSG00000184659	117.496	-0.820979	0.301397	-2.72391	0.00645132	0.999982	FOXD4L4
ENSG00000232258	20.5327	6.90491	2.53673	2.72197			TMEM114
ENSG00000233030	87.2312	-0.741293	0.27318	-2.71357	0.00665631	0.999982	AC243772.2
ENSG00000254851	2.78162	4.97598	1.83879	2.70612	0.00680748	0.999982	AP005018.2
ENSG00000275882	184.319	0.744552	0.27568	2.70078	0.0069177	0.999982	IKBKGP1
ENSG00000271917	6.59022	-3.09229	1.14685	-2.69632	0.00701093	0.999982	AL357568.2
ENSG00000117154	233.722	1.02652	0.381921	2.68778	0.00719283	0.999982	IGSF21
ENSG00000143353	298.181	0.477502	0.178925	2.66872	0.00761401	0.999982	LYPLAL1
ENSG00000157601	744.314	3.49507	1.3133	2.6613			MX1
ENSG00000198938	93039.5	-0.533851	0.200901	-2.65728	0.0078774	0.999982	MT-CO3
ENSG00000239542	2.42578	4.77911	1.80459	2.64831	0.0080895	0.999982	RN7SL399P
ENSG00000119711	1003.87	-0.391729	0.149284	-2.62405	0.00868908	0.999982	ALDH6A1
ENSG00000166840	16.2393	-1.61268	0.619968	-2.60123	0.00928907	0.999982	GLYATL1
ENSG00000270066	10.0564	-6.71439	2.58222	-2.60024	0.00931586	0.999982	AL356488.2
ENSG00000118515	1064.74	-0.775284	0.29831	-2.59892	0.0093518	0.999982	SGK1
ENSG00000249209	18.0101	-3.08253	1.18794	-2.59486	0.00946292	0.999982	AP000311.1
ENSG00000115415	4306.36	1.37585	0.533085	2.58091	0.00985398	0.999982	STAT1
ENSG00000255776	2.52521	-4.72363	1.83363	-2.57611	0.00999194	0.999982	VDAC2P2
ENSG00000212907	17160.3	-0.712826	0.276737	-2.57582	0.0100002	0.999982	MT-ND4L
ENSG00000101825	368.962	0.940472	0.365144	2.57562	0.0100062	0.999982	MXRA5
ENSG00000257366	9.72481	-6.66662	2.59524	-2.56878	0.0102056	0.999982	AC138969.4
ENSG00000166736	4.87602	4.05847	1.58287	2.564	0.0103474	0.999982	HTR3A
ENSG00000278233	91.5978	10.0175	3.90726	2.56382	0.0103527	0.999982	RNA5-8SN2
ENSG00000103742	2311.07	0.422321	0.164834	2.5621	0.0104041	0.999982	IGDCC4
ENSG00000127311	234.673	1.10876	0.435042	2.54863	0.0108147	0.999982	HELB
ENSG00000269028	25.9017	1.22226	0.480409	2.5442	0.0109527	0.999982	MTRNR2L12
ENSG00000213860	21.8455	2.78665	1.09711	2.53999	0.0110857	0.999982	RPL21P75
ENSG00000274993	4.30958	3.62678	1.43332	2.53035	0.011395	0.999982	AC254629.1
ENSG00000181374	2.34967	-4.61875	1.82667	-2.52851	0.0114548	0.999982	CCL13
ENSG00000261732	236.588	0.529664	0.209984	2.52241	0.0116555	0.999982	AL031708.1
ENSG00000165474	4.50701	4.65715	1.86175	2.5015	0.0123669	0.999982	GJB2
ENSG00000156413	10.7885	-1.61752	0.647118	-2.49958	0.012434	0.999982	FUT6
ENSG00000206337	57.0099	1.69965	0.681324	2.49463	0.012609	0.999982	HCP5
ENSG00000261509	13.5268	-7.14445	2.87169	-2.48789			TP53TG3B
ENSG00000049540	1376.96	1.49269	0.60329	2.47425	0.0133516	0.999982	ELN
ENSG00000271989	4.62328	-3.62121	1.46433	-2.47295	0.0134004	0.999982	AL139424.1
ENSG00000225187	2.96387	5.06731	2.05261	2.46872	0.0135596	0.999982	AC073283.1
ENSG00000275557	5.16297	-3.17087	1.29414	-2.45017	0.0142787	0.999982	AC242842.1
ENSG00000172349	47.1959	-0.999469	0.408986	-2.44378	0.0145345	0.999982	IL16
ENSG00000260128	10.8715	-2.27061	0.929439	-2.44299	0.0145663	0.999982	ULK4P2
ENSG00000224668	6.97774	-3.64108	1.49381	-2.43744	0.0147916	0.999982	IPO8P1
ENSG00000273113	21.3777	1.24087	0.510194	2.43216	0.0150091	0.999982	AC133528.1
ENSG00000104361	165.563	0.737241	0.303446	2.42956	0.0151172	0.999982	NIPAL2
ENSG00000129673	13.2487	1.5865	0.653288	2.42849	0.0151618	0.999982	AANAT
ENSG00000240137	76.0444	1.12533	0.463475	2.42804	0.0151807	0.999982	ERICH6-AS1
ENSG00000105877	42.0913	-2.37348	0.97955	-2.42303	0.0153916	0.999982	DNAH11
ENSG00000263809	7.14597	6.33741	2.62335	2.41577	0.0157022	0.999982	AC135178.3
ENSG00000273212	15.1389	-1.57536	0.652516	-2.41428	0.0157663	0.999982	AC000068.2
ENSG00000188038	32.5304	1.10254	0.456713	2.41408	0.0157751	0.999982	NRN1L
ENSG00000268651	2.28948	4.70468	1.95142	2.4109	0.015913	0.999982	CTAG1A
ENSG00000262223	185.139	-1.22144	0.507381	-2.40734	0.016069	0.999982	AC110285.1
ENSG00000122543	17.0218	1.29414	0.537608	2.40721	0.016075	0.999982	OCM
ENSG00000257660	4.31846	-3.48627	1.45345	-2.39861	0.0164572	0.999982	ADCY6-DT
ENSG00000236699	6.82934	-4.01851	1.67818	-2.39457	0.0166399	0.999982	ARHGEF38
ENSG00000250295	4.02359	-5.02381	2.09801	-2.39456	0.0166405	0.999982	RDH10-AS1
ENSG00000257542	2.08221	4.55844	1.90589	2.39176	0.0167676	0.999982	OR7E47P
ENSG00000249069	3.51249	4.43516	1.85514	2.39074	0.0168143	0.999982	LINC01033
ENSG00000213509	2.59303	4.87555	2.04174	2.38794	0.016943	0.999982	PPIAP16
ENSG00000182836	683.967	0.861408	0.361272	2.38438	0.0171082	0.999982	PLCXD3
ENSG00000164849	24.9608	1.01659	0.427859	2.37599	0.0175018	0.999982	GPR146
ENSG00000246548	12.1037	-1.62993	0.686336	-2.37483	0.0175569	0.999982	LINC02288
ENSG00000230090	11.6394	-2.00781	0.845854	-2.37371	0.0176102	0.999982	AC108025.1
ENSG00000256981	4.78038	2.31316	0.980714	2.35865	0.0183417	0.999982	AC134349.2
ENSG00000167880	4.25544	2.94646	1.24949	2.35813	0.0183674	0.999982	EVPL
ENSG00000256064	9.21663	-1.63935	0.695425	-2.35734	0.0184066	0.999982	AC063926.1
ENSG00000283632	6.15455	2.16668	0.91936	2.35672	0.0184371	0.999982	EXOC3L2
ENSG00000239945	10.8646	3.29925	1.40094	2.35502	0.0185219	0.999982	AL627309.3
ENSG00000263916	6.35879	-2.08972	0.889094	-2.35039	0.0187538	0.999982	AC100778.2
ENSG00000230831	4.97572	2.75884	1.17976	2.33848	0.0193624	0.999982	AC007349.2
ENSG00000173372	2.02942	-4.40752	1.88596	-2.33701	0.0194385	0.999982	C1QA
ENSG00000104814	257.092	-0.57075	0.244263	-2.33662	0.0194589	0.999982	MAP4K1
ENSG00000211459	113275	0.593454	0.253995	2.33648	0.0194661	0.999982	MT-RNR1
ENSG00000254718	6.7561	3.61848	1.55399	2.32851	0.0198851	0.999982	AL157756.1
ENSG00000141485	3.96946	3.42289	1.47249	2.32456	0.0200953	0.999982	SLC13A5
ENSG00000140506	6.75674	-4.02223	1.73078	-2.32394	0.0201287	0.999982	LMAN1L
ENSG00000225386	4.73823	-3.01527	1.29909	-2.32106	0.0202837	0.999982	AC099754.1
ENSG00000286122	2.6564	4.84779	2.09102	2.31839	0.0204284	0.999982	AC016074.2
ENSG00000213068	3.01166	-3.95239	1.70915	-2.31248	0.0207511	0.999982	AL451050.1
ENSG00000273269	13.3516	-1.32872	0.576301	-2.3056	0.0211328	0.999982	AC073283.3
ENSG00000286511	17.979	1.15734	0.502438	2.30345	0.0212534	0.999982	Z95118.2
ENSG00000166596	10.1005	-1.66856	0.725079	-2.30121	0.0213798	0.999982	CFAP52
ENSG00000214955	13.386	-1.42034	0.618753	-2.29548	0.0217056	0.999982	AP000317.1
ENSG00000233461	53.0472	1.06394	0.464061	2.29266	0.0218674	0.999982	AL445524.1
ENSG00000286393	3.2692	3.20742	1.40078	2.28974	0.0220365	0.999982	Z97192.4
ENSG00000239722	3.595	3.3975	1.49015	2.27997	0.0226097	0.999982	IMP3P2
ENSG00000175766	4.78606	3.85164	1.69035	2.27861	0.0226905	0.999982	EIF4E1B
ENSG00000157653	45.3117	-1.0359	0.455095	-2.27622	0.0228331	0.999982	C9orf43
ENSG00000177409	23.3116	4.28079	1.88514	2.27081			SAMD9L
ENSG00000204661	9.253	2.84562	1.25392	2.26939	0.0232448	0.999982	C5orf60
ENSG00000178860	126.673	3.82391	1.68538	2.26887			MSC
ENSG00000235016	3.71651	-5.20902	2.29952	-2.26527	0.0234963	0.999982	SEMA3F-AS1
ENSG00000248668	41.7461	-1.09201	0.482703	-2.26228	0.0236803	0.999982	OXCT1-AS1
ENSG00000279967	40.2795	8.83229	3.90791	2.26011	0.0238146	0.999982	FP671120.6
ENSG00000187808	16.613	1.21555	0.538358	2.25788	0.0239532	0.999982	SOWAHD
ENSG00000149781	90.3607	0.803606	0.356062	2.25693	0.0240124	0.999982	FERMT3
ENSG00000176601	3.60839	-5.23762	2.32074	-2.25688	0.0240157	0.999982	MAP3K19
ENSG00000210049	2.53057	4.83426	2.14592	2.25276	0.0242742	0.999982	MT-TF
ENSG00000287439	9.25157	-1.77987	0.79014	-2.2526	0.0242845	0.999982	AC092078.3
ENSG00000230084	40.1185	1.01976	0.454042	2.24597	0.0247062	0.999982	AC006059.1
ENSG00000227370	54.8125	-0.836987	0.372686	-2.24583	0.0247152	0.999982	AC254562.1
ENSG00000179954	697.062	1.13559	0.507278	2.2386	0.0251817	0.999982	SSC5D
ENSG00000178878	114.697	-0.607992	0.272397	-2.23201	0.0256145	0.999982	APOLD1
ENSG00000172575	61.8743	1.19759	0.537037	2.22999	0.0257483	0.999982	RASGRP1
ENSG00000019186	4.23864	-3.39961	1.52712	-2.22615	0.0260039	0.999982	CYP24A1
ENSG00000273261	2.42051	3.71238	1.66954	2.22359	0.0261762	0.999982	AC092953.2
ENSG00000138642	154.99	2.05519	0.925418	2.22083	0.0263627	0.999982	HERC6
ENSG00000287922	2.75717	3.91409	1.76442	2.21835	0.0265309	0.999982	AC021979.3
ENSG00000237125	4.76334	-3.15646	1.42589	-2.21368	0.0268506	0.999982	HAND2-AS1
ENSG00000168830	39.1416	2.16126	0.978075	2.20971	0.0271254	0.999982	HTR1E
ENSG00000166866	3.91571	-4.38722	1.9893	-2.20541	0.0274255	0.999982	MYO1A
ENSG00000140807	852.648	0.764217	0.34679	2.20369	0.0275465	0.999982	NKD1
ENSG00000198517	4755.37	0.257096	0.116754	2.20204	0.0276625	0.999982	MAFK
ENSG00000169432	3583.14	1.07524	0.49097	2.19003	0.0285223	0.999982	SCN9A
ENSG00000257207	8.71023	-2.39227	1.09303	-2.18866	0.0286216	0.999982	AC112229.3
ENSG00000228224	3.14892	-2.92198	1.33569	-2.18761	0.0286979	0.999982	NACA4P
ENSG00000276612	8.606	3.36878	1.54141	2.18552	0.0288505	0.999982	FP565260.2
ENSG00000260025	189.194	-0.481984	0.220789	-2.18301	0.029035	0.999982	CRIM1-DT
ENSG00000277925	5.61015	5.98813	2.74994	2.17755	0.0294397	0.999982	AC078802.2
ENSG00000231312	309.689	0.582174	0.268131	2.17123	0.029914	0.999982	MAP4K3-DT
ENSG00000234788	2.5808	-3.69211	1.70188	-2.16943	0.0300503	0.999982	HSPA8P3
ENSG00000266844	2.56586	3.66552	1.69067	2.16809	0.0301519	0.999982	AC093330.1
ENSG00000214336	5.31494	-2.73233	1.26106	-2.16669	0.0302583	0.999982	FOXI3
ENSG00000169891	330.237	0.639042	0.295273	2.16424	0.030446	0.999982	REPS2
ENSG00000255669	3.31445	3.56344	1.64699	2.16361	0.030494	0.999982	AC092471.1
ENSG00000181001	1.73269	4.29369	1.99228	2.15516	0.0311491	0.999982	OR52N1
ENSG00000197057	2.33862	-4.61272	2.14527	-2.15018	0.0315407	0.999982	DTHD1
ENSG00000232454	6.27171	1.96306	0.913568	2.14879	0.0316512	0.999982	AL138752.1
ENSG00000260366	2.40303	-3.58743	1.67045	-2.14758	0.0317471	0.999982	AC026803.1
ENSG00000248394	8.14531	1.53554	0.716224	2.14394	0.032038	0.999982	FOSL1P1
ENSG00000183337	13814.7	0.309483	0.144488	2.14193	0.032199	0.999982	BCOR
ENSG00000160678	2.47318	-3.96571	1.8525	-2.14074	0.0322951	0.999982	S100A1
ENSG00000165905	26.5671	2.57253	1.2025	2.13932	0.0324097	0.999982	LARGE2
ENSG00000181408	4.65151	2.6307	1.23039	2.1381	0.0325086	0.999982	UTS2R
ENSG00000179673	23.3547	0.948933	0.444399	2.13532	0.0327352	0.999982	RPRML
ENSG00000171217	2.23039	3.59658	1.69067	2.12731	0.0333944	0.999982	CLDN20
ENSG00000277511	8.88507	2.0166	0.948467	2.12617	0.0334892	0.999982	AC116407.2
ENSG00000224577	5.87455	-2.53277	1.193	-2.12303	0.0337513	0.999982	LINC01117
ENSG00000125968	135.538	1.26105	0.59542	2.11791	0.0341826	0.999982	ID1
ENSG00000198393	1459.21	0.47804	0.225775	2.11733	0.0342319	0.999982	ZNF26
ENSG00000273294	498.774	0.557614	0.264334	2.1095	0.0349011	0.999982	C1QTNF3-AMACR
ENSG00000159860	18.7209	1.77366	0.842519	2.10518	0.0352753	0.999982	TCAF2P1
ENSG00000253293	2.21338	4.64861	2.20971	2.10372	0.0354025	0.999982	HOXA10
ENSG00000229750	2.58156	3.79706	1.80803	2.10011	0.0357191	0.999982	AC096649.2
ENSG00000247151	13.0719	-2.86335	1.36435	-2.09869	0.0358445	0.999982	CSTF3-DT
ENSG00000274570	13.578	2.21936	1.06136	2.09105	0.0365235	0.999982	SPDYE10P
ENSG00000272989	38.0352	-1.15253	0.551531	-2.08969	0.0366452	0.999982	LINC02012
ENSG00000241356	2.77986	-3.81436	1.82773	-2.08693	0.0368942	0.999982	OR5G3
ENSG00000224020	322.321	0.597698	0.286995	2.08261	0.0372868	0.999982	MIR181A2HG
ENSG00000279616	12.2747	1.3408	0.644078	2.08174	0.0373664	0.999982	AL096817.1
ENSG00000257966	2.45556	-4.67871	2.2487	-2.08063	0.0374679	0.999982	OLA1P3
ENSG00000260876	1.72717	4.28969	2.06203	2.08033	0.0374955	0.999982	LINC01229
ENSG00000203782	114.393	0.663616	0.319233	2.07878	0.0376375	0.999982	LOR
ENSG00000229001	2.90073	-3.8715	1.86351	-2.07754	0.0377522	0.999982	ACTBP14
ENSG00000166816	3.79942	3.02961	1.46368	2.06985	0.0384659	0.999982	LDHD
ENSG00000273363	3.91184	-2.22098	1.07523	-2.06559	0.038867	0.999982	AL353801.3
ENSG00000007237	498.746	1.2284	0.595582	2.06253	0.0391576	0.999982	AC005747.1
ENSG00000132832	24.9416	1.61088	0.781414	2.06149	0.0392564	0.999982	AL139352.1
ENSG00000178473	3.2656	3.17329	1.54176	2.05823	0.0395685	0.999982	UCN3
ENSG00000185745	136.715	3.83187	1.86191	2.05804			IFIT1
ENSG00000262094	6.14046	-2.82515	1.37374	-2.05654	0.0397301	0.999982	AC139099.1
ENSG00000279608	82.21	0.584983	0.284674	2.05492	0.0398863	0.999982	AL353795.3
ENSG00000174527	8.81762	-2.80628	1.36968	-2.04886	0.0404755	0.999982	MYO1H
ENSG00000165309	20.8755	-2.04237	0.998494	-2.04545	0.0408101	0.999982	ARMC3
ENSG00000274175	6.38393	-6.05889	2.96339	-2.04458	0.0408961	0.999982	AC133551.1
ENSG00000251258	11.6683	-2.34757	1.15089	-2.03978	0.0413721	0.999982	RFPL4B
ENSG00000251246	4.34098	5.61839	2.75984	2.03577	0.0417738	0.999982	AL691442.2
ENSG00000285103	3.49034	-3.02241	1.48546	-2.03466	0.041885	0.999982	AL451123.1
ENSG00000125730	107.466	2.94502	1.4477	2.03428			C3
ENSG00000095739	918.615	0.884197	0.434957	2.03284	0.0420688	0.999982	BAMBI
ENSG00000272321	20.3691	1.13203	0.556935	2.03261	0.0420921	0.999982	AP003355.2
ENSG00000186047	37.6196	0.687537	0.338382	2.03184	0.0421701	0.999982	DLEU7
ENSG00000244215	2.08791	3.49663	1.72402	2.02818	0.042542	0.999982	LINC02016
ENSG00000115353	757.387	0.408713	0.201529	2.02806	0.0425536	0.999982	TACR1
ENSG00000102010	2.10889	-4.45951	2.20104	-2.02609	0.0427557	0.999982	BMX
ENSG00000105464	13131.5	0.437714	0.21607	2.0258	0.0427851	0.999982	GRIN2D
ENSG00000287856	4.27654	5.58957	2.76275	2.02319	0.0430539	0.999982	AL445524.2
ENSG00000227698	1.8114	-4.23706	2.09499	-2.02247	0.0431275	0.999982	AP001619.1
ENSG00000259976	5927.59	0.493425	0.244258	2.0201	0.0433735	0.999982	AC093010.3
ENSG00000164309	139.645	-0.667129	0.330713	-2.01725	0.0436698	0.999982	CMYA5
ENSG00000184068	107.617	-0.630665	0.312771	-2.01638	0.04376	0.999982	SREBF2-AS1
ENSG00000163364	3.12876	-2.82318	1.40057	-2.01574	0.0438269	0.999982	LINC01116
ENSG00000280543	12.9985	-1.26028	0.625511	-2.0148	0.0439256	0.999982	ASAP1-IT2
ENSG00000257704	1579.45	0.563873	0.27993	2.01434	0.0439743	0.999982	INAFM1
ENSG00000166263	895.594	-0.911546	0.453072	-2.01192	0.0442283	0.999982	STXBP4
ENSG00000262133	2.05852	3.47162	1.72865	2.00828	0.0446133	0.999982	AC087392.2
ENSG00000180481	23.8878	-1.72104	0.857242	-2.00764	0.0446813	0.999982	GLIPR1L2
ENSG00000227963	4.33673	-2.39055	1.19224	-2.00509	0.0449534	0.999982	RBM15-AS1
ENSG00000285868	23.9079	1.44901	0.722978	2.00423	0.0450455	0.999982	AC008676.3
ENSG00000286522	1.60627	-4.06767	2.02954	-2.00423	0.0450455	0.999982	H3C2
ENSG00000287265	5.94697	-1.95084	0.973709	-2.00351	0.0451222	0.999982	AL365272.1
ENSG00000165949	291.673	1.64032	0.8191	2.00259	0.0452208	0.999982	IFI27
ENSG00000130303	381.293	5.34596	2.6712	2.00133			BST2
ENSG00000224261	17.2948	-1.08572	0.5427	-2.00058	0.0454375	0.999982	RPSAP18
ENSG00000119599	786.237	0.536739	0.268373	1.99997	0.0455032	0.999982	DCAF4
ENSG00000286261	72.8382	0.600452	0.300329	1.99931	0.0455743	0.999982	AC022137.3
ENSG00000161594	5.50046	1.89027	0.9456	1.99902	0.0456066	0.999982	KLHL10
ENSG00000182557	2.33396	-4.46421	2.23346	-1.99879	0.045631	0.999982	SPNS3
ENSG00000121858	18.2733	3.10582	1.55515	1.99712			TNFSF10
ENSG00000259275	12.7134	-2.88301	1.44419	-1.99628	0.0459036	0.999982	AC087477.2
ENSG00000227954	2.68208	-3.90161	1.95445	-1.99627	0.0459047	0.999982	TARID
ENSG00000235703	326.722	0.495181	0.248075	1.9961	0.0459235	0.999982	LINC00894
ENSG00000232940	63.8045	1.36482	0.683855	1.99577	0.0459586	0.999982	HCG25
ENSG00000261120	20.7821	-1.23552	0.619157	-1.99548	0.0459902	0.999982	AL133299.1
ENSG00000279352	4.62634	2.27651	1.14142	1.99445	0.0461024	0.999982	AC006557.6
ENSG00000118271	6.49146	-2.64916	1.32862	-1.99392	0.0461612	0.999982	TTR
ENSG00000230383	14.2419	-1.19813	0.600978	-1.99363	0.046192	0.999982	AC009245.1
ENSG00000279536	29.0803	0.803511	0.403471	1.99149	0.0464266	0.999982	AC093458.2
ENSG00000242696	3.2829	3.18475	1.5997	1.99084	0.0464981	0.999982	RN7SL40P
ENSG00000284543	6.37649	3.80148	1.91078	1.9895	0.0466464	0.999982	LINC01226
ENSG00000162641	5.60909	1.78712	0.89838	1.98927	0.0466712	0.999982	AKNAD1
ENSG00000101665	2739.08	0.494804	0.24892	1.98781	0.0468332	0.999982	SMAD7
ENSG00000111335	29.1242	4.13632	2.08096	1.9877			OAS2
ENSG00000154451	6.18865	3.36552	1.69407	1.98665	0.0469617	0.999982	GBP5
ENSG00000151303	20.0025	1.00675	0.506801	1.98648	0.0469796	0.999982	AL136982.1
ENSG00000152760	10.1403	-1.83994	0.926497	-1.98591	0.0470435	0.999982	TCTEX1D1
ENSG00000224094	5.93831	1.85185	0.932962	1.98491	0.0471542	0.999982	RPS24P8
ENSG00000233254	1.56202	4.14375	2.09111	1.9816	0.0475239	0.999982	RPL21P134
ENSG00000286756	1.56185	4.14362	2.09106	1.98158	0.047526	0.999982	AP000769.6
ENSG00000256995	5.29889	3.86667	1.95173	1.98115	0.0475748	0.999982	AC084816.1
ENSG00000287519	1.55566	4.1387	2.0894	1.9808	0.0476133	0.999982	AC004921.2
ENSG00000254912	4.01368	5.50509	2.78094	1.97958	0.047751	0.999982	AC135983.4
ENSG00000130775	50.0922	0.872398	0.440929	1.97855	0.0478671	0.999982	THEMIS2
ENSG00000153266	47.4108	1.26253	0.638529	1.97725	0.0480132	0.999982	FEZF2
ENSG00000115593	5.41549	-2.12135	1.07321	-1.97664	0.0480823	0.999982	SMYD1
ENSG00000182585	12.689	1.68368	0.852116	1.97588	0.0481688	0.999982	EPGN
ENSG00000246863	6.64116	-2.5819	1.30747	-1.97474	0.0482981	0.999982	GPR176-DT
ENSG00000230216	1.99626	-4.37711	2.21706	-1.97428	0.0483496	0.999982	HSPB1P2
ENSG00000223553	3.73138	-2.15602	1.09343	-1.97179	0.0486335	0.999982	SMPD4P1
ENSG00000153283	2.36903	-4.50898	2.28841	-1.97036	0.0487974	0.999982	CD96
ENSG00000221817	46.4715	-1.12429	0.572439	-1.96403	0.0495271	0.999982	PPP3CB-AS1
ENSG00000170477	6.38255	-6.05813	3.08607	-1.96305	0.0496399	0.999982	KRT4
ENSG00000254746	187.31	0.723382	0.368922	1.9608	0.0499025	0.999982	AC103855.2
ENSG00000261889	9.68476	1.462	0.745829	1.96024	0.0499681	0.999982	AC108134.2
ENSG00000196593	24.4444	2.32207	1.18595	1.95798	0.0502327	0.999982	ANKRD20A19P
ENSG00000273091	8.28385	1.4335	0.732325	1.95746	0.0502932	0.999982	AP000255.1
ENSG00000284649	1.9202	-4.24217	2.16792	-1.95679	0.0503726	0.999982	AC009093.8
ENSG00000269873	4.90026	1.74413	0.89143	1.95655	0.0504001	0.999982	AC245884.10
ENSG00000155926	3.55526	-3.24614	1.66022	-1.95525	0.0505531	0.999982	SLA
ENSG00000270571	12.7298	1.29863	0.666382	1.94878	0.0513215	0.999982	AC007681.1
ENSG00000214988	20.2843	0.98185	0.503931	1.94838	0.0513692	0.999982	RPL7AP26
ENSG00000231764	10.4187	-2.41727	1.24096	-1.9479	0.0514267	0.999982	DLX6-AS1
ENSG00000266783	7.79997	1.44867	0.744624	1.94551	0.0517137	0.999982	AP005136.3
ENSG00000235300	4.03978	-2.35638	1.21446	-1.94027	0.0523464	0.999982	AC090627.1
ENSG00000230327	10.7452	1.61125	0.830776	1.93945	0.0524464	0.999982	MTCO1P42
ENSG00000250260	6.25814	1.75909	0.909182	1.93481	0.0530137	0.999982	AC113382.2
ENSG00000002745	1.79113	3.59639	1.85932	1.93425	0.0530825	0.999982	WNT16
ENSG00000125735	4.70266	5.725	2.95998	1.93414	0.0530962	0.999982	TNFSF14
ENSG00000235698	2.12058	-3.37944	1.74727	-1.93413	0.0530977	0.999982	PA2G4P2
ENSG00000264717	7.40861	-2.92251	1.5118	-1.93313	0.0532199	0.999982	NPY4R2
ENSG00000186825	1.56962	-4.03878	2.09005	-1.93239	0.0533113	0.999982	C2orf27B
ENSG00000183305	5.51782	-4.46466	2.31105	-1.93188	0.0533749	0.999982	MAGEA2B
ENSG00000151164	30.7794	-1.0976	0.568264	-1.9315	0.0534208	0.999982	RAD9B
ENSG00000205659	1594.79	-0.255348	0.132342	-1.92945	0.053675	0.999982	LIN52
ENSG00000286288	3.5191	2.52193	1.30834	1.92758	0.0539078	0.999982	AL109809.4
ENSG00000183454	2289.02	0.56108	0.291314	1.92603	0.0541004	0.999982	GRIN2A
ENSG00000165794	22.6203	-0.8922	0.463462	-1.92508	0.0542198	0.999982	SLC39A2
ENSG00000167604	237.54	-0.721675	0.375078	-1.92406	0.0543465	0.999982	NFKBID
ENSG00000156486	74.8375	1.18025	0.613647	1.92333	0.0544387	0.999982	KCNS2
ENSG00000128045	335.78	0.435784	0.226601	1.92314	0.054463	0.999982	RASL11B
ENSG00000182162	18.5663	1.41135	0.734623	1.92119	0.054708	0.999982	P2RY8
ENSG00000101180	1468.35	0.388621	0.202873	1.91559	0.0554178	0.999982	HRH3
ENSG00000277406	121.791	-0.683269	0.356875	-1.91459	0.055545	0.999982	SEC22B4P
ENSG00000255251	6.68801	4.38913	2.29367	1.91358	0.0556737	0.999982	PRR23D1
ENSG00000166289	84.906	0.951494	0.497597	1.91218	0.0558536	0.999982	PLEKHF1
ENSG00000269924	6.63715	1.63828	0.857126	1.91136	0.0559577	0.999982	AC024451.4
ENSG00000198788	12.4247	3.09685	1.62111	1.91032	0.0560915	0.999982	MUC2
ENSG00000124557	3.93741	3.04077	1.59335	1.90841	0.0563383	0.999982	BTN1A1
ENSG00000214189	44.1352	1.06543	0.558324	1.90826	0.0563573	0.999982	ZNF788P
ENSG00000283201	3.85461	-5.33285	2.79888	-1.90535	0.0567347	0.999982	AC092329.3
ENSG00000261670	17.8581	-1.20694	0.634308	-1.90277	0.0570709	0.999982	AC012213.2
ENSG00000235701	20.7512	-0.836	0.439884	-1.9005	0.0573675	0.999982	PCBP2P1
ENSG00000270923	44.9034	0.704374	0.370681	1.90021	0.057405	0.999982	TAS2R6P
ENSG00000164303	3.82156	4.58614	2.41362	1.90011	0.0574192	0.999982	ENPP6
ENSG00000125787	36.1147	-0.811558	0.428068	-1.89586	0.0579784	0.999982	GNRH2
ENSG00000188211	688.101	0.681731	0.359818	1.89466	0.0581378	0.999982	NCR3LG1
ENSG00000108387	821.798	0.635687	0.335773	1.89321	0.0583303	0.999982	SEPTIN4
ENSG00000171243	5.5672	1.77657	0.938578	1.89283	0.0583801	0.999982	SOSTDC1
ENSG00000250410	3.09243	3.07602	1.6263	1.89142	0.0585685	0.999982	AC112722.1
ENSG00000253485	51.4838	1.36298	0.722407	1.88672	0.0591974	0.999982	PCDHGA5
ENSG00000226816	2.64025	-3.72268	1.97351	-1.88632	0.0592521	0.999982	AC005082.1
ENSG00000174749	383.812	0.559691	0.29694	1.88486	0.0594486	0.999982	FAM241A
ENSG00000287672	9.99956	-1.1436	0.607055	-1.88385	0.0595854	0.999982	AC003086.1
ENSG00000166455	160.408	0.407597	0.216394	1.88359	0.0596211	0.999982	C16orf46
ENSG00000283907	4.79158	-1.85444	0.984926	-1.88282	0.0597245	0.999982	AD000090.1
ENSG00000233360	1.94857	-3.24965	1.72664	-1.88206	0.059828	0.999982	Z83844.2
ENSG00000214140	226.94	0.663145	0.352484	1.88135	0.0599248	0.999982	PRCD
ENSG00000237984	366.624	-0.873132	0.465023	-1.87761	0.0604348	0.999982	PTENP1
ENSG00000215165	4.82529	-2.19567	1.16969	-1.87713	0.0604999	0.999982	TCEA1P3
ENSG00000170236	5.84816	1.70113	0.906584	1.87642	0.0605982	0.999982	USP50
ENSG00000260852	352.278	-0.362207	0.193048	-1.87625	0.0606208	0.999982	FBXL19-AS1
ENSG00000253123	34.7498	1.6169	0.861866	1.87604	0.0606494	0.999982	AC091182.1
ENSG00000272161	1.94408	-3.24002	1.72796	-1.87505	0.0607852	0.999982	AL589739.1
ENSG00000222112	34.9023	0.735666	0.392584	1.87391	0.0609433	0.999982	RN7SKP16
ENSG00000275956	1.63974	-4.09428	2.18612	-1.87285	0.0610887	0.999982	AC104446.2
ENSG00000277399	35.912	-0.877293	0.468578	-1.87225	0.0611727	0.999982	GPR179
ENSG00000128438	1.66972	4.19352	2.24065	1.87157	0.0612668	0.999982	TBC1D27P
ENSG00000218672	6.46756	3.27133	1.74896	1.87044	0.0614226	0.999982	AC008060.1
ENSG00000264187	22.0013	2.07402	1.1089	1.87035	0.0614357	0.999982	AC055811.2
ENSG00000274177	3.44105	-2.50172	1.33874	-1.86871	0.0616626	0.999982	AC004528.2
ENSG00000182326	582.717	1.29304	0.692444	1.86735	0.0618524	0.999982	C1S
ENSG00000101188	33.4446	1.06467	0.570268	1.86696	0.0619073	0.999982	NTSR1
ENSG00000267096	30.2247	-0.684128	0.367253	-1.86283	0.0624867	0.999982	AC008735.1
ENSG00000244099	2.06238	3.46316	1.85922	1.86269	0.0625056	0.999982	RPS23P3
ENSG00000116882	2.19032	-3.76561	2.02403	-1.86045	0.062822	0.999982	HAO2
ENSG00000283417	4.8016	2.70041	1.45208	1.85969	0.0629297	0.999982	AC024614.4
ENSG00000254872	34.5242	-0.898715	0.483479	-1.85885	0.0630485	0.999982	LINC02688
ENSG00000279653	6.04826	-2.27588	1.22519	-1.85757	0.0632302	0.999982	AC004678.2
ENSG00000250820	1.38847	3.97382	2.14013	1.85681	0.063338	0.999982	AC138965.2
ENSG00000248729	1.56183	4.14361	2.23239	1.85613	0.0634352	0.999982	MTCO1P30
ENSG00000269476	12.8948	1.83999	0.992227	1.85441	0.0636811	0.999982	AC010326.3
ENSG00000174899	12.4277	1.03046	0.556018	1.85328	0.0638417	0.999982	SLC66A1L
ENSG00000185669	3.48184	5.3001	2.86083	1.85264	0.0639336	0.999982	SNAI3
ENSG00000204361	3.36612	-2.45493	1.32686	-1.85017	0.0642887	0.999982	NXPE2
ENSG00000163577	197.461	1.0516	0.568392	1.85013	0.0642955	0.999982	EIF5A2
ENSG00000214788	2.26655	-3.48936	1.88743	-1.84873	0.0644962	0.999982	AP000790.1
ENSG00000285688	3.97001	-2.72627	1.47546	-1.84774	0.0646401	0.999982	AL161443.1
ENSG00000228397	2.24239	2.83171	1.53346	1.84661	0.0648036	0.999982	LINC01635
ENSG00000254768	40.7217	-0.700826	0.379596	-1.84624	0.0648569	0.999982	AC104009.1
ENSG00000148200	809.957	-0.671305	0.364295	-1.84275	0.0653656	0.999982	NR6A1
ENSG00000170276	11.1083	-1.46723	0.796443	-1.84223	0.0654416	0.999982	HSPB2
ENSG00000239291	15.72	-0.952236	0.517256	-1.84093	0.0656311	0.999982	AC002558.1
ENSG00000147168	6.49531	2.55487	1.38811	1.84055	0.0656883	0.999982	IL2RG
ENSG00000257703	1.44867	-3.91828	2.12931	-1.84017	0.0657438	0.999982	AC068643.1
ENSG00000272663	16.2225	-0.948358	0.51558	-1.8394	0.0658562	0.999982	AC093635.1
ENSG00000234477	1.97618	-3.27466	1.78356	-1.83602	0.0663547	0.999982	AC004231.1
ENSG00000275846	9.71781	1.72047	0.937259	1.83564	0.0664109	0.999982	AL513548.3
ENSG00000269899	1.54529	4.13007	2.25055	1.83514	0.0664849	0.999982	AC025857.2
ENSG00000130829	274.668	2.35783	1.28499	1.83489	0.0665214	0.999982	DUSP9
ENSG00000164078	184.205	-0.915513	0.499124	-1.83424	0.0666185	0.999982	MST1R
ENSG00000268606	10.1063	2.95294	1.60992	1.83422	0.0666216	0.999982	MAGEA2
ENSG00000185104	3212.28	0.254427	0.138736	1.83389	0.0666697	0.999982	FAF1
ENSG00000111011	7467.35	-0.198162	0.108193	-1.83156	0.0670166	0.999982	RSRC2
ENSG00000207751	19.2462	0.880947	0.481216	1.83067	0.0671501	0.999982	AP000553.1
ENSG00000120332	5.65757	-1.5967	0.873192	-1.82857	0.0674635	0.999982	TNN
ENSG00000186340	639.048	1.19477	0.653702	1.8277	0.0675943	0.999982	THBS2
ENSG00000187699	43.4371	1.61098	0.882166	1.82617	0.067825	0.999982	C2orf88
ENSG00000166035	1.6476	-4.10089	2.24566	-1.82613	0.0678299	0.999982	LIPC
ENSG00000286652	7.66417	1.73338	0.949296	1.82596	0.067856	0.999982	AL021918.5
ENSG00000278848	19.1838	5.76016	3.15544	1.82547			TP53TG3F
ENSG00000158571	77.0563	-0.614498	0.336719	-1.82496	0.0680074	0.999982	PFKFB1
ENSG00000138134	538.824	-0.366208	0.200791	-1.82383	0.0681781	0.999982	STAMBPL1
ENSG00000125414	1.44531	-3.885	2.13149	-1.82267	0.068354	0.999982	MYH2
ENSG00000188163	14.2147	-1.30865	0.718102	-1.82237	0.0683993	0.999982	FAM166A
ENSG00000134962	1.92119	-3.23184	1.77355	-1.82224	0.0684184	0.999982	KLB
ENSG00000065361	51.227	2.30812	1.26716	1.8215	0.0685312	0.999982	ERBB3
ENSG00000119965	1271.31	0.45677	0.251013	1.81971	0.0688036	0.999982	C10orf88
ENSG00000093217	144.322	-0.41101	0.225974	-1.81883	0.0689367	0.999982	XYLB
ENSG00000271778	22.468	0.767653	0.422548	1.81672	0.0692593	0.999982	AC080013.3
ENSG00000213862	4.76801	1.68739	0.92898	1.81639	0.0693101	0.999982	AC044787.1
ENSG00000213996	81.6493	-0.657316	0.361901	-1.81629	0.0693266	0.999982	TM6SF2
ENSG00000271382	5.6753	-1.87819	1.03456	-1.81545	0.0694547	0.999982	AC012464.3
ENSG00000139714	117.503	-0.42792	0.23594	-1.81368	0.0697274	0.999982	MORN3
ENSG00000282840	5.26391	1.88168	1.0422	1.80549	0.0709985	0.999982	AC004554.2
ENSG00000159248	135.136	1.08842	0.603089	1.80474	0.0711152	0.999982	GJD2
ENSG00000227617	4.39219	-1.71377	0.949665	-1.8046	0.0711368	0.999982	CERS6-AS1
ENSG00000188729	36.6559	-1.57179	0.871168	-1.80423	0.0711947	0.999982	OSTN
ENSG00000214415	15.1236	-1.40748	0.780495	-1.80332	0.0713383	0.999982	GNAT3
ENSG00000172059	1573.53	0.410245	0.227555	1.80284	0.0714136	0.999982	KLF11
ENSG00000113073	5.06176	-2.18779	1.21474	-1.80104	0.0716972	0.999982	SLC4A9
ENSG00000257557	56.8566	-0.706171	0.392094	-1.80102	0.0716991	0.999982	PPP1R12A-AS1
ENSG00000229642	2.06278	3.4726	1.92894	1.80027	0.0718183	0.999982	AC087857.1
ENSG00000270062	9.05414	-1.46201	0.812112	-1.80026	0.0718196	0.999982	AL606834.2
ENSG00000279630	28.4598	-0.697871	0.387762	-1.79974	0.071902	0.999982	AC190387.1
ENSG00000279480	5.34184	-2.75007	1.52825	-1.79949	0.0719411	0.999982	AC138466.4
ENSG00000188089	1.53468	4.06997	2.26215	1.79916	0.0719938	0.999982	PLA2G4E
ENSG00000134020	4.81039	-1.89504	1.05624	-1.79414	0.0727913	0.999982	PEBP4
ENSG00000145088	9.58965	1.32284	0.737458	1.79379	0.0728472	0.999982	EAF2
ENSG00000234187	2.39232	2.69791	1.5044	1.79334	0.0729178	0.999982	AIMP1P1
ENSG00000264801	7.2917	-1.6735	0.933791	-1.79216	0.0731078	0.999982	ERVFRD-3
ENSG00000122188	1.90425	-3.21854	1.79757	-1.79049	0.0733744	0.999982	LAX1
ENSG00000164609	3571.38	-0.301259	0.168353	-1.78945	0.073542	0.999982	SLU7
ENSG00000143125	13.8637	1.05085	0.58753	1.7886	0.0736798	0.999982	PROK1
ENSG00000265315	3.71596	2.74261	1.53455	1.78723	0.0738996	0.999982	RN7SL199P
ENSG00000257017	7.81969	-2.40726	1.34728	-1.78676	0.073977	0.999982	HP
ENSG00000226055	5.48135	-1.82295	1.02273	-1.78244	0.0746768	0.999982	PAICSP1
ENSG00000174332	35.5365	0.968373	0.543622	1.78133	0.0748577	0.999982	GLIS1
ENSG00000103316	13.8907	0.966363	0.543378	1.77844	0.0753322	0.999982	CRYM
ENSG00000102755	17.4253	1.21192	0.681664	1.77789	0.0754227	0.999982	FLT1
ENSG00000113532	4451.57	-0.295964	0.166758	-1.77481	0.0759291	0.999982	ST8SIA4
ENSG00000250764	7.5001	-1.54833	0.873015	-1.77355	0.0761379	0.999982	AC025178.2
ENSG00000277758	23.5153	1.42625	0.804729	1.77234	0.0763379	0.999982	FO681492.1
ENSG00000253819	4.34694	3.1202	1.76134	1.77149	0.0764787	0.999982	LINC01151
ENSG00000161040	97.9467	0.676492	0.381971	1.77106	0.0765515	0.999982	FBXL13
ENSG00000180251	5.36884	-4.38785	2.48653	-1.76465	0.0776228	0.999982	SLC9A4
ENSG00000235010	10.1549	1.315	0.745199	1.76463	0.0776257	0.999982	AL512622.1
ENSG00000274898	5.39633	-1.53929	0.872473	-1.76429	0.0776838	0.999982	AC001226.1
ENSG00000162733	369.904	0.779575	0.442022	1.76365	0.0777901	0.999982	DDR2
ENSG00000248727	74.8152	1.03211	0.585672	1.76226	0.0780253	0.999982	LINC01948
ENSG00000123560	106.832	0.680521	0.386666	1.75997	0.0784122	0.999982	PLP1
ENSG00000129749	151.719	0.405372	0.230415	1.75931	0.078525	0.999982	CHRNA10
ENSG00000234663	17.171	-1.88561	1.07195	-1.75905	0.0785696	0.999982	LINC01934
ENSG00000280953	4.58826	1.94433	1.10588	1.75817	0.0787184	0.999982	LINC01163
ENSG00000278918	1.88494	3.33442	1.89677	1.75794	0.0787569	0.999982	AC080112.4
ENSG00000150337	12.8329	1.28318	0.730071	1.75761	0.0788142	0.999982	FCGR1A
ENSG00000287085	10.6706	-1.52137	0.865977	-1.75682	0.0789482	0.999982	AC012066.2
ENSG00000111276	5666.53	-0.27187	0.155043	-1.75351	0.0795143	0.999982	CDKN1B
ENSG00000285446	10.2394	6.85651	3.91127	1.75301	0.0795995	0.999982	Z84488.2
ENSG00000216490	12.4352	3.41893	1.95054	1.75281	0.0796345	0.999982	IFI30
ENSG00000272896	20.1322	-0.878695	0.501477	-1.75221	0.0797372	0.999982	AL355987.3
ENSG00000164953	673.412	-0.376562	0.214973	-1.75167	0.0798302	0.999982	TMEM67
ENSG00000162482	57.3138	-0.499762	0.285654	-1.74954	0.080198	0.999982	AKR7A3
ENSG00000185518	297.204	0.8582	0.491503	1.74607	0.0807981	0.999982	SV2B
ENSG00000179397	33.6729	-0.715216	0.40988	-1.74494	0.080995	0.999982	CATSPERE
ENSG00000251478	2.40137	3.70155	2.12266	1.74383	0.0811895	0.999982	AC008817.1
ENSG00000176988	1.3919	3.97694	2.28312	1.74188	0.0815289	0.999982	FMR1NB
ENSG00000232004	4.54058	-2.08967	1.20102	-1.73991	0.0818744	0.999982	CAP1P2
ENSG00000235049	15.2709	-1.26642	0.727983	-1.73962	0.0819251	0.999982	LINC00940
ENSG00000260896	10.3657	-1.26873	0.729597	-1.73895	0.0820439	0.999982	ARLNC1
ENSG00000136273	685.105	0.435683	0.250589	1.73864	0.0820983	0.999982	HUS1
ENSG00000251011	3.29679	1.88763	1.0857	1.73863	0.0820993	0.999982	TMEM108-AS1
ENSG00000251550	6.5116	-1.68051	0.967178	-1.73754	0.0822927	0.999982	AC091133.5
ENSG00000112237	1609.11	-0.267834	0.154233	-1.73655	0.0824662	0.999982	CCNC
ENSG00000166863	32.7244	1.29642	0.746574	1.73649	0.0824772	0.999982	TAC3
ENSG00000259780	14.7341	-1.03341	0.595174	-1.73632	0.0825068	0.999982	AC009065.2
ENSG00000128276	2.80507	-2.77154	1.59644	-1.73608	0.0825495	0.999982	RFPL3
ENSG00000280222	3.64761	3.39892	1.9583	1.73565	0.0826258	0.999982	AL365209.1
ENSG00000198844	5.37156	2.17825	1.25513	1.73548	0.0826551	0.999982	ARHGEF15
ENSG00000234394	10.3929	-1.77505	1.02383	-1.73373	0.0829663	0.999982	AL353608.3
ENSG00000228477	45.9922	0.643649	0.371648	1.73188	0.0832953	0.999982	AL663070.2
ENSG00000273188	85.6443	0.522288	0.30168	1.73127	0.0834043	0.999982	AL022328.3
ENSG00000272145	340.442	-0.313503	0.181097	-1.73113	0.0834279	0.999982	NFYC-AS1
ENSG00000260537	10.4128	-6.76556	3.91086	-1.72994			AC012184.2
ENSG00000070601	70.0333	0.628366	0.363491	1.7287	0.0838634	0.999982	FRMPD1
ENSG00000203685	630.746	0.476414	0.275594	1.72868	0.0838669	0.999982	STUM
ENSG00000261447	16.2872	-0.88603	0.512601	-1.7285	0.0838987	0.999982	AL162412.1
ENSG00000285492	12.1829	-1.13786	0.658691	-1.72746	0.0840844	0.999982	AL356417.3
ENSG00000178623	282.933	-0.511838	0.296386	-1.72693	0.0841804	0.999982	GPR35
ENSG00000168658	2.52881	-3.58206	2.07462	-1.72661	0.0842374	0.999982	VWA3B
ENSG00000236695	9.20675	1.34561	0.779414	1.72644	0.084268	0.999982	HNRNPA1P47
ENSG00000270090	4.41348	-1.68579	0.97706	-1.72537	0.0844612	0.999982	AL590235.1
ENSG00000119778	2743.41	-0.395365	0.229167	-1.72523	0.0844869	0.999982	ATAD2B
ENSG00000267978	2.82471	-2.83762	1.64567	-1.72429	0.0846548	0.999982	MAGEA9B
ENSG00000172346	9274.02	0.563113	0.327451	1.71968	0.0854897	0.999982	CSDC2
ENSG00000278861	32.0311	0.641864	0.373354	1.71918	0.085581	0.999982	AC117503.2
ENSG00000225649	10.7024	1.03164	0.600243	1.71871	0.085668	0.999982	AC064875.1
ENSG00000226203	1.80041	-3.11913	1.81547	-1.71809	0.0857807	0.999982	LINC01733
ENSG00000135912	1620.42	0.452006	0.263132	1.71779	0.0858349	0.999982	TTLL4
ENSG00000148655	45.7679	-1.31158	0.763555	-1.71773	0.0858466	0.999982	LRMDA
ENSG00000260596	2.83369	5.00087	2.91255	1.71701	0.0859781	0.999982	DUX4
ENSG00000144550	89.9299	0.808769	0.471081	1.71683	0.0860095	0.999982	CPNE9
ENSG00000171864	1.27451	-3.73562	2.17633	-1.71648	0.086075	0.999982	PRND
ENSG00000226453	1.71946	3.1116	1.81302	1.71626	0.0861153	0.999982	LINC02542
ENSG00000112299	1.73615	3.1894	1.85907	1.71559	0.0862378	0.999982	VNN1
ENSG00000110799	7.92075	2.10611	1.22777	1.7154	0.0862721	0.999982	VWF
ENSG00000227873	1.46341	-3.93134	2.29336	-1.71422	0.0864874	0.999982	Z93242.2
ENSG00000274225	109.5	0.666541	0.388863	1.71408	0.0865148	0.999982	AP001065.3
ENSG00000197774	6701.35	-0.295994	0.172799	-1.71294	0.0867229	0.999982	EME2
ENSG00000257923	11987	0.345713	0.20197	1.7117	0.0869511	0.999982	CUX1
ENSG00000229425	4.27673	-2.16825	1.26744	-1.71073	0.0871302	0.999982	AJ009632.2
ENSG00000265055	5.25511	-1.73714	1.01548	-1.71067	0.0871417	0.999982	AC145343.1
ENSG00000235618	64.1499	-0.500326	0.292532	-1.71033	0.0872055	0.999982	FAM21EP
ENSG00000272084	203.428	-0.400302	0.234125	-1.70978	0.0873074	0.999982	AL137127.1
ENSG00000229081	24.1304	-1.07531	0.629708	-1.70764	0.0877032	0.999982	LINC01165
ENSG00000263647	9.0448	6.67756	3.91187	1.707	0.0878217	0.999982	BPTFP1
ENSG00000173867	108.042	-0.464563	0.272165	-1.70692	0.0878371	0.999982	AC013489.1
ENSG00000205413	46.9508	3.03006	1.77602	1.70609			SAMD9
ENSG00000086619	198.919	-0.507439	0.297434	-1.70606	0.0879978	0.999982	ERO1B
ENSG00000236051	3.62345	-3.12033	1.83069	-1.70445	0.0882965	0.999982	MYCBP2-AS1
ENSG00000286268	14.6658	1.12918	0.663102	1.70287	0.088592	0.999982	AF196969.1
ENSG00000272103	88.9415	-0.461645	0.271152	-1.70253	0.0886559	0.999982	AC026741.1
ENSG00000267706	23.2019	1.06447	0.625762	1.70107	0.0889295	0.999982	AC020922.1
ENSG00000144230	18.3876	1.64048	0.965317	1.69942	0.0892394	0.999982	GPR17
ENSG00000255040	1.39435	3.9792	2.34156	1.69938	0.0892471	0.999982	MORF4L1P3
ENSG00000159588	101.332	-0.680767	0.400653	-1.69914	0.0892922	0.999982	CCDC17
ENSG00000173567	58.1212	-0.517151	0.30457	-1.69797	0.0895125	0.999982	ADGRF3
ENSG00000273189	12.1955	-1.64506	0.968966	-1.69774	0.0895561	0.999982	AC010619.3
ENSG00000205457	3.5104	5.32007	3.13481	1.69709	0.0896792	0.999982	TP53TG3C
ENSG00000135914	3.60753	3.30766	1.95024	1.69603	0.0898808	0.999982	HTR2B
ENSG00000198899	118725	-0.365318	0.215397	-1.69602	0.0898812	0.999982	MT-ATP6
ENSG00000260401	1.21801	3.78426	2.2319	1.69553	0.089974	0.999982	AP002761.4
ENSG00000225620	1.37981	3.96589	2.33938	1.69527	0.0900241	0.999982	AC104463.1
ENSG00000168497	9.49231	-2.16749	1.2787	-1.69507	0.0900627	0.999982	CAVIN2
ENSG00000253663	1.21381	3.78007	2.23081	1.69448	0.0901734	0.999982	NPM1P52
ENSG00000270367	1.21242	3.77865	2.23049	1.69409	0.0902477	0.999982	AC092053.2
ENSG00000264015	13.0484	1.05103	0.620571	1.69365	0.0903325	0.999982	AC124254.2
ENSG00000260388	37.4918	0.596433	0.35227	1.69311	0.090434	0.999982	LINC00562
ENSG00000163710	29.8634	0.839092	0.495715	1.69269	0.0905146	0.999982	PCOLCE2
ENSG00000271092	47.7456	-0.56026	0.331019	-1.69253	0.0905442	0.999982	TLCD4-RWDD3
ENSG00000253161	3.98007	2.06877	1.22473	1.68916	0.0911883	0.999982	LINC01605
ENSG00000204929	15.7144	1.34513	0.79651	1.68878	0.0912624	0.999982	AC007389.1
ENSG00000259826	83.352	-0.544346	0.322379	-1.68853	0.0913095	0.999982	AC072061.1
ENSG00000151881	228.196	-0.482467	0.285786	-1.68821	0.0913711	0.999982	TMEM267
ENSG00000181323	11.9017	1.38991	0.823592	1.68761	0.0914855	0.999982	SPEM1
ENSG00000125084	1.53356	4.06807	2.41213	1.6865	0.0916988	0.999982	WNT1
ENSG00000172250	4.14013	1.93859	1.14951	1.68645	0.0917096	0.999982	SERHL
ENSG00000204179	4.25326	-2.54318	1.50957	-1.68471	0.0920442	0.999982	PTPN20
ENSG00000184857	480.649	-0.26084	0.154828	-1.6847	0.0920455	0.999982	TMEM186
ENSG00000270240	4.05913	1.89973	1.12899	1.68268	0.0924366	0.999982	AC015849.1
ENSG00000185950	3478.23	0.529147	0.31458	1.68207	0.0925548	0.999982	IRS2
ENSG00000130528	33.2491	-0.911491	0.541937	-1.68191	0.0925856	0.999982	HRC
ENSG00000272386	3.91925	1.94728	1.15923	1.67981	0.0929945	0.999982	AC015802.5
ENSG00000229132	22.6185	0.79347	0.472409	1.67963	0.09303	0.999982	EIF4A1P10
ENSG00000256861	9.07397	-6.56708	3.91147	-1.67893	0.0931654	0.999982	AC048338.1
ENSG00000175664	4.19173	-1.85303	1.10378	-1.6788	0.0931906	0.999982	TEX26
ENSG00000272255	3.48982	-2.03007	1.20925	-1.67878	0.0931944	0.999982	AC113361.1
ENSG00000248529	1.25916	-3.72045	2.21635	-1.67864	0.0932221	0.999982	AC026746.1
ENSG00000232294	7.68485	1.73274	1.03226	1.67859	0.0932315	0.999982	AL031674.1
ENSG00000268790	28.3626	3.30873	1.97119	1.67854	0.0932411	0.999982	AC008764.4
ENSG00000165588	3.33298	2.96236	1.76659	1.67688	0.0935661	0.999982	OTX2
ENSG00000101445	1144.92	0.440698	0.262854	1.67659	0.0936234	0.999982	PPP1R16B
ENSG00000125534	15370.2	0.231734	0.138231	1.67642	0.0936564	0.999982	PPDPF
ENSG00000187527	3.62515	2.50407	1.49466	1.67535	0.0938658	0.999982	ATP13A5
ENSG00000167419	4.33174	1.7005	1.01523	1.67498	0.0939377	0.999982	LPO
ENSG00000267533	7.11403	1.44449	0.862854	1.67409	0.0941132	0.999982	AP002414.4
ENSG00000252757	1.49342	-3.95819	2.36532	-1.67343	0.0942426	0.999982	RN7SKP96
ENSG00000236296	67.7298	-0.951253	0.568536	-1.67316	0.0942955	0.999982	GUSBP5
ENSG00000120262	17.1143	-1.25639	0.751482	-1.67188	0.0945478	0.999982	CCDC170
ENSG00000268083	2.79833	-4.87079	2.91365	-1.67172	0.0945805	0.999982	AC008982.1
ENSG00000229359	2.47866	3.43426	2.05477	1.67136	0.0946508	0.999982	PIN1P1
ENSG00000235370	1484.33	0.939356	0.562184	1.67091	0.0947402	0.999982	DNM1P51
ENSG00000092200	19.0614	-1.29351	0.77445	-1.67023	0.0948738	0.999982	RPGRIP1
ENSG00000137225	5.45355	-1.6827	1.00748	-1.6702	0.0948788	0.999982	CAPN11
ENSG00000173276	1648.54	-0.301672	0.180862	-1.66796	0.095323	0.999982	ZBTB21
ENSG00000247213	3.00225	3.17974	1.90659	1.66776	0.0953627	0.999982	LINC01498
ENSG00000111331	601.006	2.75169	1.65009	1.6676			OAS3
ENSG00000181126	1.71784	3.18726	1.91135	1.66755	0.095406	0.999982	HLA-V
ENSG00000273472	44.241	-0.803243	0.481877	-1.6669	0.0955335	0.999982	AC096733.3
ENSG00000163354	52.5836	0.753812	0.452425	1.66616	0.0956817	0.999982	DCST2
ENSG00000228939	1.71116	3.18135	1.90995	1.66567	0.0957795	0.999982	AKT3-IT1
ENSG00000151023	52.1246	-1.06093	0.636959	-1.66562	0.0957894	0.999982	ENKUR
ENSG00000285697	5.06204	-2.83293	1.70086	-1.66559	0.0957956	0.999982	AC002059.3
ENSG00000143217	12.522	-2.17286	1.30588	-1.6639	0.0961328	0.999982	NECTIN4
ENSG00000181016	153.347	0.416733	0.250497	1.66363	0.0961869	0.999982	LSMEM1
ENSG00000183019	1.98681	-2.87267	1.72851	-1.66194	0.0965255	0.999982	MCEMP1
ENSG00000247011	2.2531	-2.45982	1.48081	-1.66114	0.0966855	0.999982	AC005920.1
ENSG00000215241	249.629	-0.315463	0.190072	-1.6597	0.0969745	0.999982	LINC02449
ENSG00000283141	3.29066	-2.41703	1.45658	-1.65939	0.0970371	0.999982	LINC02666
ENSG00000278952	127.617	-0.458175	0.276143	-1.65919	0.0970767	0.999982	AP003068.4
ENSG00000259002	2.89209	3.07401	1.855	1.65715	0.0974897	0.999982	AL445363.1
ENSG00000163958	9.91064	1.68413	1.01655	1.65671	0.097579	0.999982	ZDHHC19
ENSG00000280739	65.8044	0.490977	0.29665	1.65507	0.0979099	0.999982	EIF1B-AS1
ENSG00000180934	2.10613	4.40598	2.6629	1.65458	0.0980103	0.999982	OR56A1
ENSG00000244380	7.16275	1.78578	1.07964	1.65404	0.0981187	0.999982	AC134772.1
ENSG00000234239	2.88704	3.06779	1.85483	1.65395	0.0981382	0.999982	CFL1P8
ENSG00000179994	2.87653	-3.86242	2.33672	-1.65293	0.0983455	0.999982	SPDYE7P
ENSG00000215187	7.17524	-1.47408	0.891819	-1.65289	0.0983525	0.999982	FAM166B
ENSG00000204252	23.6323	-0.955112	0.57797	-1.65253	0.0984267	0.999982	HLA-DOA
ENSG00000111785	2821.15	-0.274628	0.166269	-1.65171	0.098593	0.999982	RIC8B
ENSG00000251629	7.01519	1.36872	0.828782	1.65149	0.0986386	0.999982	LINC02241
ENSG00000162433	576.977	0.911058	0.551819	1.65101	0.0987364	0.999982	AK4
ENSG00000077327	29.6916	-1.55357	0.942866	-1.64771	0.0994128	0.999982	SPAG6
ENSG00000157856	46.5561	-0.939306	0.570875	-1.64538	0.0998917	0.999982	DRC1
ENSG00000257735	4.51352	-1.75248	1.06534	-1.645	0.0999699	0.999982	AC090115.1
ENSG00000240405	2.56613	2.96296	1.80156	1.64467	0.100039	0.999982	SAMMSON
ENSG00000164318	14.0759	1.18842	0.722601	1.64464	0.100043	0.999982	EGFLAM
ENSG00000165028	357.172	0.658339	0.400473	1.6439	0.100196	0.999982	NIPSNAP3B
ENSG00000216829	8.25344	-6.42938	3.91194	-1.64353	0.100274	0.999982	FGF7P4
ENSG00000235121	2.86207	-3.85117	2.34372	-1.64319	0.100344	0.999982	AL645504.1
ENSG00000270457	1.5524	3.00659	1.83087	1.64217	0.100556	0.999982	AC093424.1
ENSG00000142178	68.1758	1.20045	0.731045	1.64209	0.10057	0.999982	SIK1
ENSG00000187867	644	0.694848	0.423156	1.64206	0.100577	0.999982	PALM3
ENSG00000101280	6.383	1.42524	0.868325	1.64136	0.100722	0.999982	ANGPT4
ENSG00000287817	30.5782	-0.716374	0.436534	-1.64105	0.100787	0.999982	AL096701.4
ENSG00000231079	6.69609	-2.12866	1.29725	-1.64089	0.100819	0.999982	KIF5C-AS1
ENSG00000272168	1096.82	0.395404	0.241297	1.63866	0.101284	0.999982	CASC15
ENSG00000197768	1.35245	3.91224	2.38944	1.63731	0.101567	0.999982	STPG3
ENSG00000234473	5.31065	-2.04362	1.24831	-1.63711	0.101608	0.999982	ZNF101P2
ENSG00000163565	481.009	1.90685	1.16486	1.63698	0.101634	0.999982	IFI16
ENSG00000196387	1496.48	-0.234558	0.143404	-1.63565	0.101912	0.999982	ZNF140
ENSG00000280194	3.41867	2.14133	1.30951	1.63522	0.102003	0.999982	AD000864.1
ENSG00000271414	7.62596	1.40235	0.857619	1.63517	0.102014	0.999982	AC093107.2
ENSG00000280134	53.1602	-0.675583	0.413283	-1.63467	0.102117	0.999982	AL731532.2
ENSG00000214535	2.84223	-2.16189	1.3229	-1.63421	0.102216	0.999982	RPS15AP1
ENSG00000127377	10.2956	-1.32334	0.810006	-1.63374	0.102313	0.999982	CRYGN
ENSG00000185507	867.524	0.677838	0.415155	1.63274	0.102525	0.999982	IRF7
ENSG00000278000	28.3504	-0.681546	0.417792	-1.63131	0.102826	0.999982	AC139100.2
ENSG00000283526	5.12938	-3.79383	2.32815	-1.62955	0.103197	0.999982	PRRT1B
ENSG00000267251	6.12079	-1.7367	1.06586	-1.62939	0.103231	0.999982	AC139100.1
ENSG00000159403	240.19	1.96093	1.20353	1.62932			C1R
ENSG00000084710	14566	0.394278	0.241999	1.62925	0.103259	0.999982	EFR3B
ENSG00000205871	2.60464	-2.70537	1.66112	-1.62864	0.10339	0.999982	RPS3AP47
ENSG00000288187	192.284	-0.443017	0.272043	-1.62848	0.103422	0.999982	CU633906.7
ENSG00000206557	1085.63	-0.362877	0.222841	-1.62841	0.103438	0.999982	TRIM71
ENSG00000230366	43.5952	-0.599509	0.368346	-1.62757	0.103616	0.999982	DSCR9
ENSG00000230525	1.63066	-3.03344	1.86451	-1.62693	0.103751	0.999982	LINC01799
ENSG00000262526	7.28021	6.36408	3.9131	1.62635	0.103875	0.999982	AC120057.2
ENSG00000196826	7.86528	-6.36011	3.91219	-1.62572	0.10401	0.999982	AC008758.1
ENSG00000112761	3.05146	-2.96191	1.82265	-1.62506	0.10415	0.999982	CCN6
ENSG00000236212	2.93281	3.00631	1.85002	1.62502	0.104159	0.999982	AC009262.1
ENSG00000162692	83.8032	3.43776	2.11867	1.6226			VCAM1
ENSG00000248610	1.21665	3.78295	2.33188	1.62227	0.104745	0.999982	HSPA8P4
ENSG00000262481	102.946	0.549345	0.338638	1.62222	0.104756	0.999982	TMEM256-PLSCR3
ENSG00000152219	1837.01	-0.35585	0.219368	-1.62216	0.104768	0.999982	ARL14EP
ENSG00000157330	1.97465	-3.26685	2.01487	-1.62137	0.104939	0.999982	C1orf158
ENSG00000286904	1.21304	3.77927	2.33127	1.62112	0.104992	0.999982	AC093675.1
ENSG00000244045	2815.19	0.50496	0.311681	1.62012	0.105207	0.999982	TMEM199
ENSG00000230849	1.20941	3.77553	2.33065	1.61995	0.105244	0.999982	GOT2P2
ENSG00000064989	46.8854	1.26118	0.779205	1.61855	0.105545	0.999982	CALCRL
ENSG00000144010	7.70142	-6.32973	3.91231	-1.6179	0.105683	0.999982	TRIM43B
ENSG00000253659	3.37409	-2.6732	1.65316	-1.61702	0.105873	0.999982	AC138646.1
ENSG00000277586	36352	-0.297192	0.183821	-1.61674	0.105934	0.999982	NEFL
ENSG00000170743	193.183	1.09287	0.676067	1.61651	0.105983	0.999982	SYT9
ENSG00000259441	1.54971	3.00964	1.86297	1.61551	0.106201	0.999982	MRPL15P1
ENSG00000070886	173.109	0.780138	0.482925	1.61544	0.106215	0.999982	EPHA8
ENSG00000187187	375.648	-0.370668	0.22946	-1.61539	0.106226	0.999982	ZNF546
ENSG00000224674	1.28522	-3.74599	2.32092	-1.61401	0.106526	0.999982	EIF3EP2
ENSG00000254676	15.9182	0.89981	0.55754	1.61389	0.106551	0.999982	AP000873.4
ENSG00000141655	10.5867	-1.69163	1.04924	-1.61225	0.106908	0.999982	TNFRSF11A
ENSG00000259030	85.2667	1.10131	0.683184	1.61202	0.106958	0.999982	FPGT-TNNI3K
ENSG00000237862	34.0635	0.922066	0.572085	1.61176	0.107013	0.999982	Z94160.1
ENSG00000198758	3.36616	-4.43241	2.7523	-1.61044	0.107302	0.999982	EPS8L3
ENSG00000247627	16.266	-1.16153	0.721258	-1.61043	0.107305	0.999982	MTND4P12
ENSG00000184500	934.698	0.54831	0.34053	1.61017	0.107362	0.999982	PROS1
ENSG00000179300	3.30095	-4.0669	2.52752	-1.60905	0.107606	0.999982	RTL3
ENSG00000036828	16.0997	2.64279	1.64424	1.6073	0.107988	0.999982	CASR
ENSG00000244300	23.7919	-0.845713	0.52636	-1.60672	0.108116	0.999982	GATA2-AS1
ENSG00000237928	10.1143	1.22986	0.76547	1.60668	0.108125	0.999982	NFIA-AS2
ENSG00000124575	2.61758	4.88834	3.04663	1.60451	0.108602	0.999982	H1-3
ENSG00000213071	38.7261	-0.85884	0.535402	-1.6041	0.108691	0.999982	LPAL2
ENSG00000231073	1.24861	-3.70959	2.31431	-1.60289	0.108959	0.999982	AL590133.1
ENSG00000182575	105.791	-0.566411	0.353419	-1.60266	0.109009	0.999982	NXPH3
ENSG00000179071	3.15113	-2.34461	1.46295	-1.60266	0.10901	0.999982	CCDC89
ENSG00000283217	1.59557	-4.04948	2.52676	-1.60264	0.109014	0.999982	AC068205.1
ENSG00000176971	60.806	-3.33724	2.08246	-1.60255			FIBIN
ENSG00000279328	12.6964	-1.30498	0.814449	-1.60228	0.109093	0.999982	AC073439.1
ENSG00000228151	1.40548	3.98962	2.49055	1.60191	0.109177	0.999982	AC004941.1
ENSG00000072818	26.5435	1.01858	0.635972	1.60161	0.109243	0.999982	ACAP1
ENSG00000235832	5.09098	2.51513	1.57043	1.60156	0.109253	0.999982	CNN2P3
ENSG00000144488	18.5688	-0.968979	0.605185	-1.60113	0.109349	0.999982	ESPNL
ENSG00000198917	2342.37	-0.462819	0.28923	-1.60018	0.109559	0.999982	SPOUT1
ENSG00000261315	6.29181	-1.81446	1.13398	-1.60009	0.109579	0.999982	LARP4P
ENSG00000279598	7.4771	-1.21668	0.760601	-1.59963	0.109681	0.999982	AC009948.4
ENSG00000139239	86.6373	0.398082	0.248872	1.59955	0.109699	0.999982	RPL14P1
ENSG00000099958	103.263	1.1657	0.729729	1.59744	0.110168	0.999982	DERL3
ENSG00000231252	2.28393	2.83151	1.77265	1.59733	0.110192	0.999982	AC099792.1
ENSG00000178965	68.9925	-1.34457	0.842228	-1.59645	0.110388	0.999982	ERICH3
ENSG00000225756	34.7866	0.870234	0.545635	1.5949	0.110734	0.999982	DBH-AS1
ENSG00000143194	8.21718	1.72526	1.08239	1.59393	0.110951	0.999982	MAEL
ENSG00000105245	8254.9	0.237575	0.149172	1.59263	0.111244	0.999982	NUMBL
ENSG00000172803	4908.05	0.420889	0.26453	1.59108	0.111591	0.999982	SNX32
ENSG00000170579	990.782	0.674678	0.424476	1.58944	0.111962	0.999982	DLGAP1
ENSG00000214359	2.04785	2.44986	1.54279	1.58794	0.1123	0.999982	RPL18P10
ENSG00000259933	5.39964	-2.43326	1.53318	-1.58706	0.112498	0.999982	AC009065.3
ENSG00000229654	11.5006	1.33207	0.839409	1.58692	0.112531	0.999982	LINC02526
ENSG00000286835	20.5533	-1.03393	0.65155	-1.58688	0.11254	0.999982	AL133477.2
ENSG00000272056	49.4623	0.551471	0.347567	1.58666	0.11259	0.999982	AC013472.2
ENSG00000253726	5.58849	1.3114	0.826529	1.58664	0.112594	0.999982	AC013562.1
ENSG00000266385	12.4417	0.994988	0.627172	1.58647	0.112633	0.999982	AC005899.6
ENSG00000135218	107.641	-1.93756	1.22202	-1.58554	0.112843	0.999982	CD36
ENSG00000241735	11.0427	-1.70779	1.07724	-1.58534	0.112888	0.999982	FABP5P3
ENSG00000136449	9.55208	1.3277	0.83786	1.58464	0.113049	0.999982	MYCBPAP
ENSG00000239908	3.38936	2.5962	1.63845	1.58454	0.113071	0.999982	RN7SL75P
ENSG00000007314	7.81058	1.71051	1.07963	1.58435	0.113113	0.999982	SCN4A
ENSG00000155097	4418.55	0.257213	0.162445	1.58338	0.113335	0.999982	ATP6V1C1
ENSG00000285533	133.528	-0.566336	0.357732	-1.58313	0.113392	0.999982	RELA-DT
ENSG00000237863	12.1678	1.56258	0.987319	1.58265	0.113501	0.999982	AL035425.2
ENSG00000251026	7.60981	1.66865	1.05484	1.58189	0.113674	0.999982	LINC02163
ENSG00000106479	2820.75	-0.335087	0.211913	-1.58125	0.113821	0.999982	ZNF862
ENSG00000224775	9.70477	1.28924	0.81535	1.58122	0.113829	0.999982	BRAFP1
ENSG00000229828	1.30447	-3.76539	2.38147	-1.58112	0.113851	0.999982	PDE4DIPP1
ENSG00000159337	2.86562	-3.96273	2.50634	-1.58108	0.113859	0.999982	PLA2G4D
ENSG00000268201	37.0651	0.766164	0.484723	1.58062	0.113965	0.999982	AC020915.2
ENSG00000136155	1.64098	-2.97245	1.88081	-1.58041	0.114013	0.999982	SCEL
ENSG00000235833	2.22185	2.59097	1.63975	1.5801	0.114085	0.999982	AC017099.1
ENSG00000242375	2.59083	-4.76048	3.01414	-1.57938	0.114249	0.999982	AL590705.3
ENSG00000242094	3.59757	-1.65712	1.04937	-1.57915	0.114301	0.999982	FOXP1-IT1
ENSG00000257529	56.1839	0.537323	0.340347	1.57875	0.114394	0.999982	RPL36A-HNRNPH2
ENSG00000124641	860.038	-0.211202	0.133797	-1.57852	0.114446	0.999982	MED20
ENSG00000249784	2.23928	2.50088	1.58447	1.57837	0.114481	0.999982	SCARNA22
ENSG00000159251	121.341	-1.92471	1.2203	-1.57723	0.114742	0.999982	ACTC1
ENSG00000267682	6.27309	1.3237	0.839803	1.5762	0.114979	0.999982	AC016590.2
ENSG00000234426	5.57396	1.32556	0.841354	1.57551	0.115139	0.999982	AL139042.1
ENSG00000261210	3.00797	2.55481	1.62295	1.57417	0.115447	0.999982	CLEC19A
ENSG00000178997	8.84625	-2.21364	1.40642	-1.57396	0.115497	0.999982	EXD1
ENSG00000167549	135.934	0.679918	0.43209	1.57356	0.11559	0.999982	CORO6
ENSG00000231652	3.24368	2.02367	1.28606	1.57354	0.115593	0.999982	AL590428.1
ENSG00000226913	28.3443	-0.999985	0.635521	-1.57349	0.115606	0.999982	BSN-DT
ENSG00000286235	43.3742	2.09857	1.33423	1.57287	0.11575	0.999982	AL035461.4
ENSG00000258465	99.7703	1.49904	0.953162	1.57271	0.115787	0.999982	AL139011.2
ENSG00000101222	84.9273	-0.494378	0.314397	-1.57247	0.115842	0.999982	SPEF1
ENSG00000214654	68.7177	-0.546225	0.347517	-1.57179	0.115998	0.999982	B3GNT10
ENSG00000197766	30.206	0.939673	0.598518	1.57	0.116415	0.999982	CFD
ENSG00000216285	13.8649	0.97146	0.618835	1.56982	0.116457	0.999982	AC078819.1
ENSG00000240265	2.55838	2.12132	1.35143	1.56969	0.116487	0.999982	AC099328.1
ENSG00000229976	2.66957	-3.73994	2.38275	-1.56959	0.116511	0.999982	AL118523.1
ENSG00000091831	2.48985	-4.69916	2.99395	-1.56955	0.116519	0.999982	ESR1
ENSG00000250859	4.0553	1.71096	1.09037	1.56915	0.116612	0.999982	HNRNPKP1
ENSG00000129467	9.90377	1.9463	1.24047	1.569	0.116647	0.999982	ADCY4
ENSG00000218823	5.4753	1.44701	0.922317	1.56889	0.116674	0.999982	PAPOLB
ENSG00000186715	151.003	-0.697275	0.444818	-1.56755	0.116986	0.999982	MST1L
ENSG00000241886	2.76496	-2.12035	1.35273	-1.56747	0.117006	0.999982	AC112496.1
ENSG00000286408	29.6593	-0.748935	0.477905	-1.56712	0.117086	0.999982	AC113410.5
ENSG00000279688	6.20201	6.13316	3.9142	1.5669	0.117138	0.999982	AQP7P3
ENSG00000236679	6.20201	6.13316	3.9142	1.5669	0.117138	0.999982	RPL23AP24
ENSG00000272922	7.40753	-1.3624	0.869607	-1.56668	0.117189	0.999982	AC107294.1
ENSG00000286337	2.11851	-2.35385	1.50259	-1.56652	0.117226	0.999982	AC025370.2
ENSG00000188199	964.182	-0.265998	0.169852	-1.56605	0.117336	0.999982	NUTM2B
ENSG00000178222	72.8083	0.935915	0.597707	1.56584	0.117385	0.999982	RNF212
ENSG00000256069	3.39557	3.09057	1.97402	1.56562	0.117437	0.999982	A2MP1
ENSG00000279943	18.6616	-0.808578	0.516784	-1.56463	0.117669	0.999982	AC110771.1
ENSG00000261386	22.9108	0.689499	0.440704	1.56454	0.117691	0.999982	AC027682.4
ENSG00000132530	51.0381	3.20011	2.04669	1.56355	0.117922	0.999982	XAF1
ENSG00000166133	774.34	0.335322	0.214511	1.56319	0.118008	0.999982	RPUSD2
ENSG00000227769	1.39407	-3.82153	2.44537	-1.56276	0.118109	0.999982	AC072062.1
ENSG00000135744	3.22111	2.06258	1.32011	1.56243	0.118186	0.999982	AGT
ENSG00000075886	2.41983	3.71209	2.37667	1.56189	0.118315	0.999982	TUBA3D
ENSG00000232528	10.2843	-1.62997	1.04425	-1.56091	0.118545	0.999982	AL109809.1
ENSG00000242575	1.11054	-3.53776	2.26841	-1.55958	0.11886	0.999982	AC012501.3
ENSG00000215838	1.11052	-3.53773	2.2684	-1.55957	0.118861	0.999982	AL451074.2
ENSG00000271172	1.11009	-3.53719	2.26831	-1.55939	0.118903	0.999982	AC104662.1
ENSG00000141748	1.14066	-3.58757	2.30101	-1.55913	0.118965	0.999982	ARL5C
ENSG00000287404	2.41204	3.71073	2.38136	1.55824	0.119177	0.999982	AL451080.1
ENSG00000233802	6.5544	-6.09705	3.91328	-1.55804	0.119224	0.999982	TRIM49D2
ENSG00000250974	2.6872	3.09132	1.98481	1.55749	0.119355	0.999982	LINC02196
ENSG00000151532	2126.03	-0.252231	0.161954	-1.55742	0.11937	0.999982	VTI1A
ENSG00000214796	351.378	-0.36772	0.236193	-1.55686	0.119503	0.999982	AC098934.1
ENSG00000010327	18.0596	1.29929	0.835055	1.55593	0.119725	0.999982	STAB1
ENSG00000235907	1.54879	3.00879	1.93385	1.55586	0.119742	0.999982	AC115285.1
ENSG00000229666	1.81873	-3.13285	2.01487	-1.55487	0.119978	0.999982	MAST4-AS1
ENSG00000159761	102.72	-0.654331	0.420871	-1.55471	0.120016	0.999982	C16orf86
ENSG00000175544	4.46007	2.30828	1.48512	1.55427	0.12012	0.999982	CABP4
ENSG00000277558	2.73934	2.1952	1.41265	1.55396	0.120193	0.999982	AL109923.1
ENSG00000256661	3.38871	2.15142	1.38457	1.55385	0.120219	0.999982	A2ML1-AS1
ENSG00000275263	7.33742	-1.52063	0.978717	-1.5537	0.120256	0.999982	AC135048.3
ENSG00000101190	406.058	0.247203	0.159413	1.55071	0.120972	0.999982	TCFL5
ENSG00000228862	1.63573	-2.86591	1.84872	-1.55021	0.12109	0.999982	AC068389.1
ENSG00000249014	2.71864	2.22344	1.43465	1.54981	0.121187	0.999982	HMGN2P4
ENSG00000168329	3.92279	-2.23558	1.44382	-1.54838	0.121532	0.999982	CX3CR1
ENSG00000162367	96.9321	2.85597	1.84472	1.54819	0.121577	0.999982	TAL1
ENSG00000254363	23.4055	0.789576	0.5101	1.54789	0.12165	0.999982	AC011379.2
ENSG00000212464	1.46502	-2.84422	1.83779	-1.54763	0.12171	0.999982	SNORA12
ENSG00000198743	5134.91	-0.298076	0.192723	-1.54666	0.121946	0.999982	SLC5A3
ENSG00000180638	3.76055	2.95517	1.91152	1.54598	0.122109	0.999982	SLC47A2
ENSG00000267532	3.82899	2.5354	1.64092	1.54511	0.122319	0.999982	MIR497HG
ENSG00000221988	1784.13	-0.266199	0.172325	-1.54475	0.122406	0.999982	PPT2
ENSG00000258210	124.34	0.519206	0.33626	1.54406	0.122573	0.999982	AC144548.1
ENSG00000274002	11.8398	-0.984389	0.637543	-1.54404	0.122579	0.999982	AL135999.3
ENSG00000101306	37.9974	0.942971	0.610731	1.544	0.122587	0.999982	MYLK2
ENSG00000265282	2.73773	2.19346	1.42083	1.54379	0.12264	0.999982	AC005828.4
ENSG00000166183	7.44002	-2.12338	1.37585	-1.54332	0.122752	0.999982	ASPG
ENSG00000266923	5.80233	6.03719	3.91472	1.54218	0.12303	0.999982	AC063949.2
ENSG00000134489	4.55242	-1.74521	1.13166	-1.54216	0.123034	0.999982	HRH4
ENSG00000155090	1733.2	0.627447	0.406879	1.5421	0.12305	0.999982	KLF10
ENSG00000143412	6.25436	1.74841	1.13381	1.54207	0.123056	0.999982	ANXA9
ENSG00000205639	13.7035	-0.934415	0.606418	-1.54088	0.123347	0.999982	MFSD2B
ENSG00000182791	42.4199	-0.534575	0.347052	-1.54033	0.12348	0.999982	CCDC87
ENSG00000033178	4051.35	0.349204	0.226708	1.54032	0.123482	0.999982	UBA6
ENSG00000167323	1588.31	0.250759	0.162821	1.54009	0.123538	0.999982	STIM1
ENSG00000213513	20.2233	-0.722735	0.469497	-1.53938	0.123711	0.999982	IMPDH1P5
ENSG00000054179	2.03466	-3.00089	1.9497	-1.53916	0.123766	0.999982	ENTPD2
ENSG00000185168	11.8328	-1.45129	0.943119	-1.53882	0.123848	0.999982	LINC00482
ENSG00000283355	35.807	-0.576035	0.374402	-1.53855	0.123915	0.999982	AC074194.2
ENSG00000263155	2.28508	4.6919	3.04988	1.53838	0.123955	0.999982	MYZAP
ENSG00000163082	32.9078	1.98444	1.29018	1.53811	0.124021	0.999982	SGPP2
ENSG00000167210	2.33936	-3.10722	2.02253	-1.5363	0.124464	0.999982	LOXHD1
ENSG00000155749	43.4074	0.951337	0.619258	1.53625	0.124476	0.999982	FLACC1
ENSG00000216740	5.89308	-1.4682	0.956489	-1.53499	0.124785	0.999982	ANXA2P3
ENSG00000185958	1.04098	3.55832	2.31997	1.53378	0.125083	0.999982	FAM186A
ENSG00000258325	13.0828	-1.29137	0.842325	-1.5331	0.125251	0.999982	ITFG2-AS1
ENSG00000139835	15.4683	-1.87329	1.22207	-1.53289	0.125303	0.999982	GRTP1
ENSG00000228956	29.3199	1.01544	0.662469	1.53282	0.125321	0.999982	SATB1-AS1
ENSG00000205500	2.62206	2.11909	1.38285	1.53241	0.125422	0.999982	MAPRE3-AS1
ENSG00000186326	14.8759	-0.967629	0.631454	-1.53238	0.125428	0.999982	RGS9BP
ENSG00000124134	52.3275	0.818607	0.534272	1.53219	0.125475	0.999982	KCNS1
ENSG00000240731	52.5435	0.503896	0.32893	1.53192	0.125541	0.999982	AL139287.1
ENSG00000276255	2.55885	-1.97887	1.29252	-1.53102	0.125764	0.999982	LINC02809
ENSG00000279320	2.4702	4.80419	3.13963	1.53018	0.125973	0.999982	AC069528.2
ENSG00000214193	982.476	0.401125	0.262202	1.52983	0.126058	0.999982	SH3D21
ENSG00000283128	77.3474	0.526966	0.344564	1.52937	0.126173	0.999982	AC009403.2
ENSG00000184979	102.648	1.61728	1.05827	1.52823	0.126455	0.999982	USP18
ENSG00000183260	2.56845	-1.9849	1.29937	-1.52759	0.126614	0.999982	ABHD16B
ENSG00000117602	944.166	0.549513	0.360045	1.52623	0.126952	0.999982	RCAN3
ENSG00000066923	72.449	1.03825	0.680355	1.52605	0.126998	0.999982	STAG3
ENSG00000255292	26.1096	-0.952388	0.624092	-1.52604	0.127	0.999982	AP002884.2
ENSG00000265939	1.6055	-2.93712	1.92485	-1.5259	0.127036	0.999982	UBE2CP2
ENSG00000136874	923.621	0.402666	0.263934	1.52563	0.127102	0.999982	STX17
ENSG00000271858	44.5681	0.969798	0.635686	1.52559	0.127111	0.999982	Z84492.1
ENSG00000286113	4.4951	-1.74053	1.14151	-1.52476	0.127319	0.999982	AC022868.2
ENSG00000102098	693.904	-0.338818	0.222301	-1.52414	0.127473	0.999982	SCML2
ENSG00000275839	2.20735	2.61904	1.71925	1.52336	0.127668	0.999982	AC243654.2
ENSG00000259224	2.32767	-4.60526	3.02438	-1.52271	0.127831	0.999982	SLC35G6
ENSG00000224023	66.981	-0.619236	0.406712	-1.52254	0.127873	0.999982	EDRF1-DT
ENSG00000118260	5579.91	-0.322514	0.211833	-1.52249	0.127886	0.999982	CREB1
ENSG00000128917	205.669	0.665885	0.437581	1.52174	0.128074	0.999982	DLL4
ENSG00000259998	2.88117	2.36509	1.5557	1.52027	0.128442	0.999982	AL133279.3
ENSG00000228135	2.09034	-2.33877	1.53916	-1.51951	0.128635	0.999982	LINC01494
ENSG00000227382	2.75287	2.19417	1.44408	1.51942	0.128656	0.999982	EIF4A2P2
ENSG00000176998	2.48743	-3.6303	2.3893	-1.5194	0.128662	0.999982	HCG4
ENSG00000213326	2.87648	2.39542	1.57701	1.51896	0.128772	0.999982	RPS7P11
ENSG00000272024	9.18861	-1.23069	0.810496	-1.51844	0.128904	0.999982	AC064807.4
ENSG00000174600	2.78789	2.92109	1.92501	1.51745	0.129154	0.999982	CMKLR1
ENSG00000132510	25388.6	0.208002	0.137121	1.51692	0.129288	0.999982	KDM6B
ENSG00000125726	4.31548	2.50869	1.65401	1.51673	0.129336	0.999982	CD70
ENSG00000286719	1.53533	3.01054	1.9858	1.51603	0.129511	0.999982	AL391811.1
ENSG00000263884	24.4493	-0.777853	0.51309	-1.51602	0.129515	0.999982	AP000845.1
ENSG00000147434	8.01355	2.15093	1.41912	1.51568	0.1296	0.999982	CHRNA6
ENSG00000260036	2.37349	-2.55659	1.68718	-1.5153	0.129695	0.999982	AC013355.1
ENSG00000224831	28.1874	0.702377	0.463548	1.51522	0.129717	0.999982	TMEM183B
ENSG00000177453	311.761	0.289572	0.191123	1.51511	0.129745	0.999982	NIM1K
ENSG00000286650	11.9568	-1.00622	0.664356	-1.51459	0.129878	0.999982	AL139234.1
ENSG00000184481	335.601	-0.437892	0.289208	-1.51411	0.129999	0.999982	FOXO4
ENSG00000198840	20639.1	-0.3834	0.253328	-1.51345	0.130164	0.999982	MT-ND3
ENSG00000287219	2.23862	2.56032	1.69331	1.51202	0.130528	0.999982	AL021707.9
ENSG00000203697	2.50898	3.92744	2.59758	1.51196	0.130544	0.999982	CAPN8
ENSG00000175967	60.1779	-0.502508	0.332462	-1.51147	0.130668	0.999982	FO393415.1
ENSG00000256034	5.94888	-1.73636	1.14894	-1.51127	0.13072	0.999982	AP002770.1
ENSG00000239617	95.394	0.512094	0.33896	1.51078	0.130844	0.999982	AC073610.1
ENSG00000188037	13.1931	0.951587	0.629914	1.51066	0.130875	0.999982	CLCN1
ENSG00000285524	12.4885	1.68438	1.11569	1.50972	0.131114	0.999982	AC073236.1
ENSG00000236140	2.2483	4.6694	3.09455	1.50891	0.131321	0.999982	AC245014.1
ENSG00000117586	16.2486	0.922339	0.611264	1.50891	0.131323	0.999982	TNFSF4
ENSG00000274001	1.45558	-2.786	1.84675	-1.5086	0.131401	0.999982	AL512506.1
ENSG00000263345	5.32184	-1.69099	1.1214	-1.50793	0.131572	0.999982	AC006435.2
ENSG00000261996	4.24274	1.80271	1.19575	1.50759	0.131659	0.999982	AC004706.1
ENSG00000213478	1.4539	-2.78262	1.84656	-1.50692	0.131831	0.999982	CFL1P2
ENSG00000146147	16.1351	-1.46752	0.974125	-1.5065	0.131939	0.999982	MLIP
ENSG00000274023	3.21581	2.59064	1.72064	1.50563	0.132163	0.999982	AL360169.2
ENSG00000187608	655.154	1.86524	1.23975	1.50453	0.132444	0.999982	ISG15
ENSG00000150637	53.9764	-1.34218	0.892143	-1.50445	0.132466	0.999982	CD226
ENSG00000255439	329.59	-0.892947	0.593587	-1.50432	0.132498	0.999982	AC135050.2
ENSG00000106785	171.957	1.76076	1.17052	1.50425			TRIM14
ENSG00000228436	92.8242	-0.578755	0.384892	-1.50368	0.132663	0.999982	AL139260.1
ENSG00000275216	51.6608	-2.53507	1.68591	-1.50368			AL161431.1
ENSG00000248208	1.20969	3.7757	2.51149	1.50337	0.132743	0.999982	WDR45P1
ENSG00000163286	3.11584	-3.97858	2.64733	-1.50287	0.132873	0.999982	ALPG
ENSG00000243267	1.51986	2.9825	1.98498	1.50254	0.132959	0.999982	RN7SL614P
ENSG00000213621	3.68769	-1.70871	1.1373	-1.50243	0.132987	0.999982	RPSAP54
ENSG00000231636	4.40433	-1.70496	1.13492	-1.50227	0.133027	0.999982	AGBL5-AS1
ENSG00000204632	3.19618	2.32971	1.55093	1.50214	0.133061	0.999982	HLA-G
ENSG00000234504	2.20817	3.58379	2.38585	1.5021	0.13307	0.999982	AL353801.2
ENSG00000217733	3.0371	1.94873	1.29882	1.50038	0.133516	0.999982	CCT7P1
ENSG00000198798	1.97345	-2.67778	1.7866	-1.49881	0.133923	0.999982	MAGEB3
ENSG00000282742	7.86341	-1.02185	0.681908	-1.49851	0.134001	0.999982	AC093323.3
ENSG00000246820	15.2315	-1.03049	0.687715	-1.49843	0.134022	0.999982	RIC3-DT
ENSG00000106404	727.84	-0.248768	0.166049	-1.49817	0.13409	0.999982	CLDN15
ENSG00000165105	15.9466	-1.15418	0.770686	-1.4976	0.134236	0.999982	RASEF
ENSG00000230445	5.80292	2.52508	1.68677	1.49699	0.134397	0.999982	LRRC37A6P
ENSG00000185915	1.3819	2.82205	1.88598	1.49633	0.134566	0.999982	KLHL34
ENSG00000266079	6.78147	-1.97545	1.32066	-1.4958	0.134706	0.999982	SNORA59B
ENSG00000258604	1.67623	3.14681	2.10555	1.49453	0.135037	0.999982	AL161668.4
ENSG00000073008	3346.61	0.226099	0.151355	1.49384	0.135218	0.999982	PVR
ENSG00000125780	3.98061	3.45536	2.3133	1.4937	0.135255	0.999982	TGM3
ENSG00000251209	5.45812	1.78715	1.19657	1.49356	0.135291	0.999982	LINC00923
ENSG00000285680	11.2305	-1.11991	0.749954	-1.49331	0.135357	0.999982	AL355481.1
ENSG00000242280	1.38053	2.81282	1.88397	1.49303	0.135429	0.999982	SLC16A1P1
ENSG00000113369	3361.76	0.433985	0.290922	1.49176	0.135763	0.999982	ARRDC3
ENSG00000279204	103.928	-0.861266	0.577374	-1.4917	0.135779	0.999982	AC134043.3
ENSG00000158055	65.6724	-3.46181	2.32092	-1.49157			GRHL3
ENSG00000275438	12.2841	-1.78545	1.19723	-1.49133	0.135876	0.999982	AL031008.1
ENSG00000253286	25.9775	0.860594	0.577125	1.49118	0.135915	0.999982	AC135166.1
ENSG00000254641	2.74014	2.92881	1.96439	1.49095	0.135974	0.999982	AC091564.3
ENSG00000275880	11.0047	1.07504	0.721067	1.4909	0.135989	0.999982	AL139385.1
ENSG00000154237	72.3692	1.58983	1.06649	1.49072	0.136036	0.999982	LRRK1
ENSG00000204767	271.531	-0.580289	0.389494	-1.48985	0.136263	0.999982	INSYN2B
ENSG00000187105	13.297	0.913845	0.613545	1.48945	0.136369	0.999982	HEATR4
ENSG00000133665	139.386	0.898311	0.603117	1.48945	0.13637	0.999982	DYDC2
ENSG00000278202	71.935	0.533374	0.358258	1.4888	0.13654	0.999982	AC243919.2
ENSG00000117228	146.3	2.74231	1.84259	1.48829	0.136674	0.999982	GBP1
ENSG00000146192	2.50004	3.08669	2.07423	1.48811	0.136721	0.999982	FGD2
ENSG00000271797	6.42344	-1.44507	0.971645	-1.48724	0.13695	0.999982	AC008494.3
ENSG00000224853	2.96987	-3.66088	2.46364	-1.48596	0.137289	0.999982	LINC00393
ENSG00000160285	15711.6	0.515698	0.347294	1.4849	0.137569	0.999982	LSS
ENSG00000205301	2.56406	3.37899	2.27611	1.48455	0.137664	0.999982	MGAT4D
ENSG00000250490	26.9966	1.01564	0.684192	1.48444	0.137691	0.999982	LINC02145
ENSG00000286754	13.2521	-1.3057	0.879717	-1.48423	0.137749	0.999982	AL031290.1
ENSG00000233420	2.46092	3.73238	2.51511	1.48398	0.137814	0.999982	AC002069.2
ENSG00000273771	4.00934	3.46599	2.33568	1.48393	0.137827	0.999982	AC024337.2
ENSG00000285872	7.07594	-1.09209	0.736603	-1.4826	0.138181	0.999982	AC007240.3
ENSG00000288053	2.28292	4.69064	3.16486	1.4821	0.138314	0.999982	AC231657.3
ENSG00000146426	830.073	0.271773	0.183435	1.48157	0.138454	0.999982	TIAM2
ENSG00000269243	1.49301	2.92258	1.9734	1.48099	0.13861	0.999982	AC008894.2
ENSG00000287367	8.90431	1.08866	0.735185	1.4808	0.138659	0.999982	AC016583.2
ENSG00000214070	1.14081	-3.57175	2.41237	-1.4806	0.138714	0.999982	AC011999.1
ENSG00000280182	5.20709	1.94264	1.31208	1.48058	0.138718	0.999982	AC131888.1
ENSG00000214967	190.679	1.0193	0.688565	1.48032	0.138787	0.999982	NPIPA7
ENSG00000259935	1.1401	-3.57094	2.41229	-1.48031	0.13879	0.999982	AC009754.1
ENSG00000205266	5.3598	-2.0909	1.41272	-1.48005	0.138859	0.999982	KRT17P5
ENSG00000163701	74.1122	-0.798538	0.539779	-1.47938	0.139039	0.999982	IL17RE
ENSG00000111404	1.28059	-3.7421	2.5298	-1.4792	0.139086	0.999982	RERGL
ENSG00000180979	753.893	0.408265	0.27601	1.47917	0.139096	0.999982	LRRC57
ENSG00000224699	163.895	-0.293902	0.198718	-1.47899	0.139144	0.999982	LAMTOR5-AS1
ENSG00000258484	1.84344	2.92107	1.97598	1.47829	0.13933	0.999982	SPESP1
ENSG00000242578	4.43964	1.52947	1.03496	1.4778	0.139461	0.999982	AC073288.2
ENSG00000134612	2.21485	3.55717	2.40984	1.4761	0.139916	0.999982	FOLH1B
ENSG00000155011	24.0672	-1.19432	0.809237	-1.47586	0.13998	0.999982	DKK2
ENSG00000112297	76.5176	1.58043	1.07109	1.47552	0.140072	0.999982	CRYBG1
ENSG00000272601	5.24352	-5.77507	3.9149	-1.47515	0.140172	0.999982	AC010655.3
ENSG00000283528	5.24352	-5.77507	3.9149	-1.47515	0.140172	0.999982	TCAF2C
ENSG00000112782	14.1844	2.08152	1.41223	1.47392	0.140502	0.999982	CLIC5
ENSG00000186160	1.88001	-2.64446	1.79469	-1.47349	0.140618	0.999982	CYP4Z1
ENSG00000261222	3.9835	3.34886	2.27318	1.4732	0.140696	0.999982	AC064805.1
ENSG00000249931	13.2597	1.64743	1.11834	1.4731	0.140724	0.999982	GOLGA8K
ENSG00000267228	5.20638	-5.76605	3.91495	-1.47283	0.140798	0.999982	AC012254.2
ENSG00000237417	1.04591	3.56417	2.42025	1.47264	0.140847	0.999982	XRCC6P1
ENSG00000186710	4.73331	-2.74593	1.86559	-1.47188	0.141053	0.999982	CFAP73
ENSG00000277383	106.418	-0.415453	0.282277	-1.47179	0.141077	0.999982	AC010331.1
ENSG00000256211	1.04327	3.56106	2.4199	1.47157	0.141137	0.999982	AC023512.1
ENSG00000086717	48.1392	-1.10317	0.749717	-1.47145	0.141168	0.999982	PPEF1
ENSG00000087116	207.367	1.06435	0.723493	1.47113	0.141255	0.999982	ADAMTS2
ENSG00000255409	1.04187	3.5594	2.41972	1.471	0.141292	0.999982	RSF1-IT1
ENSG00000237181	1.04168	3.55918	2.41969	1.47092	0.141313	0.999982	AC147651.4
ENSG00000144045	40.9023	-0.817773	0.556008	-1.47079	0.141347	0.999982	DQX1
ENSG00000178460	3.37902	2.22092	1.51025	1.47057	0.141409	0.999982	MCMDC2
ENSG00000225975	337.308	0.461599	0.313967	1.47021	0.141504	0.999982	LINC01534
ENSG00000245466	17.1232	-0.795565	0.541247	-1.46988	0.141595	0.999982	AL357153.1
ENSG00000237481	6.38265	1.43008	0.972946	1.46984	0.141604	0.999982	AL117350.2
ENSG00000159648	16.2125	0.955003	0.649857	1.46956	0.141682	0.999982	TEPP
ENSG00000143341	151.264	-1.2499	0.85059	-1.46945	0.141711	0.999982	HMCN1
ENSG00000287037	2.72449	-2.08005	1.41589	-1.46908	0.141812	0.999982	AC097709.1
ENSG00000261390	4.03058	2.41121	1.64143	1.46897	0.14184	0.999982	MAFTRR
ENSG00000112175	62.4324	2.0253	1.37874	1.46895	0.141846	0.999982	BMP5
ENSG00000124635	40.6062	-0.983212	0.669377	-1.46885	0.141875	0.999982	H2BC11
ENSG00000268635	5.07512	1.32981	0.905876	1.46799	0.142108	0.999982	AP003680.1
ENSG00000177725	5.43887	-1.80242	1.22812	-1.46762	0.142207	0.999982	AC105206.1
ENSG00000228971	1.94646	-3.1306	2.13321	-1.46755	0.142227	0.999982	LINC02607
ENSG00000104901	11.293	1.39006	0.947386	1.46726	0.142305	0.999982	DKKL1
ENSG00000265313	1.70688	-3.2102	2.18934	-1.46629	0.142569	0.999982	LINC01476
ENSG00000156500	164.171	-0.409437	0.27928	-1.46605	0.142636	0.999982	FAM122C
ENSG00000178732	10.3817	0.995034	0.678994	1.46545	0.142797	0.999982	GP5
ENSG00000279416	2.33189	-3.5385	2.41578	-1.46474	0.142991	0.999982	AC099689.1
ENSG00000285827	80.7967	0.745531	0.509079	1.46447	0.143065	0.999982	AP001267.5
ENSG00000188820	42.83	-0.928031	0.633726	-1.4644	0.143084	0.999982	CALHM6
ENSG00000165917	2.23211	-2.83523	1.93621	-1.46432	0.143107	0.999982	RAPSN
ENSG00000280025	9.14348	1.24063	0.847252	1.4643	0.143112	0.999982	AL008638.6
ENSG00000183346	8.62449	-1.80636	1.23381	-1.46405	0.143181	0.999982	CABCOCO1
ENSG00000188277	38.7533	-1.07286	0.732991	-1.46367	0.143285	0.999982	C15orf62
ENSG00000166013	5.07966	-5.72926	3.91517	-1.46335	0.143372	0.999982	TRIM53BP
ENSG00000143320	2355.17	-1.07609	0.73549	-1.46309	0.143443	0.999982	CRABP2
ENSG00000223979	19.5845	-1.10995	0.758635	-1.46308	0.143444	0.999982	SMCR2
ENSG00000257702	11.3851	-1.53465	1.0492	-1.46268	0.143554	0.999982	LBX2-AS1
ENSG00000232636	2.09486	4.56689	3.12313	1.46228	0.143664	0.999982	AL360267.1
ENSG00000177854	187.284	-0.468023	0.320064	-1.46228	0.143664	0.999982	TMEM187
ENSG00000237840	60.7937	-0.602993	0.412433	-1.46204	0.143731	0.999982	FAM21FP
ENSG00000284968	8.42025	1.11033	0.759454	1.46201	0.143738	0.999982	AC093827.4
ENSG00000232748	5.31869	-2.04794	1.4012	-1.46156	0.143862	0.999982	AC135050.1
ENSG00000224863	1.34429	2.87237	1.96583	1.46115	0.143975	0.999982	LINC01398
ENSG00000139651	4287.45	-0.224605	0.153741	-1.46094	0.144033	0.999982	ZNF740
ENSG00000272735	2.58154	2.79624	1.91452	1.46054	0.144142	0.999982	AC007881.3
ENSG00000180712	20.1825	-1.15635	0.791777	-1.46045	0.144166	0.999982	LINC02363
ENSG00000226158	5.5983	1.2888	0.882659	1.46014	0.144252	0.999982	CLCP2
ENSG00000230223	23.9613	-1.2465	0.853749	-1.46003	0.144282	0.999982	ATXN8OS
ENSG00000214514	2.08517	4.56047	3.12369	1.45996	0.1443	0.999982	KRT42P
ENSG00000149418	5.35188	-1.51218	1.03612	-1.45947	0.144435	0.999982	ST14
ENSG00000249494	43.9904	1.27159	0.871686	1.45877	0.144628	0.999982	AC008629.1
ENSG00000276571	10.292	1.00834	0.691228	1.45877	0.144629	0.999982	AC002550.2
ENSG00000283696	22.4539	-0.818116	0.561088	-1.45809	0.144816	0.999982	AL592295.4
ENSG00000171631	3.44186	-2.50905	1.72079	-1.45808	0.144817	0.999982	P2RY6
ENSG00000236576	6.77227	-1.34219	0.921012	-1.4573	0.145035	0.999982	AC241520.1
ENSG00000231401	6.64844	2.13694	1.46649	1.45718	0.145066	0.999982	AC023481.1
ENSG00000287193	4.88299	1.27218	0.873306	1.45674	0.145188	0.999982	AC132938.7
ENSG00000169618	51.467	1.09116	0.749566	1.45572	0.145471	0.999982	PROKR1
ENSG00000276505	10.2558	-1.32818	0.912846	-1.45499	0.145671	0.999982	AP000892.3
ENSG00000227388	40.4311	0.917939	0.631097	1.45451	0.145804	0.999982	AL133410.1
ENSG00000259843	2.82731	-2.83657	1.95127	-1.45371	0.146028	0.999982	AC007610.2
ENSG00000178425	446.237	-0.993196	0.683305	-1.45352	0.14608	0.999982	NT5DC1
ENSG00000136783	812.384	0.382082	0.262946	1.45308	0.146201	0.999982	NIPSNAP3A
ENSG00000155269	7.93461	2.36656	1.62932	1.45248	0.146368	0.999982	GPR78
ENSG00000270006	4.71286	1.43091	0.985422	1.45207	0.146481	0.999982	AC010531.6
ENSG00000281348	40.4526	-1.35056	0.930527	-1.45139	0.146672	0.999982	AC120114.4
ENSG00000100024	74.7099	-0.499824	0.3444	-1.45129	0.146699	0.999982	UPB1
ENSG00000273416	12.6323	1.00781	0.694559	1.45101	0.146777	0.999982	AL732292.2
ENSG00000134539	23.4989	0.766236	0.528134	1.45084	0.146826	0.999982	KLRD1
ENSG00000279036	14.6784	0.974941	0.672535	1.44965	0.147156	0.999982	AC015656.1
ENSG00000245680	999.967	-0.2995	0.206611	-1.44958	0.147175	0.999982	ZNF585B
ENSG00000188162	9.75941	1.87326	1.29272	1.44909	0.147313	0.999982	OTOG
ENSG00000241155	5.49724	-1.33411	0.920797	-1.44887	0.147375	0.999982	ARHGAP31-AS1
ENSG00000241316	37.4361	-0.71507	0.493713	-1.44835	0.147518	0.999982	SUCLG2-AS1
ENSG00000225721	1.45495	-2.69654	1.86259	-1.44773	0.147691	0.999982	AL592166.1
ENSG00000270084	20.3503	-0.738124	0.510011	-1.44727	0.147821	0.999982	GAS5-AS1
ENSG00000144962	2.2631	4.66197	3.22255	1.44667	0.147989	0.999982	SPATA16
ENSG00000232934	21.8528	0.731677	0.50581	1.44654	0.148024	0.999982	AL157786.1
ENSG00000255121	30.2147	-0.677308	0.468286	-1.44636	0.148078	0.999982	CCDC84-DT
ENSG00000279852	7.54162	1.78673	1.23542	1.44625	0.148107	0.999982	AC083964.2
ENSG00000272836	35.5201	-0.567188	0.392254	-1.44597	0.148185	0.999982	AL022328.1
ENSG00000253408	3.55713	-2.3037	1.59319	-1.44597	0.148185	0.999982	AC083973.1
ENSG00000162552	3026.84	0.831547	0.575103	1.44591	0.148203	0.999982	WNT4
ENSG00000160051	349.206	-0.330095	0.228337	-1.44565	0.148276	0.999982	IQCC
ENSG00000278683	3.5113	-2.03907	1.41068	-1.44545	0.148331	0.999982	AC006329.1
ENSG00000253263	3.34939	-1.93755	1.34157	-1.44424	0.148673	0.999982	AP003354.2
ENSG00000165533	632.561	0.296316	0.205203	1.44401	0.148735	0.999982	TTC8
ENSG00000188312	538.138	0.41341	0.286532	1.4428	0.149076	0.999982	CENPP
ENSG00000213816	2.37302	2.01837	1.39957	1.44214	0.149264	0.999982	CNN2P4
ENSG00000186891	7.20114	2.70237	1.87388	1.44213	0.149266	0.999982	TNFRSF18
ENSG00000006712	5994.14	-0.160416	0.111307	-1.44121	0.149526	0.999982	PAF1
ENSG00000058091	2950.11	-0.263225	0.182691	-1.44082	0.149635	0.999982	CDK14
ENSG00000256028	969.247	-0.272976	0.189537	-1.44023	0.149804	0.999982	AC026362.1
ENSG00000233888	1.37973	2.81993	1.95812	1.44012	0.149834	0.999982	MTCO2P17
ENSG00000231028	31.3405	-0.688922	0.478655	-1.43929	0.150069	0.999982	LINC00271
ENSG00000258334	22.3177	1.43857	0.999722	1.43897	0.15016	0.999982	AC125611.4
ENSG00000179593	2.60846	-3.64625	2.53427	-1.43878	0.150214	0.999982	ALOX15B
ENSG00000258896	7.32478	1.26272	0.878518	1.43733	0.150625	0.999982	SCOCP1
ENSG00000201355	4.3654	5.62766	3.91734	1.4366	0.150832	0.999982	RNA5S14
ENSG00000153446	2.52194	3.44465	2.398	1.43647	0.150869	0.999982	C16orf89
ENSG00000214432	37.0117	0.951195	0.662197	1.43642	0.150882	0.999982	VPS33B-DT
ENSG00000285747	4.37954	1.57035	1.09337	1.43625	0.150931	0.999982	AL133485.3
ENSG00000259644	9.81673	1.26404	0.880158	1.43616	0.150958	0.999982	AC022613.3
ENSG00000061455	62.7743	-0.575545	0.400782	-1.43606	0.150987	0.999982	PRDM6
ENSG00000244265	7.76827	2.87591	2.00265	1.43605	0.150987	0.999982	SIAH2-AS1
ENSG00000213542	35.6238	0.814393	0.567199	1.43582	0.151055	0.999982	AC007000.2
ENSG00000277112	3.10087	3.94158	2.74556	1.43562	0.151111	0.999982	ANKRD20A21P
ENSG00000237945	275.999	0.572745	0.399091	1.43512	0.151252	0.999982	LINC00649
ENSG00000286802	10.1861	-1.30618	0.910179	-1.43508	0.151264	0.999982	AC104459.1
ENSG00000287578	44.292	-0.729976	0.508916	-1.43438	0.151465	0.999982	AL034348.1
ENSG00000288437	1.38144	2.80781	1.95783	1.43415	0.151531	0.999982	AC108479.4
ENSG00000270800	1332.65	-0.275831	0.192386	-1.43373	0.151648	0.999982	RPS10-NUDT3
ENSG00000221869	131.455	1.71466	1.19609	1.43356	0.151699	0.999982	CEBPD
ENSG00000140548	3895.88	-0.276353	0.19295	-1.43225	0.152073	0.999982	ZNF710
ENSG00000131951	74.5193	0.604049	0.421936	1.43161	0.152255	0.999982	LRRC9
ENSG00000233542	1.92194	4.4425	3.1034	1.4315	0.152288	0.999982	AL391845.2
ENSG00000282304	4.62605	-3.61986	2.52877	-1.43147	0.152294	0.999982	AC140479.5
ENSG00000184557	1802.21	1.17845	0.823243	1.43147	0.152295	0.999982	SOCS3
ENSG00000120693	715.596	0.518325	0.362164	1.43119	0.152377	0.999982	SMAD9
ENSG00000230092	19.7686	1.14853	0.802546	1.43111	0.152399	0.999982	AL669831.4
ENSG00000183186	5710.86	0.42874	0.299631	1.4309	0.15246	0.999982	C2CD4C
ENSG00000253558	2.58634	2.83115	1.97907	1.43055	0.15256	0.999982	AC024568.1
ENSG00000215349	1.56414	3.01244	2.10634	1.43018	0.152666	0.999982	MRPL3P1
ENSG00000092850	1050.05	-0.42745	0.298913	-1.43001	0.152713	0.999982	TEKT2
ENSG00000275741	3.20251	2.0425	1.42873	1.42959	0.152833	0.999982	AL162497.1
ENSG00000262921	1.8768	2.30069	1.61029	1.42874	0.153078	0.999982	AC118754.2
ENSG00000268129	40.3462	-0.754048	0.52788	-1.42844	0.153164	0.999982	AC026304.1
ENSG00000047644	2372.9	-0.241442	0.169075	-1.42802	0.153287	0.999982	WWC3
ENSG00000285839	2.06993	-4.43474	3.10648	-1.42758	0.153413	0.999982	AL445685.3
ENSG00000170522	2857.53	0.234263	0.16412	1.42739	0.153467	0.999982	ELOVL6
ENSG00000185002	1.024	-3.38894	2.37441	-1.42728	0.1535	0.999982	RFX6
ENSG00000286265	4.26159	5.59134	3.91759	1.42724	0.153511	0.999982	AC007244.1
ENSG00000116771	21.6469	-0.928915	0.651083	-1.42672	0.15366	0.999982	AGMAT
ENSG00000248568	5.54132	1.34308	0.94164	1.42632	0.153775	0.999982	KRT8P48
ENSG00000039600	7.52999	1.00034	0.701715	1.42557	0.153992	0.999982	SOX30
ENSG00000265798	10.3882	1.13217	0.794275	1.42542	0.154037	0.999982	AC138207.6
ENSG00000244558	60.7223	0.519387	0.364482	1.425	0.154157	0.999982	KCNK15-AS1
ENSG00000268403	204.921	-0.320428	0.224885	-1.42485	0.1542	0.999982	AC132192.2
ENSG00000081248	11.1084	1.50577	1.05712	1.4244	0.15433	0.999982	CACNA1S
ENSG00000214973	2.04933	2.45525	1.72375	1.42437	0.154341	0.999982	CHCHD3P3
ENSG00000104290	7532.52	-0.505691	0.355052	-1.42427	0.154367	0.999982	FZD3
ENSG00000241933	3.84899	-1.78571	1.25414	-1.42385	0.154489	0.999982	DENND6A-DT
ENSG00000275111	629.919	0.266081	0.186947	1.42329	0.154651	0.999982	ZNF2
ENSG00000223764	3951.53	0.375215	0.263983	1.42136	0.155212	0.999982	LINC02593
ENSG00000261787	6.41754	1.06314	0.748015	1.42129	0.155233	0.999982	TCF24
ENSG00000230897	2.36331	1.99028	1.40048	1.42114	0.155275	0.999982	RPS18P12
ENSG00000271335	99.7723	-0.667301	0.469644	-1.42087	0.155356	0.999982	AL117336.2
ENSG00000170100	3813.46	-0.267007	0.187936	-1.42074	0.155393	0.999982	ZNF778
ENSG00000242110	1065.2	-0.342302	0.240943	-1.42068	0.155411	0.999982	AMACR
ENSG00000006607	1923.67	0.305143	0.214886	1.42002	0.155601	0.999982	FARP2
ENSG00000168916	10755.8	-0.244662	0.172312	-1.41988	0.155644	0.999982	ZNF608
ENSG00000222038	5.03872	-2.28493	1.61008	-1.41914	0.155858	0.999982	POTEJ
ENSG00000215057	3.59782	2.14984	1.51498	1.41905	0.155883	0.999982	PKMP5
ENSG00000269846	2.02763	2.48388	1.75231	1.41749	0.15634	0.999982	AL136172.1
ENSG00000183729	10.7874	1.27469	0.899462	1.41717	0.156433	0.999982	NPBWR1
ENSG00000251676	1.22188	2.82047	1.99079	1.41676	0.156552	0.999982	SNHG27
ENSG00000104818	4.45191	4.71278	3.32646	1.41676	0.156554	0.999982	CGB2
ENSG00000245067	10.9812	1.95404	1.3795	1.41648	0.156634	0.999982	IGFBP7-AS1
ENSG00000243802	1.38333	2.81983	1.99157	1.41588	0.15681	0.999982	AC090589.1
ENSG00000286230	51.8351	-0.583743	0.412468	-1.41524	0.156997	0.999982	AC010327.7
ENSG00000228392	1.68285	3.57251	2.5244	1.41519	0.157013	0.999982	AL162391.1
ENSG00000224936	1.37237	2.81317	1.98831	1.41486	0.157111	0.999982	SUCLA2P1
ENSG00000232215	3.37215	2.14196	1.51403	1.41475	0.157143	0.999982	OR2L6P
ENSG00000260097	1.36328	2.81904	1.9929	1.41455	0.157202	0.999982	SPDYE6
ENSG00000272476	68.8055	0.643036	0.454672	1.41429	0.157278	0.999982	AL024507.3
ENSG00000232671	8.93496	-1.31001	0.926379	-1.41412	0.157328	0.999982	ZNF687-AS1
ENSG00000118785	1457.09	1.60641	1.13603	1.41406			SPP1
ENSG00000250186	2.27017	-3.49305	2.47047	-1.41392	0.157385	0.999982	AC091180.4
ENSG00000055957	1.82081	-2.43346	1.72166	-1.41344	0.157526	0.999982	ITIH1
ENSG00000258525	6.08437	-1.38156	0.97799	-1.41265	0.15776	0.999982	AL049830.3
ENSG00000234377	4.87717	2.45172	1.73587	1.41239	0.157836	0.999982	OBI1-AS1
ENSG00000166396	3.41776	-3.04506	2.15617	-1.41226	0.157875	0.999982	SERPINB7
ENSG00000285486	4.57929	-1.47435	1.04433	-1.41176	0.158021	0.999982	AC003043.3
ENSG00000226948	2.58184	1.68769	1.19557	1.41161	0.158063	0.999982	RPS4XP2
ENSG00000259354	4.9318	4.67294	3.31074	1.41145	0.158112	0.999982	AC025580.2
ENSG00000228919	1.9716	-2.22223	1.57473	-1.41118	0.158191	0.999982	AC097381.1
ENSG00000231646	4.35234	-1.90554	1.35136	-1.41009	0.158513	0.999982	FSIP2-AS1
ENSG00000157703	8.35228	-1.6654	1.18155	-1.40951	0.158684	0.999982	SVOPL
ENSG00000242318	0.962611	-3.32909	2.36239	-1.4092	0.158776	0.999982	AC058823.1
ENSG00000235453	299.484	0.399081	0.28323	1.40903	0.158826	0.999982	SMIM27
ENSG00000282851	12.0535	2.77274	1.96858	1.4085	0.158982	0.999982	BISPR
ENSG00000266869	1.57778	2.97935	2.11559	1.40828	0.159048	0.999982	AC005993.1
ENSG00000267543	3.74833	1.50759	1.07066	1.4081	0.159102	0.999982	AC015802.3
ENSG00000276966	100.109	-0.530292	0.376746	-1.40756	0.159261	0.999982	H4C5
ENSG00000187838	4649.26	0.319366	0.226952	1.40719	0.15937	0.999982	PLSCR3
ENSG00000168453	60.7552	-0.670723	0.476659	-1.40713	0.159388	0.999982	HR
ENSG00000279631	2.4793	-2.62901	1.86912	-1.40655	0.159562	0.999982	AL158211.5
ENSG00000228830	2.86248	1.83802	1.30678	1.40652	0.15957	0.999982	AL160408.2
ENSG00000183032	31.9455	1.53587	1.09198	1.4065	0.159575	0.999982	SLC25A21
ENSG00000218980	1.38134	2.80015	1.99094	1.40645	0.159591	0.999982	FTH1P15
ENSG00000060140	24.0045	1.22928	0.874137	1.40627	0.159643	0.999982	STYK1
ENSG00000204475	1.93074	-2.2568	1.6054	-1.40576	0.159795	0.999982	NCR3
ENSG00000273096	1.50447	2.9593	2.1058	1.4053	0.159931	0.999982	AL021707.8
ENSG00000286763	6.8172	-1.18301	0.84227	-1.40455	0.160156	0.999982	AC012533.1
ENSG00000197927	8.85728	-1.03326	0.735968	-1.40395	0.160334	0.999982	C2orf27A
ENSG00000036565	16.8506	-1.57024	1.11856	-1.40381	0.160377	0.999982	SLC18A1
ENSG00000005381	17.6863	1.57875	1.12466	1.40376	0.160392	0.999982	MPO
ENSG00000279391	1.49932	-2.82082	2.00949	-1.40375	0.160393	0.999982	AC116456.2
ENSG00000089094	9432.79	0.21337	0.152012	1.40364	0.160426	0.999982	KDM2B
ENSG00000280099	18.0726	-0.681487	0.485522	-1.40362	0.160433	0.999982	AL603750.1
ENSG00000204287	8.54134	-1.27911	0.911324	-1.40357	0.160447	0.999982	HLA-DRA
ENSG00000185774	560.158	0.644269	0.459651	1.40165	0.16102	0.999982	KCNIP4
ENSG00000286084	96.3996	0.472262	0.336981	1.40145	0.16108	0.999982	AL096794.1
ENSG00000205116	4.40982	1.52846	1.09128	1.40061	0.161331	0.999982	TMEM88B
ENSG00000237248	21.7205	-1.67083	1.19323	-1.40026	0.161435	0.999982	LINC00987
ENSG00000106258	22.1032	-0.935129	0.667846	-1.40022	0.161449	0.999982	CYP3A5
ENSG00000163735	206.272	2.12354	1.51732	1.39953	0.161653	0.999982	CXCL5
ENSG00000261659	325.853	-0.288058	0.205835	-1.39946	0.161675	0.999982	Z92544.2
ENSG00000180066	2.26142	3.15321	2.25364	1.39916	0.161764	0.999982	C10orf91
ENSG00000171804	3.54966	2.739	1.95809	1.39881	0.161869	0.999982	WDR87
ENSG00000277978	2.8078	-2.14827	1.5358	-1.39879	0.161875	0.999982	AC010542.6
ENSG00000268235	1.88808	4.41799	3.16056	1.39785	0.162157	0.999982	TCP11X1
ENSG00000266993	63.9083	-0.50521	0.361433	-1.3978	0.162174	0.999982	AL050343.2
ENSG00000260196	136.825	0.457242	0.327217	1.39737	0.162304	0.999982	AC124798.1
ENSG00000287329	1.87694	2.30292	1.6481	1.39731	0.162319	0.999982	FP326651.2
ENSG00000167617	24.9806	1.66607	1.19236	1.39728	0.162328	0.999982	CDC42EP5
ENSG00000114423	4271.46	-0.31872	0.228145	-1.39701	0.162411	0.999982	CBLB
ENSG00000229221	2.13487	-2.35671	1.68793	-1.39621	0.162651	0.999982	HNRNPA1P66
ENSG00000186471	13.2234	-1.41465	1.01343	-1.3959	0.162745	0.999982	AKAP14
ENSG00000268120	6.31007	-1.82415	1.3069	-1.39579	0.162779	0.999982	AC010336.3
ENSG00000248712	18.1944	0.9389	0.672908	1.39529	0.162929	0.999982	CCDC153
ENSG00000112599	185.235	0.378215	0.271073	1.39525	0.16294	0.999982	GUCA1B
ENSG00000169093	1875.35	0.561479	0.40249	1.39501	0.163011	0.999982	ASMTL
ENSG00000133794	323.727	-0.365894	0.26247	-1.39404	0.163306	0.999982	ARNTL
ENSG00000259305	42.8733	0.957217	0.686791	1.39375	0.163392	0.999982	ZHX1-C8orf76
ENSG00000188283	757.462	-0.291477	0.209155	-1.39359	0.163442	0.999982	ZNF383
ENSG00000166845	499.8	-0.273202	0.196181	-1.3926	0.16374	0.999982	C18orf54
ENSG00000263326	2.41185	-2.57677	1.85214	-1.39124	0.164153	0.999982	AC133552.4
ENSG00000172893	5271.22	0.382365	0.274876	1.39105	0.164211	0.999982	DHCR7
ENSG00000228417	1.45131	-2.78239	2.00043	-1.3909	0.164256	0.999982	AL360182.2
ENSG00000182771	2341.9	-0.285874	0.205617	-1.39032	0.164431	0.999982	GRID1
ENSG00000226419	265.86	0.489269	0.351937	1.39022	0.164463	0.999982	SLC16A1-AS1
ENSG00000154262	18.7478	0.917176	0.659769	1.39015	0.164484	0.999982	ABCA6
ENSG00000106829	8388.54	0.304484	0.219071	1.38989	0.164563	0.999982	TLE4
ENSG00000107021	5053.67	0.15985	0.115029	1.38965	0.164635	0.999982	TBC1D13
ENSG00000275898	24.2854	-1.119	0.805299	-1.38955	0.164667	0.999982	AC125603.4
ENSG00000284791	2.16054	-3.41872	2.46079	-1.38928	0.164748	0.999982	SMIM41
ENSG00000237361	13.6924	-1.10122	0.792812	-1.38901	0.16483	0.999982	TUSC8
ENSG00000135406	4189.23	1.56333	1.12657	1.38769	0.16523	0.999982	PRPH
ENSG00000158486	7.00851	1.84508	1.3304	1.38686	0.165484	0.999982	DNAH3
ENSG00000118976	1.88337	2.30766	1.66574	1.38537	0.16594	0.999982	OTUD4P1
ENSG00000217835	1.87082	2.2812	1.6471	1.38497	0.16606	0.999982	AL034397.1
ENSG00000082175	4.00128	3.13384	2.26323	1.38467	0.166152	0.999982	PGR
ENSG00000224046	30.5609	-0.854177	0.617226	-1.3839	0.16639	0.999982	AC005076.2
ENSG00000144642	1029.41	0.570645	0.41236	1.38385	0.166404	0.999982	RBMS3
ENSG00000213713	2.0509	-2.31248	1.67114	-1.38377	0.166428	0.999982	PIGCP1
ENSG00000229292	4.0965	-5.41885	3.91718	-1.38336	0.166556	0.999982	RFPL4AL1
ENSG00000268140	1.8742	2.30127	1.66362	1.3833	0.166574	0.999982	PCGF7P
ENSG00000285254	29.0838	-0.96911	0.700726	-1.38301	0.166662	0.999982	AL513128.2
ENSG00000237781	1.87162	2.29931	1.66304	1.38259	0.16679	0.999982	ADAMTSL4-AS2
ENSG00000258734	4.45767	-2.05655	1.48806	-1.38204	0.166959	0.999982	AL049873.2
ENSG00000165646	27.1728	1.73349	1.25435	1.38198	0.166979	0.999982	SLC18A2
ENSG00000182885	15.7042	-1.33981	0.970995	-1.37983	0.167639	0.999982	ADGRG3
ENSG00000258507	1.41591	-2.7481	1.9917	-1.37977	0.167656	0.999982	AC116612.1
ENSG00000267515	1.41584	-2.74782	1.99171	-1.37963	0.167702	0.999982	AP001029.3
ENSG00000073067	11.1785	1.42915	1.03619	1.37923	0.167823	0.999982	CYP2W1
ENSG00000279699	42.0015	0.808561	0.586633	1.37831	0.168108	0.999982	AC004264.2
ENSG00000251364	19.8522	0.962664	0.698455	1.37828	0.168118	0.999982	AC107884.1
ENSG00000152582	336.782	0.477289	0.346308	1.37822	0.168134	0.999982	SPEF2
ENSG00000153060	24.7313	0.744903	0.540511	1.37815	0.168158	0.999982	TEKT5
ENSG00000235109	189.019	-0.29209	0.21207	-1.37733	0.168411	0.999982	ZSCAN31
ENSG00000053524	840.303	0.306381	0.222452	1.37729	0.168423	0.999982	MCF2L2
ENSG00000174586	1417.15	-0.289551	0.210343	-1.37657	0.168646	0.999982	ZNF497
ENSG00000166743	4.03001	-2.00154	1.45517	-1.37547	0.168987	0.999982	ACSM1
ENSG00000230454	415.683	-0.474106	0.344703	-1.37541	0.169006	0.999982	U73166.1
ENSG00000243284	1.97741	-4.36695	3.17602	-1.37498	0.169139	0.999982	VSIG8
ENSG00000241106	25.3782	1.6239	1.18152	1.37442	0.169312	0.999982	HLA-DOB
ENSG00000272638	5.16939	-1.44751	1.05326	-1.37431	0.169344	0.999982	AC006027.1
ENSG00000206559	23.2924	-0.764171	0.556171	-1.37399	0.169446	0.999982	ZCWPW2
ENSG00000140254	17.4815	-1.11238	0.809946	-1.3734	0.169628	0.999982	DUOXA1
ENSG00000214787	3.95072	1.60618	1.16964	1.37322	0.169683	0.999982	MS4A4E
ENSG00000168917	606.068	0.206706	0.150529	1.3732	0.169689	0.999982	SLC35G2
ENSG00000133636	70.8171	1.02044	0.743203	1.37303	0.169744	0.999982	NTS
ENSG00000167613	1.17697	-2.74196	1.9985	-1.37201	0.170061	0.999982	LAIR1
ENSG00000248510	11.4702	1.08678	0.792128	1.37197	0.170073	0.999982	LINC02267
ENSG00000233828	2.2009	2.33134	1.69961	1.37169	0.170161	0.999982	LINC01949
ENSG00000285952	298.487	0.298117	0.217377	1.37143	0.170241	0.999982	AC020663.5
ENSG00000245832	2.08389	-3.477	2.53641	-1.37084	0.170426	0.999982	MIR4300HG
ENSG00000170291	2561.15	-0.229898	0.167787	-1.37017	0.170633	0.999982	ELP5
ENSG00000238057	4.56154	-1.9182	1.40051	-1.36964	0.170799	0.999982	ZEB2-AS1
ENSG00000279674	44.44	1.93432	1.41256	1.36937	0.170884	0.999982	AC123769.1
ENSG00000235663	32.4933	0.865091	0.631744	1.36937	0.170884	0.999982	SAPCD1-AS1
ENSG00000143340	121.64	1.18382	0.864507	1.36936	0.170888	0.999982	FAM163A
ENSG00000223511	7.85656	-1.45172	1.06033	-1.36912	0.170962	0.999982	AL683807.1
ENSG00000116721	3.93264	-5.35994	3.91761	-1.36817	0.17126	0.999982	PRAMEF1
ENSG00000284721	4.87937	1.2857	0.939895	1.36792	0.171338	0.999982	AL662907.3
ENSG00000261114	24.6639	0.687414	0.502775	1.36724	0.17155	0.999982	AC012181.1
ENSG00000267122	2.26643	3.61964	2.64922	1.3663	0.171845	0.999982	AC004490.1
ENSG00000272717	5.22288	1.18298	0.866291	1.36557	0.172075	0.999982	AC112236.2
ENSG00000237803	1.75205	-3.38073	2.47692	-1.36489	0.172286	0.999982	LINC00211
ENSG00000229962	2.36727	1.99618	1.46255	1.36486	0.172297	0.999982	AP000221.1
ENSG00000129437	41.3638	0.665673	0.48791	1.36434	0.172462	0.999982	KLK14
ENSG00000258450	4.81194	-1.31723	0.96562	-1.36413	0.172528	0.999982	AL139099.3
ENSG00000281909	10.0627	-1.80938	1.32696	-1.36356	0.172707	0.999982	HERC2P7
ENSG00000159871	40.9012	-0.631111	0.462949	-1.36324	0.172807	0.999982	LYPD5
ENSG00000274883	1.86322	3.31504	2.43194	1.36312	0.172843	0.999982	CR936218.3
ENSG00000273802	622.17	-0.363046	0.266366	-1.36296	0.172895	0.999982	H2BC8
ENSG00000274956	1642.41	0.412205	0.302564	1.36238	0.173079	0.999982	NKAIN3-IT1
ENSG00000204904	4.07375	1.53755	1.12889	1.362	0.173197	0.999982	LINC01545
ENSG00000286412	1.2893	-2.58249	1.89775	-1.36082	0.173571	0.999982	AC007682.1
ENSG00000231290	28.3572	0.623226	0.458191	1.36019	0.173771	0.999982	APCDD1L-DT
ENSG00000235238	5.26288	1.34719	0.990539	1.36006	0.173812	0.999982	SUMO2P1
ENSG00000269437	16.4635	-2.01608	1.4824	-1.36001	0.173827	0.999982	NXF2B
ENSG00000224509	8.83274	-0.997939	0.734111	-1.35938	0.174025	0.999982	MRPS9-AS2
ENSG00000253744	0.97736	-3.34834	2.4635	-1.35918	0.17409	0.999982	AC025442.1
ENSG00000235573	1.74635	4.30429	3.16711	1.35906	0.174127	0.999982	AC005005.2
ENSG00000138867	2453.67	0.436576	0.321238	1.35904	0.174133	0.999982	GUCD1
ENSG00000184678	5398.17	-0.302129	0.222311	-1.35904	0.174135	0.999982	H2BC21
ENSG00000166292	53.6798	0.795172	0.5852	1.3588	0.174208	0.999982	TMEM100
ENSG00000163630	412.456	1.53205	1.12789	1.35834	0.174357	0.999982	SYNPR
ENSG00000269533	25.3996	0.755814	0.556628	1.35784	0.174513	0.999982	AC003002.3
ENSG00000170092	1.28312	-2.57775	1.89911	-1.35734	0.174672	0.999982	SPDYE5
ENSG00000274737	12.4287	-1.08751	0.801261	-1.35725	0.174702	0.999982	AC004466.2
ENSG00000271716	4.10517	-1.56397	1.15237	-1.35717	0.174728	0.999982	AC022001.2
ENSG00000160886	6.79002	-2.58289	1.90402	-1.35654	0.174927	0.999982	LY6K
ENSG00000185641	10.1324	0.979959	0.722925	1.35555	0.175243	0.999982	AC034236.1
ENSG00000240567	19.7174	0.922504	0.680699	1.35523	0.175344	0.999982	LINC02067
ENSG00000225950	5.39894	-1.55072	1.14446	-1.35498	0.175425	0.999982	NTF4
ENSG00000279200	9.13174	-0.942696	0.695755	-1.35493	0.175441	0.999982	AC020558.5
ENSG00000171303	7628.02	0.466371	0.344254	1.35473	0.175504	0.999982	KCNK3
ENSG00000224904	0.96735	-3.33531	2.46217	-1.35463	0.175537	0.999982	AL021155.1
ENSG00000166391	11.5381	-0.879629	0.649418	-1.35449	0.17558	0.999982	MOGAT2
ENSG00000198754	25.5696	-0.663655	0.490054	-1.35425	0.175657	0.999982	OXCT2
ENSG00000250039	0.957245	3.44514	2.5449	1.35374	0.175818	0.999982	AC096719.1
ENSG00000253284	12.6363	0.956682	0.706702	1.35373	0.175823	0.999982	AC092828.1
ENSG00000213540	3.22622	2.04127	1.50834	1.35332	0.175952	0.999982	AL359504.1
ENSG00000176919	9.45256	-1.18087	0.872622	-1.35325	0.175977	0.999982	C8G
ENSG00000106018	34.852	0.893127	0.660207	1.3528	0.17612	0.999982	VIPR2
ENSG00000267750	363.773	0.44589	0.329642	1.35265	0.176168	0.999982	RUNDC3A-AS1
ENSG00000259438	3.19549	1.61445	1.19399	1.35214	0.176329	0.999982	MAPK6-DT
ENSG00000258366	2318.6	-0.230909	0.170802	-1.35191	0.176404	0.999982	RTEL1
ENSG00000288055	5.82393	-1.44696	1.07084	-1.35124	0.17662	0.999982	AC107373.3
ENSG00000158104	1.27995	-2.82387	2.08992	-1.35119	0.176636	0.999982	HPD
ENSG00000161533	3054.08	0.293599	0.217339	1.35088	0.176735	0.999982	ACOX1
ENSG00000071189	2673.37	-0.33063	0.244811	-1.35055	0.176839	0.999982	SNX13
ENSG00000224614	5.45471	1.69896	1.25807	1.35045	0.176872	0.999982	TNK2-AS1
ENSG00000037965	11.0287	1.35376	1.00262	1.35022	0.176946	0.999982	HOXC8
ENSG00000085563	17.2226	-1.1003	0.815192	-1.34975	0.177098	0.999982	ABCB1
ENSG00000225511	11.7155	1.69998	1.26018	1.349	0.177337	0.999982	LINC00475
ENSG00000229043	380.625	-0.234817	0.174082	-1.34889	0.177373	0.999982	AC091729.3
ENSG00000166006	62.0069	0.815661	0.604786	1.34868	0.177441	0.999982	KCNC2
ENSG00000081041	11.8558	3.48755	2.58592	1.34867	0.177442	0.999982	CXCL2
ENSG00000276832	39.0249	-0.701626	0.520269	-1.34858	0.177471	0.999982	AL354718.3
ENSG00000279764	5.40088	1.48039	1.09823	1.34797	0.177668	0.999982	AC009102.3
ENSG00000284461	39.241	0.813821	0.603958	1.34748	0.177826	0.999982	AC027644.4
ENSG00000242071	83.1221	0.381106	0.282849	1.34738	0.177857	0.999982	RPL7AP6
ENSG00000273041	12.0017	-2.2663	1.68203	-1.34736	0.177865	0.999982	ATF4P2
ENSG00000241478	2.56509	2.83431	2.10387	1.34719	0.177919	0.999982	HSPA8P9
ENSG00000164081	1287.85	-0.21457	0.159288	-1.34706	0.17796	0.999982	TEX264
ENSG00000286753	52.6414	-0.460372	0.341824	-1.34681	0.178041	0.999982	AC091978.1
ENSG00000150636	102.043	0.362369	0.269111	1.34654	0.178128	0.999982	CCDC102B
ENSG00000131828	5290.75	0.180309	0.133908	1.34651	0.178139	0.999982	PDHA1
ENSG00000137393	30.2329	-1.21711	0.903908	-1.3465	0.178141	0.999982	RNF144B
ENSG00000263715	6.03515	3.10411	2.30634	1.3459	0.178333	0.999982	LINC02210-CRHR1
ENSG00000164483	610.19	-0.832674	0.618676	-1.3459	0.178336	0.999982	SAMD3
ENSG00000256139	2.00528	-3.29785	2.45044	-1.34582	0.178362	0.999982	AC007637.1
ENSG00000178773	613.782	0.596213	0.443024	1.34578	0.178374	0.999982	CPNE7
ENSG00000084674	11.3113	-0.877842	0.652385	-1.34559	0.178435	0.999982	APOB
ENSG00000242061	1.7478	4.30544	3.19995	1.34547	0.178473	0.999982	AL160314.1
ENSG00000061656	118.929	0.632191	0.470052	1.34494	0.178645	0.999982	SPAG4
ENSG00000167580	1.97404	-4.36466	3.24565	-1.34477	0.178699	0.999982	AQP2
ENSG00000225489	8.28325	1.52117	1.13156	1.34432	0.178846	0.999982	AL354707.1
ENSG00000248576	1.89941	3.31366	2.46617	1.34365	0.179063	0.999982	AC023794.3
ENSG00000163518	1.74037	4.29958	3.2007	1.34333	0.179166	0.999982	FCRL4
ENSG00000156876	475.996	-0.26438	0.196833	-1.34317	0.179216	0.999982	SASS6
ENSG00000277157	3.76452	-2.18605	1.62756	-1.34315	0.179224	0.999982	H4C4
ENSG00000272647	14.6809	1.44822	1.07835	1.343	0.179271	0.999982	AC005020.2
ENSG00000260253	18.6044	-0.932325	0.694356	-1.34272	0.179363	0.999982	AC084262.1
ENSG00000204099	58.983	-0.941493	0.701251	-1.34259	0.179405	0.999982	NEU4
ENSG00000241438	2.24405	2.50501	1.86623	1.34228	0.179505	0.999982	TDGF1P6
ENSG00000177338	1.68366	2.73489	2.03777	1.3421	0.179563	0.999982	LINC00469
ENSG00000204642	7.83966	2.05734	1.53305	1.34199	0.179598	0.999982	HLA-F
ENSG00000227220	11.7368	0.865782	0.645235	1.34181	0.179658	0.999982	AL133346.1
ENSG00000145416	2192.2	0.748391	0.557778	1.34174	0.179681	0.999982	MARCHF1
ENSG00000134324	5140.07	0.201431	0.150139	1.34163	0.179715	0.999982	LPIN1
ENSG00000259362	16.4366	0.979355	0.730043	1.3415	0.179757	0.999982	AC046168.1
ENSG00000267778	30.1996	0.79451	0.592266	1.34148	0.179766	0.999982	AC004221.1
ENSG00000164022	2178.27	-0.288978	0.21545	-1.34127	0.179832	0.999982	AIMP1
ENSG00000215482	0.938487	-3.29771	2.4587	-1.34124	0.179842	0.999982	CALM2P3
ENSG00000259070	5.99233	-1.62407	1.21147	-1.34058	0.180056	0.999982	LINC00639
ENSG00000205403	4.00071	4.49116	3.35057	1.34042	0.18011	0.999982	CFI
ENSG00000185988	222.081	0.383329	0.285981	1.3404	0.180116	0.999982	PLK5
ENSG00000251072	2.53514	2.12943	1.58942	1.33975	0.180327	0.999982	LMNB1-DT
ENSG00000197044	2069.77	0.2865	0.213883	1.33952	0.180402	0.999982	ZNF441
ENSG00000100218	92.728	-0.40454	0.302022	-1.33944	0.180428	0.999982	RSPH14
ENSG00000213236	2.57841	2.06952	1.54511	1.3394	0.18044	0.999982	YWHAZP2
ENSG00000238121	5.65825	-2.13549	1.59465	-1.33916	0.180519	0.999982	LINC00426
ENSG00000242551	22.9841	-1.16374	0.869275	-1.33875	0.180653	0.999982	POU5F1P6
ENSG00000224931	1.99079	-3.28334	2.45291	-1.33855	0.180719	0.999982	AC152010.1
ENSG00000124334	2.02785	-2.23812	1.67218	-1.33845	0.180751	0.999982	IL9R
ENSG00000280303	103.133	-0.636505	0.47559	-1.33835	0.180783	0.999982	ERICD
ENSG00000253330	3.40162	1.71757	1.28348	1.33822	0.180825	0.999982	AC024451.2
ENSG00000267577	2.15434	-3.40783	2.54672	-1.33813	0.180856	0.999982	AC010327.4
ENSG00000163637	2875.62	-0.466193	0.348403	-1.33808	0.180869	0.999982	PRICKLE2
ENSG00000171759	10.9356	-1.06863	0.798654	-1.33804	0.180885	0.999982	PAH
ENSG00000225930	171.941	0.593409	0.443542	1.33789	0.180934	0.999982	LINC02249
ENSG00000283149	316.566	0.340439	0.25453	1.33752	0.181052	0.999982	AC068631.3
ENSG00000234667	8.03125	1.12976	0.845437	1.33631	0.181449	0.999982	ACTBP13
ENSG00000248714	249.037	0.601434	0.450078	1.33629	0.181455	0.999982	AC091180.3
ENSG00000237605	4.75953	1.24373	0.930809	1.33619	0.181488	0.999982	DYRK3-AS1
ENSG00000178081	9.50425	2.46327	1.84402	1.33581	0.181611	0.999982	ULK4P3
ENSG00000168930	3.60492	-5.23438	3.9186	-1.33578	0.181621	0.999982	TRIM49
ENSG00000122034	5078.69	0.282811	0.211781	1.33539	0.181747	0.999982	GTF3A
ENSG00000267172	2.14621	-3.40241	2.54815	-1.33525	0.181795	0.999982	AC022031.1
ENSG00000288091	10.9921	0.962918	0.721167	1.33522	0.181804	0.999982	AC062022.2
ENSG00000115267	55.4571	2.41899	1.81255	1.33458			IFIH1
ENSG00000130226	2592.43	0.378983	0.28398	1.33454	0.182027	0.999982	DPP6
ENSG00000168404	11.1965	1.33435	1.00043	1.33378	0.182276	0.999982	MLKL
ENSG00000272440	1.36716	2.80236	2.10114	1.33374	0.18229	0.999982	AC080013.6
ENSG00000124203	1.93278	-3.23554	2.42656	-1.33339	0.182405	0.999982	ZNF831
ENSG00000145241	613.842	-0.320299	0.240236	-1.33327	0.182444	0.999982	CENPC
ENSG00000237624	33.1413	0.636545	0.477454	1.33321	0.182464	0.999982	OXCT2P1
ENSG00000240291	153.872	-0.354015	0.265567	-1.33305	0.182515	0.999982	AL450384.2
ENSG00000253361	2.89366	-3.46441	2.59975	-1.33259	0.182666	0.999982	AC069120.1
ENSG00000111877	572.698	-0.343506	0.257785	-1.33253	0.182686	0.999982	MCM9
ENSG00000279199	28.0925	-0.622022	0.466817	-1.33248	0.182704	0.999982	AC068669.1
ENSG00000248473	2.18523	-2.38865	1.79272	-1.33242	0.182723	0.999982	LINC01962
ENSG00000204267	668.272	0.663567	0.49802	1.33241	0.182726	0.999982	TAP2
ENSG00000171960	578.36	0.270263	0.202985	1.33144	0.183043	0.999982	PPIH
ENSG00000215795	14.7427	-1.10395	0.829273	-1.33123	0.183114	0.999982	AL390728.2
ENSG00000117481	1388.59	-0.267194	0.200721	-1.33117	0.183133	0.999982	NSUN4
ENSG00000257431	10.7304	-1.06813	0.802536	-1.33095	0.183207	0.999982	AC089998.1
ENSG00000279606	3.22013	2.52513	1.89806	1.33037	0.183396	0.999982	AC006600.2
ENSG00000103222	3237.87	0.358471	0.269536	1.32996	0.183533	0.999982	ABCC1
ENSG00000003096	3266.36	-0.352029	0.264869	-1.32907	0.183825	0.999982	KLHL13
ENSG00000235189	9.57584	0.92891	0.698985	1.32894	0.183868	0.999982	AL034405.1
ENSG00000267127	87.1077	0.745601	0.561451	1.32799	0.184182	0.999982	AC090360.1
ENSG00000077274	57.6127	-0.674271	0.507762	-1.32793	0.184203	0.999982	CAPN6
ENSG00000100628	16.4523	-1.03895	0.782567	-1.32762	0.184304	0.999982	ASB2
ENSG00000248905	48.8406	0.980989	0.739348	1.32683	0.184565	0.999982	FMN1
ENSG00000137802	10889.9	0.176936	0.133354	1.32681	0.184571	0.999982	MAPKBP1
ENSG00000257815	454.679	-0.256741	0.19351	-1.32676	0.184588	0.999982	CNOT2-DT
ENSG00000115350	1154.97	0.466728	0.351784	1.32675	0.184593	0.999982	POLE4
ENSG00000218426	31.3407	0.654156	0.493201	1.32635	0.184724	0.999982	AL590867.2
ENSG00000189159	32766.1	0.208882	0.157499	1.32624	0.184759	0.999982	JPT1
ENSG00000165125	57.0272	0.624383	0.470792	1.32624	0.18476	0.999982	TRPV6
ENSG00000229017	21.0509	-0.961164	0.724852	-1.32601	0.184835	0.999982	LINC01277
ENSG00000185420	1019.07	0.216683	0.163415	1.32597	0.18485	0.999982	SMYD3
ENSG00000261272	1.92763	3.35508	2.53206	1.32504	0.185159	0.999982	MUC22
ENSG00000232850	26.3874	0.563664	0.425888	1.3235	0.185668	0.999982	AL590708.1
ENSG00000236474	31.9608	0.622037	0.469994	1.3235	0.185669	0.999982	GCNT1P1
ENSG00000106384	0.969834	-3.36163	2.54002	-1.32346	0.185681	0.999982	MOGAT3
ENSG00000234965	11.406	1.85927	1.4052	1.32313	0.185792	0.999982	SHISA8
ENSG00000169006	1.49689	-2.82078	2.13198	-1.32308	0.185808	0.999982	NTSR2
ENSG00000251575	1.49814	-2.82108	2.13232	-1.32301	0.185833	0.999982	C5orf64-AS1
ENSG00000105929	16.306	1.07993	0.816424	1.32275	0.185918	0.999982	ATP6V0A4
ENSG00000125618	1414.53	-0.565241	0.42749	-1.32223	0.186091	0.999982	PAX8
ENSG00000253300	22.8217	-1.18767	0.898651	-1.32161	0.186298	0.999982	AC018541.1
ENSG00000203805	164.154	1.20544	0.912418	1.32115	0.186452	0.999982	PLPP4
ENSG00000173210	3192.32	0.432927	0.327779	1.32079	0.186572	0.999982	ABLIM3
ENSG00000196431	3.19619	5.17617	3.9212	1.32005	0.186819	0.999982	CRYBA4
ENSG00000238072	3.19619	5.17617	3.9212	1.32005	0.186819	0.999982	AC009244.1
ENSG00000226261	1.75389	4.31027	3.2653	1.32002	0.186827	0.999982	AC064836.1
ENSG00000233266	4.26579	1.73884	1.31768	1.31962	0.186962	0.999982	HMGB1P31
ENSG00000172137	744.168	1.04899	0.795119	1.31928	0.187075	0.999982	CALB2
ENSG00000230869	196.093	0.462341	0.350493	1.31912	0.18713	0.999982	AGAP10P
ENSG00000141337	120.51	0.706955	0.536233	1.31837	0.187379	0.999982	ARSG
ENSG00000204805	63.6322	-0.432779	0.328295	-1.31826	0.187416	0.999982	AL391987.2
ENSG00000268565	3.57967	1.78419	1.35372	1.31799	0.187508	0.999982	AC005339.1
ENSG00000090487	5083.2	0.266106	0.202239	1.3158	0.188241	0.999982	SPG21
ENSG00000225806	10.4572	-1.04634	0.795388	-1.31551	0.188338	0.999982	AL121917.1
ENSG00000236871	26.6627	-0.628985	0.478616	-1.31418	0.188787	0.999982	LINC00106
ENSG00000059378	113.493	1.74362	1.32739	1.31357			PARP12
ENSG00000168675	12479.1	0.709468	0.540166	1.31342	0.18904	0.999982	LDLRAD4
ENSG00000273891	11.257	-1.28492	0.978324	-1.31339	0.189051	0.999982	AL731566.2
ENSG00000259515	0.867866	3.29584	2.50964	1.31327	0.189092	0.999982	AL117209.1
ENSG00000162551	208.009	0.501761	0.382136	1.31304	0.189169	0.999982	ALPL
ENSG00000101200	1.33905	-2.64561	2.01501	-1.31295	0.189199	0.999982	AVP
ENSG00000103067	13.3128	1.62657	1.23947	1.31231	0.189417	0.999982	ESRP2
ENSG00000254563	0.865848	3.29299	2.50949	1.31221	0.189448	0.999982	AP002768.1
ENSG00000223305	0.865729	3.29283	2.50949	1.31215	0.189469	0.999982	RN7SKP30
ENSG00000231439	22.651	0.876973	0.668358	1.31213	0.189476	0.999982	WASIR2
ENSG00000227145	0.865439	3.29243	2.50946	1.31201	0.189518	0.999982	IL21-AS1
ENSG00000053747	109.154	0.725019	0.552715	1.31174	0.189608	0.999982	LAMA3
ENSG00000118231	4.13608	-1.59062	1.21278	-1.31155	0.189672	0.999982	CRYGD
ENSG00000261056	40.8313	-0.727296	0.554555	-1.31149	0.189691	0.999982	AC079416.2
ENSG00000273576	187.529	0.248211	0.189281	1.31133	0.189745	0.999982	AC009283.1
ENSG00000188958	45.4996	-0.626509	0.477806	-1.31122	0.189783	0.999982	UTS2B
ENSG00000285561	1.72225	4.28514	3.26893	1.31087	0.189902	0.999982	AP001804.1
ENSG00000196549	131.728	-1.59317	1.21552	-1.31069	0.189961	0.999982	MME
ENSG00000258377	34.633	-0.490605	0.37434	-1.31058	0.189998	0.999982	AL139099.2
ENSG00000262503	1.78345	-2.05792	1.57088	-1.31004	0.190181	0.999982	AC027763.1
ENSG00000280244	7.65574	-1.11738	0.852979	-1.30998	0.190203	0.999982	AL512356.3
ENSG00000246560	51.1739	0.514896	0.393182	1.30956	0.190344	0.999982	UBE2D3-AS1
ENSG00000185433	42.8699	0.609343	0.465386	1.30933	0.190423	0.999982	LINC00158
ENSG00000260176	1.80042	-2.06828	1.57991	-1.30912	0.190495	0.999982	AC141586.2
ENSG00000179967	17.8261	0.644996	0.492919	1.30852	0.190696	0.999982	PPP1R14BP3
ENSG00000287254	5.53806	-1.14285	0.873449	-1.30843	0.190727	0.999982	AC011509.3
ENSG00000113494	46.2727	0.547165	0.418513	1.3074	0.191076	0.999982	PRLR
ENSG00000286520	3.74178	1.50635	1.15248	1.30705	0.191196	0.999982	AC079851.1
ENSG00000229178	119.467	-0.364518	0.278914	-1.30692	0.191241	0.999982	AC233280.1
ENSG00000226957	1.32309	-2.62816	2.01099	-1.3069	0.191248	0.999982	AL358075.1
ENSG00000169245	15.3754	3.42476	2.62119	1.30657	0.19136	0.999982	CXCL10
ENSG00000261610	4.22184	1.7833	1.36517	1.30628	0.191458	0.999982	AP000265.1
ENSG00000138646	27.686	1.10801	0.848326	1.30612	0.191513	0.999982	HERC5
ENSG00000231606	2.32856	-2.26523	1.73522	-1.30544	0.191742	0.999982	AL357873.1
ENSG00000229536	38.4697	-0.543434	0.416291	-1.30542	0.191751	0.999982	LINC02572
ENSG00000196415	11.6427	1.81888	1.39334	1.3054	0.191755	0.999982	PRTN3
ENSG00000258777	1.2752	-2.57159	1.9704	-1.30511	0.191855	0.999982	HIF1A-AS1
ENSG00000283683	1.27775	-2.57225	1.97135	-1.30482	0.191954	0.999982	MYOCOS
ENSG00000139318	1003.4	-0.50657	0.388251	-1.30475	0.191978	0.999982	DUSP6
ENSG00000070031	3.82678	-1.77165	1.35788	-1.30471	0.19199	0.999982	SCT
ENSG00000172426	147.839	0.450395	0.345288	1.3044	0.192096	0.999982	RSPH9
ENSG00000275468	34.7004	-0.927967	0.711711	-1.30385	0.192283	0.999982	AC004678.1
ENSG00000108342	2.40046	2.28271	1.75136	1.30339	0.192443	0.999982	CSF3
ENSG00000258910	1.75092	-4.19309	3.21856	-1.30278	0.192648	0.999982	LINC01956
ENSG00000160932	924.895	1.27556	0.979155	1.30272	0.192671	0.999982	LY6E
ENSG00000229214	265.265	0.551395	0.423379	1.30237	0.192791	0.999982	LINC00242
ENSG00000253965	4.20774	1.83562	1.40949	1.30233	0.192804	0.999982	AC008438.2
ENSG00000174348	106.712	-1.75623	1.34879	-1.30208	0.192889	0.999982	PODN
ENSG00000178802	1519.18	-0.187201	0.143775	-1.30205	0.1929	0.999982	MPI
ENSG00000140009	41.0095	-0.819054	0.629202	-1.30174	0.193007	0.999982	ESR2
ENSG00000205129	24.0531	-0.761465	0.58501	-1.30163	0.193043	0.999982	C4orf47
ENSG00000231125	10.7883	0.845024	0.649455	1.30113	0.193215	0.999982	AF129075.2
ENSG00000273509	1.32697	-2.62359	2.0164	-1.30113	0.193216	0.999982	CNTNAP3P1
ENSG00000286086	25.6557	-0.748658	0.575448	-1.301	0.193259	0.999982	AC099661.1
ENSG00000187634	12446.4	0.743242	0.571294	1.30098	0.193265	0.999982	SAMD11
ENSG00000257475	4.18831	-1.61244	1.2404	-1.29994	0.193621	0.999982	AC068888.2
ENSG00000164363	1.57969	-3.34641	2.5758	-1.29917	0.193885	0.999982	SLC6A18
ENSG00000133624	2116.48	-0.230448	0.177388	-1.29912	0.193903	0.999982	ZNF767P
ENSG00000280189	8.82252	-2.62261	2.01881	-1.29909	0.193914	0.999982	AC007614.2
ENSG00000254656	116.392	0.800513	0.61637	1.29876	0.194028	0.999982	RTL1
ENSG00000233072	1.26976	-2.55924	1.97081	-1.29857	0.19409	0.999982	RPS15AP6
ENSG00000131480	657.265	-0.242148	0.186535	-1.29814	0.19424	0.999982	AOC2
ENSG00000229212	417.046	0.318889	0.245655	1.29812	0.194248	0.999982	AC044860.1
ENSG00000106689	4.85897	1.60012	1.23337	1.29736	0.194508	0.999982	LHX2
ENSG00000254990	15.4683	-0.676014	0.521121	-1.29723	0.194552	0.999982	AP001781.1
ENSG00000197376	3.58436	1.76076	1.35754	1.29703	0.194622	0.999982	AC089987.1
ENSG00000286444	1.72873	3.17514	2.44875	1.29664	0.194755	0.999982	AL035661.2
ENSG00000169247	13.1127	-2.13605	1.64778	-1.29632	0.194865	0.999982	SH3TC2
ENSG00000154065	120.75	0.580497	0.447805	1.29632	0.194866	0.999982	ANKRD29
ENSG00000233806	24.2007	0.662423	0.511407	1.29529	0.195218	0.999982	LINC01237
ENSG00000237017	22.0632	-1.2079	0.932776	-1.29495	0.195336	0.999982	AC245052.4
ENSG00000111247	95.7359	-0.679372	0.524913	-1.29426	0.195577	0.999982	RAD51AP1
ENSG00000228251	5.0862	1.3123	1.01399	1.2942	0.195598	0.999982	AC012442.2
ENSG00000158006	258.402	-0.483996	0.374134	-1.29364	0.195789	0.999982	PAFAH2
ENSG00000204261	11.5541	1.97035	1.52328	1.2935	0.19584	0.999982	PSMB8-AS1
ENSG00000100342	11.2396	2.03298	1.57221	1.29307	0.195985	0.999982	APOL1
ENSG00000115661	1726.41	-0.185977	0.143843	-1.29292	0.196038	0.999982	STK16
ENSG00000267858	227.21	-0.33616	0.260014	-1.29285	0.196062	0.999982	MZF1-AS1
ENSG00000269220	9.84531	1.02854	0.795597	1.29279	0.196084	0.999982	LINC00528
ENSG00000273485	29.2792	-0.539318	0.417209	-1.29268	0.196122	0.999982	AL139339.2
ENSG00000248590	1.19429	2.60145	2.01359	1.29194	0.196377	0.999982	GLDCP1
ENSG00000238287	21.9442	0.709881	0.549556	1.29174	0.196449	0.999982	AL603839.3
ENSG00000214274	28.005	-0.829246	0.642164	-1.29133	0.196589	0.999982	ANG
ENSG00000129654	160.491	-1.15194	0.892082	-1.29129	0.196604	0.999982	FOXJ1
ENSG00000172410	5.14984	-1.2147	0.940834	-1.29109	0.196672	0.999982	INSL5
ENSG00000230528	3.4082	1.73747	1.34586	1.29098	0.196712	0.999982	NOS2P3
ENSG00000287355	0.971694	-3.34144	2.58844	-1.29091	0.196734	0.999982	AL451123.2
ENSG00000171100	428.642	-0.285924	0.221597	-1.29029	0.196951	0.999982	MTM1
ENSG00000277595	6.17005	-1.1755	0.91129	-1.28993	0.197075	0.999982	AC007546.1
ENSG00000267052	2.40325	-2.56556	1.98894	-1.28991	0.197081	0.999982	AC005050.1
ENSG00000203279	17.7251	-1.09504	0.849237	-1.28943	0.197247	0.999982	AL590705.1
ENSG00000256923	0.967375	-3.3358	2.58826	-1.28882	0.19746	0.999982	AC084819.1
ENSG00000279543	2.21285	1.85941	1.44329	1.28832	0.197636	0.999982	AC129908.1
ENSG00000279019	29.1426	-0.524798	0.407408	-1.28814	0.197697	0.999982	AC009090.4
ENSG00000234161	4.2108	1.8098	1.40507	1.28804	0.197731	0.999982	PABPC5-AS1
ENSG00000213104	1.99735	-3.2896	2.5549	-1.28757	0.197897	0.999982	NPM1P46
ENSG00000162881	4.46991	-2.03568	1.58135	-1.28731	0.197987	0.999982	OXER1
ENSG00000214820	21.0902	0.672385	0.522513	1.28683	0.198154	0.999982	MPRIPP1
ENSG00000262560	1.69381	-4.1474	3.22449	-1.28622	0.198367	0.999982	AC018512.1
ENSG00000081985	6.48584	2.08154	1.61845	1.28613	0.198397	0.999982	IL12RB2
ENSG00000223930	19.5337	-0.836253	0.650281	-1.28599	0.198447	0.999982	AC117453.1
ENSG00000254463	17.3786	-0.784549	0.610417	-1.28527	0.198699	0.999982	PPIAP41
ENSG00000225527	1.7154	3.17911	2.4741	1.28496	0.198807	0.999982	AL450384.1
ENSG00000163328	1476.82	0.360331	0.28052	1.28451	0.198963	0.999982	GPR155
ENSG00000261949	10.822	1.29184	1.00577	1.28443	0.198991	0.999982	GFY
ENSG00000279912	7.64634	1.10062	0.856916	1.2844	0.199004	0.999982	AC068448.2
ENSG00000128262	6.566	-1.26814	0.987365	-1.28437	0.199013	0.999982	POM121L9P
ENSG00000226889	1.95164	-4.34884	3.38602	-1.28435	0.199019	0.999982	AL359541.2
ENSG00000202521	3.22959	-5.03266	3.91956	-1.28398	0.199148	0.999982	RNA5S7
ENSG00000248231	1.83518	-3.15364	2.45631	-1.28389	0.199179	0.999982	KRT8P4
ENSG00000238061	13.1634	1.13365	0.883002	1.28386	0.199191	0.999982	AL356273.4
ENSG00000008226	25.3845	-1.56014	1.21527	-1.28378	0.199218	0.999982	DLEC1
ENSG00000178809	903.948	0.482587	0.376139	1.283	0.199491	0.999982	TRIM73
ENSG00000254343	8.02865	-1.14593	0.893268	-1.28285	0.199546	0.999982	AC091563.1
ENSG00000158747	1817.53	0.590079	0.459992	1.2828	0.199562	0.999982	NBL1
ENSG00000279587	22.3427	-0.617723	0.481742	-1.28227	0.199748	0.999982	AC006963.2
ENSG00000274281	12.6932	0.772881	0.602853	1.28204	0.19983	0.999982	AC022929.2
ENSG00000231449	2.28782	-1.78175	1.39021	-1.28164	0.199968	0.999982	AC097359.1
ENSG00000232553	1.98084	-2.22998	1.74017	-1.28147	0.200028	0.999982	CLK2P1
ENSG00000124253	2.67692	3.35092	2.61568	1.28109	0.200162	0.999982	PCK1
ENSG00000176933	19.121	1.09071	0.851396	1.28108	0.200165	0.999982	TOB2P1
ENSG00000230955	1.80871	-3.14694	2.45754	-1.28052	0.200361	0.999982	AL929472.2
ENSG00000213853	236.116	1.88057	1.46942	1.27981	0.200613	0.999982	EMP2
ENSG00000273226	20.8532	0.824376	0.644351	1.27939	0.20076	0.999982	AL391834.2
ENSG00000256422	11.9474	-1.42613	1.11495	-1.2791	0.200861	0.999982	LINC02552
ENSG00000284130	1.7263	3.16811	2.47682	1.2791	0.200861	0.999982	AC002472.3
ENSG00000106526	4.60392	2.3962	1.87392	1.27871	0.200998	0.999982	ACTR3C
ENSG00000260316	17.2679	-0.875554	0.684822	-1.27851	0.201069	0.999982	AL008727.1
ENSG00000268949	1.26291	-2.55638	1.99967	-1.2784	0.201108	0.999982	MRPS17P1
ENSG00000261840	136.466	-0.697611	0.545789	-1.27817	0.20119	0.999982	AC093249.6
ENSG00000177757	3.13947	-3.02053	2.36333	-1.27808	0.201221	0.999982	FAM87B
ENSG00000260482	38.8305	0.621168	0.48618	1.27765	0.201373	0.999982	AC008870.2
ENSG00000244161	2.71723	-3.55653	2.78374	-1.27761	0.201389	0.999982	FLNB-AS1
ENSG00000250645	2.17117	-2.41317	1.88894	-1.27753	0.201417	0.999982	AC010442.3
ENSG00000136014	281.246	-0.489753	0.383373	-1.27748	0.201432	0.999982	USP44
ENSG00000228110	2.36105	2.01678	1.57875	1.27745	0.201443	0.999982	ST13P19
ENSG00000235734	1.57318	4.15354	3.25148	1.27743	0.20145	0.999982	HMGN1P36
ENSG00000264164	1.67553	-2.6068	2.04081	-1.27734	0.201483	0.999982	AC090616.2
ENSG00000042781	27.2994	-0.902911	0.70693	-1.27723	0.201522	0.999982	USH2A
ENSG00000256596	13.9218	-0.970191	0.759803	-1.2769	0.201638	0.999982	AC026358.1
ENSG00000241923	3.89129	1.29436	1.01428	1.27614	0.201906	0.999982	RPL14P3
ENSG00000186466	9.36345	-2.118	1.65992	-1.27596	0.201968	0.999982	AQP7P1
ENSG00000144591	1458.67	-0.204178	0.160023	-1.27593	0.201979	0.999982	GMPPA
ENSG00000124444	852.417	-0.183438	0.143797	-1.27567	0.202071	0.999982	ZNF576
ENSG00000259529	1500.38	-0.242902	0.190419	-1.27562	0.20209	0.999982	AL136295.5
ENSG00000130813	520.963	0.738824	0.579233	1.27552	0.202125	0.999982	SHFL
ENSG00000219430	1.56685	4.14802	3.25232	1.2754	0.202167	0.999982	MBL3P
ENSG00000246084	1.92274	3.41972	2.68236	1.27489	0.202348	0.999982	LINC02325
ENSG00000166979	19.9302	-0.994091	0.77979	-1.27482	0.202373	0.999982	EVA1C
ENSG00000283162	60.1858	-0.629532	0.493877	-1.27467	0.202424	0.999982	AL390726.5
ENSG00000124602	76.7582	-0.543087	0.426176	-1.27432	0.202549	0.999982	UNC5CL
ENSG00000105369	23.7084	0.70152	0.550581	1.27414	0.202612	0.999982	CD79A
ENSG00000162654	1.8417	3.56757	2.80078	1.27378	0.202742	0.999982	GBP4
ENSG00000286616	2.21969	1.86402	1.46349	1.27368	0.202778	0.999982	AL008730.1
ENSG00000233684	1.82288	-3.14128	2.46637	-1.27365	0.202788	0.999982	LINC01865
ENSG00000267952	12.9621	1.22863	0.964821	1.27343	0.202867	0.999982	AC008878.1
ENSG00000215910	2.0505	1.95494	1.53526	1.27337	0.202888	0.999982	C1orf167
ENSG00000166823	203.545	0.952195	0.747917	1.27313	0.202972	0.999982	MESP1
ENSG00000276116	86.4866	-0.523787	0.411528	-1.27278	0.203095	0.999982	FUT8-AS1
ENSG00000104722	50613.8	-0.443114	0.348253	-1.27239	0.203234	0.999982	NEFM
ENSG00000184719	135.748	-0.508095	0.39949	-1.27186	0.203424	0.999982	RNLS
ENSG00000250264	131.674	0.406543	0.319705	1.27162	0.203509	0.999982	AL669918.1
ENSG00000168491	9.65644	1.42401	1.12019	1.27122	0.203651	0.999982	CCDC110
ENSG00000104059	1137.11	1.26944	0.998814	1.27094	0.203749	0.999982	FAM189A1
ENSG00000263276	51.4841	0.534542	0.420704	1.27059	0.203875	0.999982	AC020978.7
ENSG00000080200	574.346	-0.43524	0.34257	-1.27052	0.203901	0.999982	CRYBG3
ENSG00000153395	7623.9	-0.188187	0.148126	-1.27045	0.203923	0.999982	LPCAT1
ENSG00000279278	5.98939	-1.48443	1.16885	-1.26999	0.204087	0.999982	AC245060.6
ENSG00000267009	19.2407	-0.602117	0.474163	-1.26985	0.204137	0.999982	AC007780.1
ENSG00000287200	8.07991	1.65885	1.3065	1.26969	0.204194	0.999982	AC022506.2
ENSG00000089639	10539.6	0.196394	0.154686	1.26963	0.204216	0.999982	GMIP
ENSG00000135077	64.1583	0.535897	0.422122	1.26953	0.204252	0.999982	HAVCR2
ENSG00000171489	2.61527	-2.59681	2.04563	-1.26944	0.204284	0.999982	SPACA5
ENSG00000120088	936.201	0.522947	0.41199	1.26932	0.204327	0.999982	CRHR1
ENSG00000228906	12.1478	-0.943956	0.744067	-1.26864	0.204568	0.999982	AL353804.1
ENSG00000257576	51.391	0.592843	0.467437	1.26828	0.204696	0.999982	HSPD1P4
ENSG00000251455	2.13112	-3.38952	2.67255	-1.26827	0.2047	0.999982	AC092611.1
ENSG00000285338	50.8749	-0.568912	0.448629	-1.26811	0.204758	0.999982	AC091564.7
ENSG00000049130	729.033	-0.530732	0.418622	-1.26781	0.204866	0.999982	KITLG
ENSG00000280073	55.5287	0.513047	0.404703	1.26771	0.204901	0.999982	AL157996.1
ENSG00000218730	0.924211	-3.27786	2.5859	-1.26759	0.204945	0.999982	AL117342.1
ENSG00000086232	8835.65	0.154524	0.121943	1.26719	0.205089	0.999982	EIF2AK1
ENSG00000272008	72.069	-0.423006	0.333929	-1.26676	0.205243	0.999982	AL139274.2
ENSG00000228198	2.21307	3.2252	2.54698	1.26629	0.205411	0.999982	OR2M3
ENSG00000286207	89.8354	-0.407229	0.321665	-1.266	0.205512	0.999982	AC012443.2
ENSG00000265646	0.86531	3.29221	2.60228	1.26512	0.205827	0.999982	TUFMP1
ENSG00000226377	24.1449	0.937315	0.74121	1.26457	0.206024	0.999982	AC084809.1
ENSG00000243701	1011.92	0.575922	0.455544	1.26425	0.20614	0.999982	DUBR
ENSG00000119714	396.288	0.402772	0.318592	1.26422	0.20615	0.999982	GPR68
ENSG00000162383	6.57732	-3.35845	2.65694	-1.26403	0.206219	0.999982	SLC1A7
ENSG00000172478	1.79192	-3.26766	2.58613	-1.26353	0.206399	0.999982	MAB21L4
ENSG00000248476	9.36254	-0.885619	0.701419	-1.26261	0.206729	0.999982	BACH1-IT1
ENSG00000145757	30.6812	-0.54298	0.430375	-1.26164	0.207077	0.999982	SPATA9
ENSG00000189348	2.94948	-4.94479	3.92122	-1.26103	0.207297	0.999982	FAM90A27P
ENSG00000249249	4.7941	-2.37953	1.88805	-1.26031	0.207558	0.999982	AC010226.1
ENSG00000161243	728.188	0.378609	0.300536	1.25978	0.207749	0.999982	FBXO27
ENSG00000203737	4.23341	-1.6138	1.28115	-1.25965	0.207796	0.999982	GPR52
ENSG00000267498	7.10119	-1.18363	0.939893	-1.25933	0.207911	0.999982	AC007786.1
ENSG00000182310	2054.14	0.293981	0.233456	1.25926	0.207938	0.999982	SPACA6
ENSG00000259248	55.2849	0.647713	0.514532	1.25884	0.208088	0.999982	USP3-AS1
ENSG00000235072	164.778	-0.378284	0.300558	-1.25861	0.208172	0.999982	ARNILA
ENSG00000230783	4.54838	1.11593	0.886799	1.25838	0.208253	0.999982	AC009961.3
ENSG00000134571	3.24341	-3.03948	2.41657	-1.25777	0.208476	0.999982	MYBPC3
ENSG00000287225	7.22894	1.42993	1.13701	1.25762	0.208529	0.999982	Z84468.2
ENSG00000168065	1.5849	4.16378	3.31197	1.25719	0.208684	0.999982	SLC22A11
ENSG00000267898	2.92868	-1.75722	1.3979	-1.25705	0.208737	0.999982	AC026803.2
ENSG00000285565	57.2664	0.510754	0.406323	1.25702	0.208748	0.999982	AL671762.1
ENSG00000066294	1.58442	-4.04945	3.22162	-1.25696	0.208767	0.999982	CD84
ENSG00000169507	2.0679	-4.33173	3.44809	-1.25627	0.209019	0.999982	SLC38A11
ENSG00000237950	185.414	-0.260559	0.20742	-1.25619	0.209046	0.999982	AL357079.1
ENSG00000109991	5708.2	0.478446	0.380878	1.25616	0.209056	0.999982	P2RX3
ENSG00000261649	1.71896	4.28246	3.41008	1.25582	0.20918	0.999982	GOLGA6L7
ENSG00000106299	2726.2	-0.153582	0.122314	-1.25564	0.209248	0.999982	WASL
ENSG00000122515	27586.9	0.139938	0.111477	1.25531	0.209367	0.999982	ZMIZ2
ENSG00000272498	17.3547	0.739555	0.58916	1.25527	0.209381	0.999982	AC090948.2
ENSG00000119630	30.0576	0.796892	0.635469	1.25402	0.209834	0.999982	PGF
ENSG00000073910	9523.55	0.369325	0.294594	1.25367	0.20996	0.999982	FRY
ENSG00000001630	8211.61	0.206151	0.164443	1.25363	0.209978	0.999982	CYP51A1
ENSG00000257221	2.05899	4.44454	3.54771	1.25279	0.210281	0.999982	AC007569.1
ENSG00000121769	113.81	0.904367	0.721905	1.25275	0.210297	0.999982	FABP3
ENSG00000125122	225.501	0.310074	0.247525	1.2527	0.210315	0.999982	LRRC29
ENSG00000279726	638.291	-0.221682	0.176968	-1.25267	0.210325	0.999982	AC005609.5
ENSG00000143632	185.304	-1.71434	1.36863	-1.2526			ACTA1
ENSG00000287574	99.5505	-0.58866	0.469964	-1.25256	0.210365	0.999982	AC004938.2
ENSG00000280129	42.3755	0.443773	0.354347	1.25237	0.210435	0.999982	AL132780.5
ENSG00000174236	28.6739	0.612451	0.489156	1.25206	0.210549	0.999982	REP15
ENSG00000282278	2.66349	4.91303	3.92408	1.25202	0.210562	0.999982	AC058822.1
ENSG00000285314	2.66349	4.91303	3.92408	1.25202	0.210562	0.999982	AC002470.2
ENSG00000279020	13.1901	1.22163	0.975862	1.25185	0.210625	0.999982	C18orf15
ENSG00000276058	5.26059	1.157	0.924542	1.25143	0.210777	0.999982	STMN1P1
ENSG00000196550	83.5557	-0.415032	0.331697	-1.25124	0.210848	0.999982	FAM72A
ENSG00000272473	1.57839	-4.04422	3.23247	-1.25112	0.21089	0.999982	AC006273.1
ENSG00000176658	1019.96	0.274296	0.219267	1.25097	0.210946	0.999982	MYO1D
ENSG00000273350	1.87748	3.32274	2.65771	1.25023	0.211217	0.999982	AC004832.5
ENSG00000260727	31.741	-0.441177	0.352958	-1.24994	0.211321	0.999982	SLC7A5P1
ENSG00000274997	6.5468	-0.948817	0.759312	-1.24957	0.211455	0.999982	H2AC12
ENSG00000211645	2.71466	1.69182	1.3541	1.24941	0.211515	0.999982	IGLV1-50
ENSG00000102287	85.6549	1.26469	1.01248	1.2491	0.211629	0.999982	GABRE
ENSG00000198010	335.347	0.370748	0.296813	1.2491	0.21163	0.999982	DLGAP2
ENSG00000134363	682.675	1.41801	1.13531	1.24901	0.211663	0.999982	FST
ENSG00000171566	3851.4	0.142793	0.114341	1.24884	0.211724	0.999982	PLRG1
ENSG00000279175	3.47633	-1.57764	1.26345	-1.24868	0.211783	0.999982	AL033543.1
ENSG00000273394	5.10317	1.55034	1.24171	1.24855	0.211829	0.999982	AC128687.2
ENSG00000272088	1.55619	4.13864	3.31616	1.24802	0.212023	0.999982	AL512413.1
ENSG00000199497	1.65067	3.08648	2.47331	1.24791	0.212062	0.999982	RNU1-94P
ENSG00000267303	22.7109	2.34326	1.8786	1.24735	0.212271	0.999982	AC011511.4
ENSG00000088808	4492.2	0.244773	0.196265	1.24715	0.212341	0.999982	PPP1R13B
ENSG00000258417	1.5531	4.1359	3.31662	1.24702	0.212389	0.999982	AC100868.1
ENSG00000254094	4.56623	1.63436	1.31119	1.24646	0.212594	0.999982	AC078852.2
ENSG00000273011	12.9481	0.752202	0.603514	1.24637	0.212629	0.999982	AC092681.3
ENSG00000239474	104.122	-0.4996	0.400867	-1.2463	0.212654	0.999982	KLHL41
ENSG00000079387	1869.37	-0.161036	0.129216	-1.24626	0.212671	0.999982	SENP1
ENSG00000236508	3.02057	-2.96089	2.37658	-1.24586	0.212816	0.999982	ATP13A5-AS1
ENSG00000287597	2.82632	-4.88551	3.92183	-1.24572	0.212867	0.999982	AC108105.1
ENSG00000147174	346.088	-0.261938	0.210271	-1.24571	0.21287	0.999982	GCNA
ENSG00000279717	2.52588	2.17882	1.74975	1.24522	0.213051	0.999982	AC005336.3
ENSG00000254273	3.74196	1.88939	1.51779	1.24482	0.213196	0.999982	AC018620.1
ENSG00000180720	125.034	1.04519	0.839769	1.24462	0.213271	0.999982	CHRM4
ENSG00000254791	1.72899	3.16216	2.54091	1.2445	0.213316	0.999982	FAR1-IT1
ENSG00000267546	3.04374	1.63318	1.31237	1.24445	0.213332	0.999982	AC015802.4
ENSG00000286828	3.92462	1.30729	1.05114	1.24369	0.213614	0.999982	AC008883.3
ENSG00000135951	251.267	-0.364847	0.293415	-1.24345	0.213701	0.999982	TSGA10
ENSG00000260238	495.733	0.233562	0.187856	1.24331	0.213755	0.999982	PMF1-BGLAP
ENSG00000182809	18355.2	0.234296	0.188491	1.24301	0.213864	0.999982	CRIP2
ENSG00000067066	225.407	1.84798	1.48694	1.24281			SP100
ENSG00000285184	213.228	-0.277326	0.223178	-1.24262	0.214007	0.999982	AC244033.2
ENSG00000130383	2.943	3.11785	2.51106	1.24165	0.214367	0.999982	FUT5
ENSG00000181577	2.2889	1.85	1.49003	1.24159	0.214389	0.999982	C6orf223
ENSG00000099994	197.858	0.283097	0.228046	1.2414	0.214458	0.999982	SUSD2
ENSG00000110887	1.54242	-3.17898	2.56112	-1.24124	0.214516	0.999982	DAO
ENSG00000272155	19.183	0.603851	0.486525	1.24115	0.21455	0.999982	AC055822.1
ENSG00000205209	73.9512	-0.400251	0.322489	-1.24113	0.214557	0.999982	SCGB2B2
ENSG00000185267	42.9853	-0.453305	0.365266	-1.24103	0.214596	0.999982	CDNF
ENSG00000186260	3583.16	0.202513	0.163191	1.24095	0.214623	0.999982	MRTFB
ENSG00000148343	3133.85	-0.194591	0.15682	-1.24086	0.214659	0.999982	MIGA2
ENSG00000269737	5.3919	-1.08128	0.871926	-1.24011	0.214936	0.999982	AL691432.1
ENSG00000204501	2.78562	-4.8623	3.92207	-1.23973	0.215076	0.999982	PRAMEF15
ENSG00000154080	128.102	-1.54572	1.24687	-1.23969			CHST9
ENSG00000279609	8.70504	1.04753	0.845075	1.23957	0.215133	0.999982	AL158070.2
ENSG00000250155	1.91854	2.55908	2.06499	1.23927	0.215245	0.999982	AC008957.1
ENSG00000231170	1.88188	-4.23457	3.41709	-1.23923	0.215259	0.999982	AC002451.1
ENSG00000223379	4.23584	1.47815	1.19397	1.23801	0.215712	0.999982	AL391987.3
ENSG00000017427	3.81039	-2.81879	2.27693	-1.23798	0.215724	0.999982	IGF1
ENSG00000276627	0.95967	3.33892	2.69738	1.23784	0.215776	0.999982	AL117372.1
ENSG00000245662	1.23882	-2.47173	1.99719	-1.2376	0.215863	0.999982	LINC02211
ENSG00000088882	10117.1	-0.162778	0.131542	-1.23746	0.215918	0.999982	CPXM1
ENSG00000090402	3.79832	-1.40326	1.13405	-1.23738	0.215945	0.999982	SI
ENSG00000197734	4.1227	-1.46857	1.18708	-1.23712	0.216042	0.999982	C14orf178
ENSG00000276533	7.86151	-0.890242	0.719759	-1.23686	0.216138	0.999982	AC018926.2
ENSG00000267662	6.80213	1.13703	0.919324	1.23681	0.216156	0.999982	AC025809.1
ENSG00000229956	102.298	0.461024	0.372862	1.23645	0.216293	0.999982	ZRANB2-AS2
ENSG00000227347	5.94043	-1.08346	0.876691	-1.23585	0.216514	0.999982	HNRNPKP2
ENSG00000263232	12.3412	-0.889439	0.719768	-1.23573	0.216559	0.999982	ATP5F1AP3
ENSG00000232591	2.00007	-2.66018	2.15289	-1.23563	0.216595	0.999982	LINC02642
ENSG00000121933	2.20533	-2.1674	1.75485	-1.2351	0.216794	0.999982	TMIGD3
ENSG00000261587	285.612	-0.344431	0.278881	-1.23504	0.216814	0.999982	TMEM249
ENSG00000132911	7.55632	-1.75329	1.41963	-1.23504	0.216816	0.999982	NMUR2
ENSG00000287688	2.20372	2.5119	2.03387	1.23504	0.216816	0.999982	AC011317.1
ENSG00000260418	12.5963	1.32057	1.06931	1.23498	0.216838	0.999982	AL023284.4
ENSG00000214145	21.7664	2.04996	1.6602	1.23476	0.216919	0.999982	LINC00887
ENSG00000274922	3.78132	1.52676	1.23854	1.23271	0.217683	0.999982	AL139384.1
ENSG00000077522	484.538	0.623427	0.505754	1.23267	0.217699	0.999982	ACTN2
ENSG00000167608	23.1213	-1.02182	0.828956	-1.23266	0.217704	0.999982	TMC4
ENSG00000237640	6.92931	1.04652	0.849475	1.23197	0.217962	0.999982	AC004522.4
ENSG00000278949	58.0419	0.555949	0.45137	1.23169	0.218065	0.999982	AC127070.4
ENSG00000225356	1.63478	-4.09278	3.32292	-1.23168	0.218067	0.999982	AC093840.1
ENSG00000245275	38.4183	-0.811135	0.658767	-1.23129	0.218213	0.999982	SAP30L-AS1
ENSG00000170417	166.894	0.266587	0.216533	1.23116	0.218262	0.999982	TMEM182
ENSG00000285852	65.86	-0.561671	0.456372	-1.23073	0.218423	0.999982	AL353147.1
ENSG00000221963	60.5664	1.87122	1.52077	1.23045	0.21853	0.999982	APOL6
ENSG00000149311	3563.8	-0.256661	0.208592	-1.23045	0.21853	0.999982	ATM
ENSG00000230426	2.27643	2.64765	2.15189	1.23038	0.218553	0.999982	ERVMER61-1
ENSG00000274340	13.8701	-0.906311	0.736928	-1.22985	0.218753	0.999982	AC032011.1
ENSG00000205302	1854.68	-0.189929	0.154436	-1.22982	0.218763	0.999982	SNX2
ENSG00000169946	244.102	-0.996389	0.810225	-1.22977	0.218783	0.999982	ZFPM2
ENSG00000121039	1441.42	1.27185	1.03445	1.22949	0.218889	0.999982	RDH10
ENSG00000164308	35.5393	1.51151	1.22957	1.2293	0.218959	0.999982	ERAP2
ENSG00000204947	1105.27	-0.271757	0.221194	-1.22859	0.219225	0.999982	ZNF425
ENSG00000064932	3455.27	0.55879	0.454839	1.22854	0.219243	0.999982	SBNO2
ENSG00000244327	2.06223	2.41806	1.96835	1.22847	0.219271	0.999982	AC109992.2
ENSG00000271851	65.3918	-0.380698	0.310118	-1.22759	0.2196	0.999982	AC087501.4
ENSG00000163739	154.991	1.69978	1.38537	1.22696	0.219839	0.999982	CXCL1
ENSG00000251102	3.11646	-1.37303	1.11929	-1.2267	0.219937	0.999982	CTBP2P4
ENSG00000221571	4.40117	1.26063	1.02779	1.22654	0.219996	0.999982	RNU6ATAC35P
ENSG00000226543	1.53944	-4.00963	3.27045	-1.22602	0.220192	0.999982	MYL6P1
ENSG00000121101	76.9246	-0.728053	0.594011	-1.22566	0.220328	0.999982	TEX14
ENSG00000232389	3.96414	-1.17563	0.959518	-1.22523	0.220489	0.999982	AL583856.1
ENSG00000116785	3.82729	-1.55751	1.27153	-1.2249	0.220611	0.999982	CFHR3
ENSG00000247872	5.42766	-1.09686	0.89559	-1.22474	0.220675	0.999982	SPCS2P3
ENSG00000253943	1.30748	-2.60393	2.12633	-1.22461	0.220721	0.999982	KRT18P37
ENSG00000116254	7469.98	0.575127	0.469739	1.22435	0.220819	0.999982	CHD5
ENSG00000204569	10748.8	-0.181419	0.148243	-1.22379	0.22103	0.999982	PPP1R10
ENSG00000258308	1.60884	-4.0706	3.3265	-1.22369	0.22107	0.999982	AC079907.2
ENSG00000257885	6.14084	-1.34853	1.10215	-1.22354	0.221125	0.999982	PHBP18
ENSG00000271880	2.98368	-2.94184	2.40477	-1.22333	0.221204	0.999982	AGAP11
ENSG00000279633	4.89378	1.29326	1.05732	1.22315	0.221273	0.999982	AL137918.1
ENSG00000250790	59.5407	0.378705	0.309652	1.223	0.221329	0.999982	AC127070.2
ENSG00000196498	18700.3	0.324718	0.265511	1.22299	0.221333	0.999982	NCOR2
ENSG00000205869	2.35293	2.05078	1.67693	1.22294	0.221354	0.999982	KRTAP5-1
ENSG00000259627	1.97506	-3.27562	2.67876	-1.22281	0.2214	0.999982	AC079328.2
ENSG00000278943	4.08879	1.38003	1.12898	1.22237	0.221568	0.999982	AC079228.1
ENSG00000257135	71.9385	0.519141	0.424956	1.22163	0.221846	0.999982	ODC1-DT
ENSG00000171903	1.13174	2.56334	2.09842	1.22156	0.221875	0.999982	CYP4F11
ENSG00000227536	12.1467	0.753473	0.617004	1.22118	0.222018	0.999982	SOCS5P4
ENSG00000219395	13.6703	-0.793273	0.649605	-1.22116	0.222025	0.999982	HSPA8P15
ENSG00000188523	14.3871	-1.23333	1.01042	-1.22062	0.222231	0.999982	CFAP77
ENSG00000150893	146.65	-0.927334	0.759869	-1.22039	0.222319	0.999982	FREM2
ENSG00000124875	695.403	2.10037	1.72174	1.21991	0.2225	0.999982	CXCL6
ENSG00000184523	2.82243	-1.70188	1.39515	-1.21985	0.22252	0.999982	PTGER4P2
ENSG00000280734	56.0133	0.46143	0.378306	1.21973	0.222568	0.999982	LINC01232
ENSG00000171302	4708.13	-0.205315	0.168383	-1.21934	0.222717	0.999982	CANT1
ENSG00000123240	6028.87	0.244233	0.200338	1.2191	0.222805	0.999982	OPTN
ENSG00000233670	2.27026	-1.75463	1.43933	-1.21906	0.22282	0.999982	PIRT
ENSG00000184389	10.8038	1.24911	1.02468	1.21902	0.222835	0.999982	A3GALT2
ENSG00000115271	262.541	0.477279	0.391533	1.219	0.222844	0.999982	GCA
ENSG00000287584	23.6736	-0.708745	0.581496	-1.21883	0.222908	0.999982	AC004837.4
ENSG00000214866	1.95514	-1.87807	1.54178	-1.21812	0.223178	0.999982	DCDC2C
ENSG00000254427	124.271	-0.546143	0.44837	-1.21806	0.223201	0.999982	LINC02696
ENSG00000249650	4.57287	2.2951	1.88527	1.21738	0.223459	0.999982	AC106772.1
ENSG00000235268	2.62176	-4.77481	3.92303	-1.21712	0.223558	0.999982	KDM4E
ENSG00000136997	3416.52	0.562871	0.462517	1.21697	0.223614	0.999982	MYC
ENSG00000145681	20.0138	-1.26371	1.03855	-1.21681	0.223678	0.999982	HAPLN1
ENSG00000257829	5.06438	1.10806	0.910705	1.2167	0.223717	0.999982	AC121757.1
ENSG00000196505	906.2	0.363886	0.299187	1.21625	0.223889	0.999982	GDAP2
ENSG00000205976	2.06457	2.47053	2.03141	1.21617	0.223922	0.999982	AC091951.1
ENSG00000120699	1378.44	-0.166277	0.136755	-1.21588	0.224032	0.999982	EXOSC8
ENSG00000287671	7.44171	1.81989	1.49706	1.21565	0.22412	0.999982	AC068418.3
ENSG00000250266	2.70407	-2.89491	2.3818	-1.21543	0.224202	0.999982	LINC01612
ENSG00000258875	19.539	0.862496	0.709674	1.21534	0.224236	0.999982	AL135818.1
ENSG00000279267	243.905	-0.393568	0.323883	-1.21516	0.224307	0.999982	AL078621.3
ENSG00000189419	23.0147	0.646273	0.53187	1.2151	0.22433	0.999982	SPATA41
ENSG00000258674	527.483	-0.282984	0.232916	-1.21496	0.224381	0.999982	AC011448.1
ENSG00000260782	3.74271	-1.38128	1.13723	-1.2146	0.224519	0.999982	AC007225.1
ENSG00000267636	8.82034	0.873065	0.7189	1.21445	0.224577	0.999982	AC008992.1
ENSG00000280571	116.023	0.818518	0.67459	1.21336	0.224994	0.999982	AC006059.2
ENSG00000181751	2399.45	0.730713	0.602232	1.21334	0.225	0.999982	C5orf30
ENSG00000070915	4.2718	1.64495	1.35605	1.21305	0.225112	0.999982	SLC12A3
ENSG00000188488	5.74997	1.70559	1.40642	1.21272	0.225238	0.999982	SERPINA5
ENSG00000215612	174.923	0.707071	0.583051	1.21271	0.225242	0.999982	HMX1
ENSG00000223783	2.26016	1.84032	1.51782	1.21248	0.225329	0.999982	LINC01983
ENSG00000249085	3.1129	-2.338	1.92922	-1.21189	0.225555	0.999982	AC035140.1
ENSG00000100629	171.338	-0.442076	0.364821	-1.21176	0.225603	0.999982	CEP128
ENSG00000225807	18.1184	0.688224	0.568166	1.21131	0.225778	0.999982	AC069281.1
ENSG00000179403	402.832	0.599363	0.494848	1.21121	0.225817	0.999982	VWA1
ENSG00000268543	14.664	0.8585	0.708798	1.2112	0.225817	0.999982	AC012313.4
ENSG00000132386	215.569	1.78059	1.47067	1.21073			SERPINF1
ENSG00000273213	129.683	-0.536849	0.443436	-1.21066	0.226027	0.999982	H3-2
ENSG00000264083	12.8858	0.759317	0.627421	1.21022	0.226194	0.999982	AC005899.2
ENSG00000162947	1.48901	4.04833	3.34587	1.20995	0.226299	0.999982	LINC01931
ENSG00000257327	1.68512	2.16622	1.79036	1.20993	0.226304	0.999982	AC012555.1
ENSG00000270806	14.9031	-1.14127	0.94336	-1.20979	0.226359	0.999982	C17orf50
ENSG00000250891	5.67783	1.35438	1.1197	1.20959	0.226436	0.999982	LINC02208
ENSG00000263612	1.53805	2.9916	2.47376	1.20933	0.226536	0.999982	AF186192.3
ENSG00000101812	7.50227	1.2527	1.03587	1.20932	0.22654	0.999982	H2BW2
ENSG00000261087	637.269	0.3209	0.265411	1.20907	0.226636	0.999982	ZNNT1
ENSG00000204539	1.558	3.01647	2.49496	1.20903	0.226652	0.999982	CDSN
ENSG00000238795	25.6385	-0.718272	0.594203	-1.2088	0.22674	0.999982	SCARNA12
ENSG00000249244	1.59086	4.16905	3.44941	1.20863	0.226806	0.999982	AC110373.1
ENSG00000286282	11.7305	0.882177	0.729958	1.20853	0.226843	0.999982	AC021733.4
ENSG00000241095	1.67166	-3.00371	2.48576	-1.20837	0.226906	0.999982	CYP51A1P1
ENSG00000198691	5.73996	2.4809	2.05324	1.20828	0.226939	0.999982	ABCA4
ENSG00000269926	1.55817	3.01428	2.4954	1.20794	0.227071	0.999982	DDIT4-AS1
ENSG00000258590	13.525	1.89425	1.56858	1.20762	0.227192	0.999982	NBEAP1
ENSG00000230967	1.39922	3.9844	3.29964	1.20752	0.22723	0.999982	AL133387.2
ENSG00000249906	0.814022	-3.0843	2.55491	-1.20721	0.227352	0.999982	AC006487.1
ENSG00000015413	9.47352	1.33936	1.10962	1.20705	0.227414	0.999982	DPEP1
ENSG00000279743	0.813696	-3.08382	2.55488	-1.20703	0.22742	0.999982	AC002090.1
ENSG00000279441	2.15141	-2.39885	1.98783	-1.20676	0.227523	0.999982	Z92544.3
ENSG00000275857	25.6613	0.572257	0.474309	1.20651	0.227622	0.999982	AC009133.4
ENSG00000273711	86.0365	-0.543562	0.450597	-1.20631	0.227697	0.999982	AC005520.7
ENSG00000159289	53.5103	-0.997628	0.827301	-1.20588	0.227863	0.999982	GOLGA6A
ENSG00000204084	1029.36	-0.219493	0.182086	-1.20543	0.228036	0.999982	INPP5B
ENSG00000235488	1.89909	2.21763	1.83991	1.2053	0.228089	0.999982	JARID2-AS1
ENSG00000100784	1125	0.353008	0.292889	1.20526	0.228102	0.999982	RPS6KA5
ENSG00000249439	1.39264	3.97796	3.30078	1.20516	0.228143	0.999982	HMGN1P14
ENSG00000250220	7.7913	1.15127	0.955463	1.20494	0.228227	0.999982	AC053527.2
ENSG00000154269	13.7335	-1.33204	1.10548	-1.20494	0.228227	0.999982	ENPP3
ENSG00000269560	1.52657	3.00749	2.4963	1.20478	0.228288	0.999982	AC010422.4
ENSG00000241468	4685.95	0.137226	0.113916	1.20462	0.228349	0.999982	ATP5MF
ENSG00000177855	12.5512	0.699878	0.581058	1.20449	0.2284	0.999982	CACYBPP2
ENSG00000228208	1.55005	3.00464	2.49479	1.20436	0.228449	0.999982	C1orf143
ENSG00000164211	1781.44	0.584526	0.485384	1.20426	0.228491	0.999982	STARD4
ENSG00000254444	1.52401	3.00347	2.49631	1.20316	0.228913	0.999982	AC022762.1
ENSG00000114547	9.61401	1.74994	1.4546	1.20304	0.228963	0.999982	ROPN1B
ENSG00000273369	4.96037	-1.13122	0.940495	-1.20279	0.229056	0.999982	AC096586.2
ENSG00000229393	7.15644	-1.12896	0.938628	-1.20278	0.229061	0.999982	AL139246.4
ENSG00000205420	2.37477	-2.97003	2.46967	-1.2026	0.22913	0.999982	KRT6A
ENSG00000164794	21.7483	1.05096	0.873905	1.2026	0.22913	0.999982	KCNV1
ENSG00000240401	4.1349	-1.6548	1.37606	-1.20256	0.229147	0.999982	AC012358.4
ENSG00000198890	2908.04	-0.250987	0.208756	-1.20229	0.22925	0.999982	PRMT6
ENSG00000286022	6.88866	-2.80596	2.33407	-1.20217	0.229296	0.999982	AL121899.2
ENSG00000236137	4.9052	1.82788	1.52073	1.20197	0.229374	0.999982	AL445231.1
ENSG00000267395	8.35486	-1.45413	1.20985	-1.20192	0.229396	0.999982	DM1-AS
ENSG00000276727	1.50697	-3.9736	3.30634	-1.20181	0.229435	0.999982	AC137834.2
ENSG00000172058	191.463	-0.473982	0.394398	-1.20179	0.229446	0.999982	SERF1A
ENSG00000118194	6.76857	-2.29254	1.90806	-1.2015	0.229557	0.999982	TNNT2
ENSG00000213979	8.35098	1.6816	1.39963	1.20146	0.229573	0.999982	RPL7AP14
ENSG00000171621	1314.12	0.923127	0.768447	1.20129	0.229639	0.999982	SPSB1
ENSG00000169676	1.52236	2.99919	2.49665	1.20128	0.229641	0.999982	DRD5
ENSG00000178789	1.39823	3.98342	3.31621	1.2012	0.229676	0.999982	CD300LB
ENSG00000163884	81.2107	-0.573859	0.477768	-1.20112	0.229703	0.999982	KLF15
ENSG00000145491	45.9999	-0.472374	0.393409	-1.20072	0.229859	0.999982	ROPN1L
ENSG00000280375	6.45183	1.0279	0.85609	1.2007	0.229869	0.999982	AL359740.1
ENSG00000259433	1.52025	2.99717	2.49641	1.20059	0.229909	0.999982	AC051619.2
ENSG00000129354	42.2476	-2.08299	1.73531	-1.20036			AP1M2
ENSG00000167664	3.48238	-2.50738	2.08892	-1.20032	0.230015	0.999982	TMIGD2
ENSG00000280434	66.6863	-0.51758	0.431233	-1.20023	0.230049	0.999982	AL031595.3
ENSG00000170345	223.668	0.408357	0.340312	1.19995	0.230158	0.999982	FOS
ENSG00000189316	2.87547	1.3749	1.14585	1.19989	0.230182	0.999982	AC073349.1
ENSG00000283839	51.3169	-0.684751	0.57092	-1.19938	0.230379	0.999982	AC096667.1
ENSG00000126861	2.53664	3.05433	2.5472	1.19909	0.230492	0.999982	OMG
ENSG00000287049	1.67125	-3.00775	2.50846	-1.19904	0.230511	0.999982	AC124862.1
ENSG00000218109	2.44888	2.27165	1.89504	1.19874	0.23063	0.999982	KIRREL3-AS3
ENSG00000260219	54.0688	0.370075	0.30876	1.19859	0.230689	0.999982	CD2BP2-DT
ENSG00000170099	2.30836	4.70649	3.92674	1.19857	0.230694	0.999982	SERPINA6
ENSG00000249007	2.30836	4.70649	3.92674	1.19857	0.230694	0.999982	AL691482.4
ENSG00000273259	2.30836	4.70649	3.92674	1.19857	0.230694	0.999982	AL049839.2
ENSG00000286105	2.30836	4.70649	3.92674	1.19857	0.230694	0.999982	AL353579.1
ENSG00000288005	0.798764	-3.06083	2.55392	-1.19848	0.230728	0.999982	AC104211.4
ENSG00000166927	0.798468	-3.0604	2.5539	-1.19833	0.23079	0.999982	MS4A7
ENSG00000167476	15.9066	-0.854611	0.713191	-1.19829	0.230803	0.999982	JSRP1
ENSG00000271973	3.96949	-1.51311	1.26296	-1.19807	0.23089	0.999982	AC141002.1
ENSG00000258240	4.11929	3.99621	3.33563	1.19804	0.230902	0.999982	AC002351.1
ENSG00000281852	3.62786	-1.68461	1.40649	-1.19774	0.231017	0.999982	LINC00891
ENSG00000277840	1.37173	3.9573	3.30449	1.19755	0.23109	0.999982	AC026368.1
ENSG00000280007	2.30826	-1.77247	1.48062	-1.19711	0.231262	0.999982	AC008079.1
ENSG00000231977	6.87158	-1.03412	0.863924	-1.197	0.231307	0.999982	AL096828.1
ENSG00000099194	28799.1	0.58107	0.485679	1.19641	0.231538	0.999982	SCD
ENSG00000187553	5.61022	-1.1968	1.00034	-1.19639	0.231544	0.999982	CYP26C1
ENSG00000186480	3904.13	0.60814	0.508393	1.1962	0.231618	0.999982	INSIG1
ENSG00000285955	3.75189	1.38012	1.15412	1.19582	0.231767	0.999982	BX842242.1
ENSG00000214719	281.215	-0.324045	0.270986	-1.1958	0.231775	0.999982	AC005562.1
ENSG00000213453	5.198	1.19972	1.00337	1.19569	0.231817	0.999982	FTH1P3
ENSG00000284526	3.27678	-1.89086	1.58172	-1.19545	0.231911	0.999982	AC015802.6
ENSG00000258573	0.79315	-3.05231	2.55365	-1.19527	0.23198	0.999982	AL163195.2
ENSG00000228201	5.83085	-1.47352	1.2328	-1.19526	0.231986	0.999982	AL022341.1
ENSG00000231133	1.64035	3.11724	2.60816	1.19519	0.232013	0.999982	HAR1B
ENSG00000273403	14.1474	0.798944	0.6685	1.19513	0.232036	0.999982	AC107294.3
ENSG00000261738	3.1258	1.85182	1.54961	1.19502	0.232078	0.999982	MIR3976HG
ENSG00000177191	28.699	-1.07196	0.897449	-1.19445	0.232302	0.999982	B3GNT8
ENSG00000287617	12.4861	0.877143	0.73436	1.19443	0.232309	0.999982	AC092902.6
ENSG00000123119	281.982	-1.38515	1.1597	-1.1944	0.232322	0.999982	NECAB1
ENSG00000119917	112.66	2.09116	1.75166	1.19382	0.232549	0.999982	IFIT3
ENSG00000229873	2.92122	2.2988	1.92589	1.19363	0.232622	0.999982	OGFR-AS1
ENSG00000280381	7.02656	-1.22967	1.03021	-1.19361	0.23263	0.999982	AC026362.2
ENSG00000231738	75.1348	-0.368467	0.308706	-1.19358	0.232641	0.999982	TSPAN19
ENSG00000285737	10.5288	-0.714496	0.598633	-1.19355	0.232656	0.999982	LINC02680
ENSG00000120952	2.4579	-4.68166	3.92411	-1.19305	0.23285	0.999982	PRAMEF2
ENSG00000171246	1426.57	-0.817035	0.684937	-1.19286	0.232924	0.999982	NPTX1
ENSG00000105610	5.43325	-1.32342	1.10951	-1.1928	0.232949	0.999982	KLF1
ENSG00000280422	85.2722	-0.61871	0.518902	-1.19234	0.233126	0.999982	AC115284.2
ENSG00000286782	50.9669	0.431651	0.36204	1.19227	0.233154	0.999982	AL355377.3
ENSG00000258081	4.76654	-1.39715	1.1722	-1.19191	0.233298	0.999982	AL110292.1
ENSG00000259924	4.0462	1.40988	1.18309	1.19169	0.233381	0.999982	AC011939.1
ENSG00000259881	3.05162	2.794	2.3449	1.19153	0.233447	0.999982	AC092384.2
ENSG00000248925	8.09885	-0.944328	0.792545	-1.19151	0.233452	0.999982	AC021087.1
ENSG00000135902	2.54323	-2.94332	2.47058	-1.19135	0.233517	0.999982	CHRND
ENSG00000261717	6.63085	-0.974161	0.81772	-1.19131	0.23353	0.999982	AC009163.5
ENSG00000279047	4.83463	-2.22937	1.8714	-1.19129	0.233541	0.999982	AC244517.5
ENSG00000184226	11765	-0.274011	0.230029	-1.1912	0.233574	0.999982	PCDH9
ENSG00000263235	98.767	-0.275281	0.2312	-1.19066	0.233786	0.999982	AC006111.2
ENSG00000258472	145.625	-0.493029	0.414276	-1.1901	0.234008	0.999982	AC005726.1
ENSG00000270154	8.15353	0.951221	0.79929	1.19008	0.234014	0.999982	AC130352.1
ENSG00000280800	21.1196	2.24321	1.88504	1.19001	0.234044	0.999982	FP671120.7
ENSG00000271659	15.9938	-0.861669	0.724122	-1.18995	0.234066	0.999982	AL161729.4
ENSG00000231638	1.88682	2.26584	1.90452	1.18972	0.234157	0.999982	LUARIS
ENSG00000184708	3379.62	0.15543	0.130654	1.18963	0.234193	0.999982	EIF4ENIF1
ENSG00000262039	3.53374	2.25002	1.89207	1.18918	0.234367	0.999982	AC091180.6
ENSG00000260093	24.7307	0.6903	0.580505	1.18914	0.234385	0.999982	AC034111.1
ENSG00000115138	2.11441	2.41949	2.03477	1.18907	0.234413	0.999982	POMC
ENSG00000266885	2.20563	-3.36057	2.82627	-1.18905	0.234421	0.999982	AC132825.4
ENSG00000146904	5.56102	-1.58905	1.33663	-1.18885	0.234498	0.999982	EPHA1
ENSG00000177459	14.9335	1.10854	0.932606	1.18865	0.234579	0.999982	ERICH5
ENSG00000264235	13.7501	1.17017	0.985241	1.1877	0.234952	0.999982	AP005329.1
ENSG00000274717	11.5542	-0.840771	0.707918	-1.18767	0.234965	0.999982	AL049757.2
ENSG00000138735	68.1798	-1.06051	0.8942	-1.18599	0.235628	0.999982	PDE5A
ENSG00000277971	6.54869	2.17357	1.83306	1.18576	0.235717	0.999982	AC007731.5
ENSG00000158473	18.6182	-0.627132	0.52911	-1.18526	0.235916	0.999982	CD1D
ENSG00000220666	2.89087	1.36271	1.14978	1.18519	0.235944	0.999982	RCC2P7
ENSG00000161133	1.06069	2.44596	2.06397	1.18508	0.235987	0.999982	USP41
ENSG00000166897	10591.4	0.260259	0.219675	1.18474	0.236118	0.999982	ELFN2
ENSG00000113231	50.7283	-0.840864	0.709849	-1.18457	0.236189	0.999982	PDE8B
ENSG00000275140	2.21854	4.65052	3.92753	1.18408	0.23638	0.999982	SEC22B3P
ENSG00000180532	8.65811	-2.84444	2.40259	-1.1839	0.236451	0.999982	ZSCAN4
ENSG00000167395	5008.13	-0.130921	0.110597	-1.18376	0.236508	0.999982	ZNF646
ENSG00000260008	3.55194	1.4368	1.21387	1.18366	0.236548	0.999982	AP001527.1
ENSG00000286877	1.15798	-2.40229	2.02956	-1.18365	0.236551	0.999982	AC090510.4
ENSG00000215126	1009.4	-0.289397	0.24452	-1.18353	0.236599	0.999982	CBWD6
ENSG00000072041	5477	0.413942	0.349822	1.18329	0.236693	0.999982	SLC6A15
ENSG00000273402	15.2445	-0.95252	0.8052	-1.18296	0.236825	0.999982	AC004908.3
ENSG00000269194	15.8032	-0.628126	0.530987	-1.18294	0.236833	0.999982	AC006942.1
ENSG00000163132	102.421	0.56121	0.474451	1.18286	0.236864	0.999982	MSX1
ENSG00000186665	896.627	-0.228167	0.192901	-1.18282	0.236881	0.999982	C17orf58
ENSG00000157087	1924.41	-0.23007	0.19451	-1.18282	0.236882	0.999982	ATP2B2
ENSG00000257261	39.0328	-0.573396	0.484777	-1.18281	0.236886	0.999982	AC008014.1
ENSG00000273765	5.70003	1.39934	1.18315	1.18273	0.236918	0.999982	AC024257.4
ENSG00000127530	1.77481	4.23901	3.58431	1.18266	0.236945	0.999982	OR7C1
ENSG00000206052	5551.32	-0.400113	0.338448	-1.1822	0.237127	0.999982	DOK6
ENSG00000258644	89.8188	-0.612571	0.518177	-1.18217	0.23714	0.999982	SYNJ2BP-COX16
ENSG00000266456	26.8683	0.476806	0.403374	1.18204	0.237188	0.999982	AP001178.3
ENSG00000273709	1.53745	4.09713	3.46661	1.18188	0.237253	0.999982	AC024051.1
ENSG00000257252	0.772085	-3.01751	2.55344	-1.18174	0.237308	0.999982	AC124947.1
ENSG00000270175	67.9102	-0.536012	0.453588	-1.18172	0.237319	0.999982	AC023509.3
ENSG00000131969	23.4234	2.17692	1.84217	1.18171	0.23732	0.999982	ABHD12B
ENSG00000261037	8.01022	1.31788	1.11527	1.18167	0.237338	0.999982	AC010266.2
ENSG00000233493	8.13312	-0.815301	0.69006	-1.18149	0.237407	0.999982	TMEM238
ENSG00000169519	590.922	0.197236	0.16694	1.18147	0.237414	0.999982	METTL15
ENSG00000203865	62.1432	0.357747	0.302861	1.18123	0.237513	0.999982	ATP1A1-AS1
ENSG00000287335	2.848	-2.8237	2.39054	-1.18119	0.237525	0.999982	AL139351.3
ENSG00000167941	241.952	2.36267	2.00058	1.18099			SOST
ENSG00000238622	0.841472	-3.12544	2.64666	-1.1809	0.237643	0.999982	SNORD97
ENSG00000260704	1.86481	-3.17656	2.69049	-1.18066	0.237736	0.999982	LINC00543
ENSG00000227252	127.254	0.36096	0.305812	1.18033	0.237868	0.999982	AC012063.1
ENSG00000275379	1.39522	3.98051	3.37304	1.18009	0.237963	0.999982	H3C11
ENSG00000269894	22.0199	-0.635729	0.538761	-1.17998	0.238007	0.999982	AC018809.1
ENSG00000122548	3.3559	-3.13329	2.65574	-1.17982	0.238071	0.999982	KIAA0087
ENSG00000180730	460.012	1.11574	0.945742	1.17975	0.238098	0.999982	SHISA2
ENSG00000248672	2.8251	-2.84282	2.40996	-1.17961	0.238154	0.999982	LY75-CD302
ENSG00000265254	12.981	-0.747921	0.634053	-1.17959	0.238165	0.999982	AC015917.2
ENSG00000272622	47.7731	-0.675717	0.572952	-1.17936	0.238255	0.999982	AC010735.2
ENSG00000275302	1.49998	4.04615	3.43088	1.17933	0.238265	0.999982	CCL4
ENSG00000173905	2472.13	0.325008	0.275653	1.17905	0.23838	0.999982	GOLIM4
ENSG00000254715	16.4098	2.97152	2.5209	1.17875	0.238496	0.999982	OR7E154P
ENSG00000274191	7.89387	-1.03787	0.880536	-1.17869	0.238523	0.999982	AC026333.4
ENSG00000141858	7848.96	0.175027	0.148493	1.17869	0.238524	0.999982	SAMD1
ENSG00000271171	1.82121	-2.4293	2.06117	-1.1786	0.238556	0.999982	AC008555.5
ENSG00000197405	131.72	0.649841	0.551455	1.17841	0.238633	0.999982	C5AR1
ENSG00000267702	88.2686	0.567135	0.481378	1.17815	0.238738	0.999982	AP005131.6
ENSG00000236581	1.38972	3.97509	3.3741	1.17812	0.238749	0.999982	STARD13-AS
ENSG00000234936	1.71474	3.14674	2.67105	1.17809	0.238761	0.999982	AC010883.1
ENSG00000130307	18.3236	-0.981504	0.833306	-1.17784	0.238859	0.999982	USHBP1
ENSG00000240476	6.01727	0.950704	0.807475	1.17738	0.239044	0.999982	LINC00973
ENSG00000279122	4.60245	1.34455	1.14206	1.1773	0.239075	0.999982	AC020763.2
ENSG00000288032	1.38691	3.97232	3.37464	1.17711	0.239151	0.999982	AC104472.5
ENSG00000138698	4304.05	0.154994	0.131701	1.17687	0.239248	0.999982	RAP1GDS1
ENSG00000130988	15.149	0.682287	0.579792	1.17678	0.239283	0.999982	RGN
ENSG00000109618	650.859	-0.281409	0.239144	-1.17673	0.239303	0.999982	SEPSECS
ENSG00000130755	18.1497	0.798004	0.678279	1.17651	0.23939	0.999982	GMFG
ENSG00000244062	3.05374	1.4804	1.25855	1.17628	0.239484	0.999982	AC080128.1
ENSG00000196542	254.177	-0.457165	0.388717	-1.17609	0.23956	0.999982	SPTSSB
ENSG00000139988	30.1523	-0.608646	0.517596	-1.17591	0.239631	0.999982	RDH12
ENSG00000223723	8.56626	0.986313	0.838794	1.17587	0.239647	0.999982	BX842568.2
ENSG00000266505	1.54082	2.99561	2.54893	1.17524	0.239898	0.999982	AL354674.1
ENSG00000215914	15.3852	-2.84043	2.41725	-1.17507	0.239967	0.999982	MMP23A
ENSG00000257545	26.3639	-0.650801	0.553853	-1.17504	0.239977	0.999982	AC079385.1
ENSG00000152785	5.64762	2.20963	1.88072	1.17489	0.24004	0.999982	BMP3
ENSG00000273025	9.45275	-1.55368	1.32248	-1.17482	0.240067	0.999982	AC009690.3
ENSG00000198270	461.097	-0.26952	0.229421	-1.17478	0.240082	0.999982	TMEM116
ENSG00000107317	9.7539	0.816746	0.695478	1.17437	0.240248	0.999982	PTGDS
ENSG00000240021	1.48821	-3.95623	3.37003	-1.17395	0.240417	0.999982	TEX35
ENSG00000018280	31.664	1.10341	0.93992	1.17394	0.240421	0.999982	SLC11A1
ENSG00000250132	628.632	-0.32472	0.276608	-1.17394	0.240421	0.999982	AC004803.1
ENSG00000188536	3.08305	-2.97989	2.53871	-1.17378	0.240482	0.999982	HBA2
ENSG00000142675	449.101	0.307316	0.261958	1.17315	0.240736	0.999982	CNKSR1
ENSG00000234745	2785.18	1.42647	1.21643	1.17267	0.240928	0.999982	HLA-B
ENSG00000116106	3529.86	-0.23556	0.2009	-1.17253	0.240986	0.999982	EPHA4
ENSG00000278266	1.37405	3.95958	3.37715	1.17246	0.241012	0.999982	AC079949.2
ENSG00000279960	1.14763	-2.38207	2.03202	-1.17227	0.241089	0.999982	AL137783.1
ENSG00000007376	2661.48	-0.150324	0.128243	-1.17218	0.241124	0.999982	RPUSD1
ENSG00000270720	7.74728	-1.00223	0.855017	-1.17218	0.241126	0.999982	AC104785.1
ENSG00000111816	7.73347	0.898659	0.766733	1.17206	0.241172	0.999982	FRK
ENSG00000285896	1.37214	3.95766	3.37753	1.17176	0.241292	0.999982	AC074281.2
ENSG00000231882	0.82478	-3.10084	2.64651	-1.17167	0.24133	0.999982	F10-AS1
ENSG00000283674	226.764	-0.52245	0.445961	-1.17152	0.241392	0.999982	AC068587.4
ENSG00000225008	1.1351	-2.37068	2.02372	-1.17145	0.24142	0.999982	AC234781.2
ENSG00000226258	4.9944	3.87186	3.30561	1.1713	0.241478	0.999982	GRM7-AS3
[truncated: 58,677 more rows]

## Sheet: S23. LPS MiCM on astrocytes RNA
gene_id	baseMean	log2FoldChange	lfcSE	stat	pvalue	padj	gene_name
ENSG00000270316	27.7904	21.7915	3.3846	6.43841			BORCS7-ASMT
ENSG00000130303	492.097	2.43373	0.420796	5.78364	7.31e-09	0.000146	BST2
ENSG00000275113	11.1231	-7.08856	1.22862	-5.76951	7.95e-09	0.000146	GAGE2E
ENSG00000271672	8.59554	-6.71289	1.21666	-5.5175	3.44e-08	0.000393	DUXAP8
ENSG00000211643	12.336	-7.24051	1.3217	-5.47817	4.3e-08	0.000393	IGLV5-52
ENSG00000126709	4214.96	2.31669	0.426488	5.43202	5.57e-08	0.000408	IFI6
ENSG00000274944	22.1325	-7.84999	1.58601	-4.9495	7.44e-07	0.00453968	AL139260.3
ENSG00000162692	879.873	1.58381	0.326131	4.85638	1.2e-06	0.0062525	VCAM1
ENSG00000090339	634.839	1.23161	0.267758	4.5997	4.23e-06	0.0180696	ICAM1
ENSG00000125730	251.954	3.18166	0.694812	4.57917	4.67e-06	0.0180696	C3
ENSG00000219755	5.93365	-6.17721	1.35243	-4.5675	4.94e-06	0.0180696	AL137784.1
ENSG00000187608	1050.57	1.45578	0.328408	4.43285	9.3e-06	0.0309491	ISG15
ENSG00000132530	67.7519	6.41343	1.46927	4.36503			XAF1
ENSG00000258752	9.66839	-2.60543	0.609801	-4.27259	1.93e-05	0.0589443	AL357093.2
ENSG00000137959	951.707	1.94064	0.46069	4.21247	2.53e-05	0.0711332	IFI44L
ENSG00000281181	12.9669	6.96902	1.75453	3.97203	7.13e-05	0.18635	FP236383.5
ENSG00000280362	21.1014	-4.46112	1.17375	-3.80074	0.000144	0.352087	AC084759.3
ENSG00000185518	14.423	2.33121	0.631295	3.69274	0.000222	0.507618	SV2B
ENSG00000205639	11.0093	-3.20904	0.878859	-3.65137	0.000261	0.546356	MFSD2B
ENSG00000258644	106.162	1.15012	0.315637	3.64381	0.000269	0.546356	SYNJ2BP-COX16
ENSG00000165949	344.462	2.24461	0.620697	3.61627			IFI27
ENSG00000157601	553.542	2.14612	0.598355	3.5867	0.000335	0.645272	MX1
ENSG00000185745	855.955	1.26097	0.36011	3.50164	0.000462	0.846406	IFIT1
ENSG00000091128	17.7883	-2.63182	0.766828	-3.43209	0.000599	0.999985	LAMB4
ENSG00000274213	15.1207	1.57828	0.470153	3.35696	0.000788	0.999985	AC015912.3
ENSG00000049283	5.62397	3.97131	1.18579	3.34908	0.000811	0.999985	EPN3
ENSG00000163735	71.932	0.888367	0.268291	3.31121	0.000929	0.999985	CXCL5
ENSG00000277496	7.11718	2.8624	0.867295	3.30037	0.000966	0.999985	AL357033.4
ENSG00000188611	134.049	-1.82599	0.559397	-3.26421	0.0010977	0.999985	ASAH2
ENSG00000280441	247.047	0.647496	0.199425	3.24682	0.00116703	0.999985	FP236383.3
ENSG00000214485	142.827	2.59492	0.799449	3.24588	0.00117088	0.999985	RPL7P1
ENSG00000267343	4.5203	-5.78927	1.79632	-3.22285	0.00126923	0.999985	ZNF833P
ENSG00000137965	522.758	1.40813	0.436936	3.22273	0.00126977	0.999985	IFI44
ENSG00000236756	5.65892	4.7132	1.46671	3.21346	0.00131144	0.999985	DNAJC9-AS1
ENSG00000287515	7.29549	6.14207	1.92676	3.18778	0.00143372	0.999985	AL929602.1
ENSG00000263715	10.7533	2.31755	0.727856	3.18407	0.00145218	0.999985	LINC02210-CRHR1
ENSG00000284657	6.8393	-2.2326	0.70167	-3.18184	0.00146343	0.999985	AL031432.5
ENSG00000008517	841.601	1.33731	0.420834	3.17776	0.00148415	0.999985	IL32
ENSG00000138642	518.517	1.56066	0.493958	3.15951	0.00158034	0.999985	HERC6
ENSG00000169429	429.559	3.59219	1.15529	3.10934			CXCL8
ENSG00000233775	2.22618	4.42424	1.44951	3.05223	0.00227148	0.999985	AL109945.1
ENSG00000254692	24.992	-8.25696	2.70794	-3.04917	0.00229474	0.999985	AL136295.1
ENSG00000286538	47.2312	-4.28	1.40697	-3.042			AC008798.2
ENSG00000042832	26.1305	-1.90373	0.627299	-3.0348	0.00240697	0.999985	TG
ENSG00000205838	73.9494	-1.38544	0.457068	-3.03115	0.00243628	0.999985	TTC23L
ENSG00000254779	3.78594	-5.53076	1.83853	-3.00826	0.0026275	0.999985	EGLN1P1
ENSG00000278876	2.50808	-4.94137	1.64363	-3.00637	0.00264387	0.999985	AC145207.9
ENSG00000235947	4.0263	4.50282	1.50736	2.98723	0.00281518	0.999985	EGOT
ENSG00000089127	90.9186	2.29359	0.76971	2.97981	0.00288429	0.999985	OAS1
ENSG00000172869	2403.25	-0.43354	0.146776	-2.95376	0.00313928	0.999985	DMXL1
ENSG00000286088	4.81932	5.54375	1.90126	2.91583	0.0035474	0.999985	AC073585.2
ENSG00000268357	3.5031	-5.41838	1.86073	-2.91196	0.00359164	0.999985	VN1R81P
ENSG00000287091	5.7038	-2.45885	0.851597	-2.88735	0.00388506	0.999985	AC009961.4
ENSG00000231752	32.1398	-1.26226	0.437908	-2.88248	0.00394563	0.999985	EMBP1
ENSG00000255835	5.1421	5.63346	1.95557	2.88073	0.00396753	0.999985	AL117348.2
ENSG00000232053	11.5814	3.01039	1.04579	2.87857	0.00399483	0.999985	AC078845.1
ENSG00000183153	11.1547	2.73262	0.94937	2.87835	0.00399758	0.999985	GJD3
ENSG00000197901	2.60156	-4.98838	1.73362	-2.87744	0.0040092	0.999985	SLC22A6
ENSG00000277027	43.5025	-1.15301	0.401774	-2.8698	0.00410728	0.999985	RMRP
ENSG00000272872	22.4662	1.83272	0.643792	2.84675	0.00441676	0.999985	AP000525.1
ENSG00000117983	7.93392	3.27199	1.1519	2.84051	0.0045041	0.999985	MUC5B
ENSG00000141469	12.128	-2.53981	0.894637	-2.83893	0.00452653	0.999985	SLC14A1
ENSG00000214967	166.663	-0.952588	0.33679	-2.82843	0.00467769	0.999985	NPIPA7
ENSG00000267952	8.59009	4.21852	1.49231	2.82685	0.00470088	0.999985	AC008878.1
ENSG00000253882	55.4324	0.824551	0.293454	2.80981	0.00495703	0.999985	AC099548.2
ENSG00000267524	10.6648	-4.62807	1.65135	-2.8026	0.00506921	0.999985	RPSAP57
ENSG00000124875	44.0833	2.30105	0.829601	2.77368	0.0055426	0.999985	CXCL6
ENSG00000111335	77.1257	3.63739	1.31445	2.76724	0.00565325	0.999985	OAS2
ENSG00000214076	8.21054	-6.65019	2.40767	-2.76208	0.00574337	0.999985	CPSF1P1
ENSG00000188234	698.769	-0.55008	0.199428	-2.75828	0.00581059	0.999985	AGAP4
ENSG00000227632	3.82368	5.2101	1.89127	2.75481	0.00587262	0.999985	AC018804.1
ENSG00000240240	64.2586	-1.60859	0.584638	-2.75143	0.00593348	0.999985	BX664727.3
ENSG00000148734	30.3701	-2.35232	0.861154	-2.73159	0.00630299	0.999985	NPFFR1
ENSG00000258957	7.48939	-1.68939	0.62091	-2.72083	0.00651177	0.999985	AL359317.2
ENSG00000268869	10.2968	1.91722	0.705914	2.71595	0.00660868	0.999985	ESPNP
ENSG00000119922	477.358	0.618417	0.228968	2.70089	0.00691537	0.999985	IFIT2
ENSG00000224864	2.87914	-5.1363	1.90171	-2.70088	0.00691565	0.999985	AC011447.1
ENSG00000232110	12.3225	-1.70799	0.633709	-2.69524	0.0070339	0.999985	AL353751.1
ENSG00000213928	1604.05	0.618645	0.230225	2.68714	0.0072067	0.999985	IRF9
ENSG00000227766	8.56445	1.7245	0.642912	2.68233	0.0073112	0.999985	AL671277.1
ENSG00000223812	8.20799	-3.2571	1.21478	-2.68122	0.00733549	0.999985	AC073365.1
ENSG00000259370	30.5118	-2.36187	0.881141	-2.68047	0.0073519	0.999985	AC103740.1
ENSG00000188313	780.329	0.510737	0.191436	2.66792	0.00763223	0.999985	PLSCR1
ENSG00000168875	3.74669	3.64837	1.37574	2.65193	0.00800324	0.999985	SOX14
ENSG00000206588	6.78088	-4.3268	1.63348	-2.64882	0.00807727	0.999985	RNU1-28P
ENSG00000186288	5.91071	2.38251	0.902843	2.6389	0.00831762	0.999985	PABPC1L2A
ENSG00000101017	15.2865	1.48827	0.565376	2.63236	0.00847935	0.999985	CD40
ENSG00000273338	1.52508	-4.22629	1.608	-2.62829	0.00858153	0.999985	AC103591.3
ENSG00000283201	6.91976	-6.40287	2.44044	-2.62365	0.00869923	0.999985	AC092329.3
ENSG00000286522	5.44924	-2.89986	1.10565	-2.62277	0.00872186	0.999985	H3C2
ENSG00000280269	9.80816	-1.63027	0.621972	-2.62113	0.00876377	0.999985	AP000577.2
ENSG00000078328	17.1816	1.33826	0.511463	2.61652	0.00888301	0.999985	RBFOX1
ENSG00000215871	4.95709	-3.36496	1.28964	-2.60923	0.00907453	0.999985	AC104457.1
ENSG00000254979	1.75822	-4.3435	1.6693	-2.60199	0.00926839	0.999985	AP000781.2
ENSG00000069399	444.889	0.549458	0.211951	2.59238	0.00953131	0.999985	BCL3
ENSG00000240399	20.9097	-1.01786	0.392946	-2.59033	0.00958841	0.999985	AC004801.2
ENSG00000135314	52.3973	-0.678903	0.262093	-2.59031	0.00958896	0.999985	KHDC1
ENSG00000181016	54.2418	-0.617573	0.239288	-2.58088	0.00985502	0.999985	LSMEM1
ENSG00000267179	9.72481	2.77022	1.0746	2.5779	0.00994023	0.999985	AC008770.2
ENSG00000105369	10.19	-1.75589	0.681471	-2.57662	0.00997719	0.999985	CD79A
ENSG00000274570	3.08058	-4.50455	1.74901	-2.57549	0.0100099	0.999985	SPDYE10P
ENSG00000198324	910.295	-0.349001	0.135752	-2.57087	0.0101443	0.999985	PHETA1
ENSG00000271153	7.81302	6.2392	2.43577	2.56149	0.0104224	0.999985	RPL23AP88
ENSG00000258186	18.8843	-3.77814	1.4798	-2.55314	0.0106757	0.999985	SLC7A5P2
ENSG00000280388	34.0721	-1.01059	0.396959	-2.54583	0.0109018	0.999985	AC006330.1
ENSG00000241597	2.13981	-3.92709	1.54413	-2.54323	0.0109833	0.999985	AC022121.2
ENSG00000184979	263.532	0.620411	0.244054	2.54211	0.0110186	0.999985	USP18
ENSG00000121351	10.3892	-2.47359	0.975357	-2.53608	0.01121	0.999985	IAPP
ENSG00000261617	8.15752	-2.31294	0.914953	-2.52793	0.0114737	0.999985	LINC02177
ENSG00000232489	6.95233	-1.5568	0.615875	-2.52779	0.0114783	0.999985	MFAP1P1
ENSG00000256632	2.70748	-5.04883	2.00012	-2.52426	0.0115942	0.999985	AC135586.2
ENSG00000159289	22.6393	1.16788	0.462764	2.5237	0.0116126	0.999985	GOLGA6A
ENSG00000233791	2.76048	-4.88226	1.93542	-2.52259	0.0116495	0.999985	LINC01136
ENSG00000169314	8.33495	1.90985	0.759702	2.51394	0.0119391	0.999985	C22orf15
ENSG00000260495	22.3293	-1.24984	0.49912	-2.50409	0.0122767	0.999985	AC009148.1
ENSG00000272049	1.82266	4.13127	1.65313	2.49906	0.0124522	0.999985	AC091965.4
ENSG00000283093	5.71529	4.23714	1.69654	2.49752	0.0125065	0.999985	CENPVL2
ENSG00000267532	4.63348	3.01935	1.21049	2.49433	0.0126196	0.999985	MIR497HG
ENSG00000257341	5.84478	-2.31469	0.931654	-2.48449	0.0129736	0.999985	AL928654.3
ENSG00000182890	50.2047	-0.710683	0.286587	-2.47981	0.0131451	0.999985	GLUD2
ENSG00000081041	39.2582	1.91244	0.771967	2.47736	0.0132357	0.999985	CXCL2
ENSG00000119917	579.22	1.28898	0.521492	2.47171	0.0134468	0.999985	IFIT3
ENSG00000236138	2.60083	3.83084	1.55239	2.46771	0.013598	0.999985	DUX4L26
ENSG00000134042	79.8868	-0.833064	0.337606	-2.46756	0.0136038	0.999985	MRO
ENSG00000112299	2.52026	3.79293	1.53734	2.4672	0.0136175	0.999985	VNN1
ENSG00000010610	6.70206	-2.0644	0.836963	-2.46653	0.0136428	0.999985	CD4
ENSG00000279094	9.93529	3.32249	1.34912	2.46271	0.013789	0.999985	LINC01670
ENSG00000279141	8.31472	-2.19792	0.893109	-2.46098	0.013856	0.999985	AL590226.2
ENSG00000184560	3.57565	2.82301	1.14722	2.46073	0.0138653	0.999985	SPEM2
ENSG00000267303	25.9962	-8.31337	3.38504	-2.45591	0.0140527	0.999985	AC011511.4
ENSG00000223797	82.6721	-0.524971	0.213794	-2.4555	0.014069	0.999985	ENTPD3-AS1
ENSG00000276612	7.04695	6.08754	2.48162	2.45306	0.0141648	0.999985	FP565260.2
ENSG00000261434	2.20266	-4.75538	1.94147	-2.44938	0.0143104	0.999985	AC021087.4
ENSG00000112096	5811.35	1.08772	0.444366	2.4478	0.0143733	0.999985	SOD2
ENSG00000246582	15.3306	-1.21825	0.498025	-2.44617	0.0144384	0.999985	AC100861.1
ENSG00000253861	25.3866	-8.27914	3.38508	-2.44577	0.0144542	0.999985	SLC2A3P1
ENSG00000229618	8.9907	-2.20038	0.900089	-2.44462	0.0145003	0.999985	AC011287.1
ENSG00000115415	7014.03	0.626091	0.256599	2.43996	0.0146891	0.999985	STAT1
ENSG00000162994	677.753	-0.502484	0.206773	-2.43013	0.0150935	0.999985	CLHC1
ENSG00000287917	8.04049	1.6937	0.697284	2.429	0.0151407	0.999985	AP000944.7
ENSG00000159224	4.58215	2.16533	0.892624	2.42581	0.0152745	0.999985	GIP
ENSG00000229021	4.56098	-2.26366	0.935148	-2.42064	0.0154932	0.999985	AL450992.2
ENSG00000272655	218.27	-0.919759	0.382185	-2.40658	0.0161026	0.999985	POLR2J4
ENSG00000100906	1418.84	0.631846	0.26308	2.40173	0.0163178	0.999985	NFKBIA
ENSG00000163739	28.3864	1.6619	0.692776	2.3989	0.0164443	0.999985	CXCL1
ENSG00000266921	41.0071	-1.37112	0.573005	-2.39286	0.0167175	0.999985	AC006213.1
ENSG00000233058	52.4864	0.799297	0.334207	2.39162	0.0167741	0.999985	LINC00884
ENSG00000268173	123.77	2.32408	0.97577	2.38179	0.0172286	0.999985	AC007192.1
ENSG00000154133	2.18054	3.88836	1.63539	2.37763	0.0174241	0.999985	ROBO4
ENSG00000088726	5.62677	-3.46012	1.46055	-2.36906	0.0178335	0.999985	TMEM40
ENSG00000065361	85.367	-1.10948	0.46865	-2.36739	0.0179138	0.999985	ERBB3
ENSG00000133321	194.697	0.708742	0.29986	2.36357	0.0180997	0.999985	PLAAT4
ENSG00000069482	24.8395	0.944683	0.400848	2.35671	0.0184375	0.999985	GAL
ENSG00000227145	16.6985	1.61058	0.683566	2.35615	0.0184657	0.999985	IL21-AS1
ENSG00000279800	4.5452	2.45339	1.04206	2.35436	0.0185544	0.999985	BCLAF1P2
ENSG00000245662	9.34667	1.77559	0.755875	2.34906	0.0188209	0.999985	LINC02211
ENSG00000167774	98.6866	-1.21965	0.521444	-2.33899	0.0193361	0.999985	AC010323.1
ENSG00000285508	25.0096	7.91626	3.38474	2.33881	0.0193455	0.999985	AL034430.1
ENSG00000168754	7.47414	-2.31957	0.993876	-2.33386	0.019603	0.999985	FAM178B
ENSG00000174292	23.3624	-1.70538	0.732522	-2.32809	0.0199072	0.999985	TNK1
ENSG00000175773	2.38382	-2.65994	1.14311	-2.32694	0.0199682	0.999985	ZBTB44-DT
ENSG00000111331	530.387	1.2904	0.555398	2.32338	0.0201586	0.999985	OAS3
ENSG00000258710	6.21758	-5.50789	2.37354	-2.32054	0.0203116	0.999985	LINC01193
ENSG00000163840	1591.62	0.572887	0.24704	2.319	0.0203948	0.999985	DTX3L
ENSG00000156076	4.09101	2.00843	0.867792	2.31441	0.0206452	0.999985	WIF1
ENSG00000105641	5.59265	-3.83379	1.65746	-2.31305	0.0207197	0.999985	SLC5A5
ENSG00000256262	8.22927	3.70406	1.6014	2.31302	0.0207218	0.999985	USP30-AS1
ENSG00000274492	3.80897	-2.99213	1.29542	-2.30977	0.020901	0.999985	AL121768.1
ENSG00000283293	269.874	-0.902061	0.391194	-2.30592	0.0211151	0.999985	RN7SK
ENSG00000055332	4838.32	0.305229	0.132533	2.30304	0.0212766	0.999985	EIF2AK2
ENSG00000286053	17.8035	2.70891	1.17646	2.30259	0.0213019	0.999985	ASDURF
ENSG00000163380	1.85666	4.20391	1.82703	2.30095	0.0213946	0.999985	LMOD3
ENSG00000255639	393.303	0.439157	0.191034	2.29884	0.0215139	0.999985	AC005833.1
ENSG00000130595	3.08422	4.00508	1.74668	2.29297	0.0218499	0.999985	TNNT3
ENSG00000253923	3.4135	-3.08268	1.34719	-2.28824	0.0221238	0.999985	AP002981.1
ENSG00000227407	3.13649	-2.68131	1.17864	-2.27492	0.0229108	0.999985	AC245884.1
ENSG00000077150	1566.13	0.483289	0.212474	2.27458	0.0229309	0.999985	NFKB2
ENSG00000167612	12.8485	-1.95367	0.859729	-2.27242	0.0230611	0.999985	ANKRD33
ENSG00000145029	1321.78	-0.304883	0.134781	-2.26206	0.0236937	0.999985	NICN1
ENSG00000176907	705.595	0.609674	0.269728	2.26033	0.0238005	0.999985	TCIM
ENSG00000260743	9.26658	-1.47812	0.654515	-2.25835	0.0239239	0.999985	AC007823.1
ENSG00000006459	589.119	-0.536126	0.237423	-2.2581	0.0239391	0.999985	KDM7A
ENSG00000254872	13.3437	1.36621	0.606443	2.25283	0.0242701	0.999985	LINC02688
ENSG00000181908	4.47407	2.83687	1.26152	2.24878	0.0245264	0.999985	LINC02724
ENSG00000112159	3386.94	-0.333028	0.148112	-2.24849	0.0245449	0.999985	MDN1
ENSG00000147536	1022.24	-0.514867	0.229125	-2.2471	0.0246333	0.999985	GINS4
ENSG00000264058	29.9459	-0.913284	0.406708	-2.24555	0.0247328	0.999985	AC073508.2
ENSG00000134326	59.6589	0.861392	0.384436	2.24067	0.0250478	0.999985	CMPK2
ENSG00000283503	21.6562	1.11762	0.498957	2.23992	0.0250961	0.999985	LINC01902
ENSG00000131979	129.084	0.603039	0.270192	2.23189	0.0256223	0.999985	GCH1
ENSG00000067955	1831.1	0.259776	0.116552	2.22884	0.0258248	0.999985	CBFB
ENSG00000242628	53.0074	-2.16685	0.972631	-2.22783	0.025892	0.999985	AC009228.1
ENSG00000170509	8.89124	1.32729	0.596465	2.22525	0.0260642	0.999985	HSD17B13
ENSG00000205212	19.263	0.893286	0.401674	2.22391	0.0261547	0.999985	CCDC144NL
ENSG00000236264	9.13991	-1.24648	0.560679	-2.22315	0.0262055	0.999985	RPL26P30
ENSG00000274727	1.32656	3.67994	1.65617	2.22196	0.0262857	0.999985	AL137028.1
ENSG00000115267	312.841	1.11838	0.50334	2.22192	0.0262885	0.999985	IFIH1
ENSG00000115421	926.598	-0.330744	0.149144	-2.21762	0.0265806	0.999985	PAPOLG
ENSG00000259648	2.01676	3.45667	1.5609	2.21454	0.0267919	0.999985	AL132640.3
ENSG00000226859	4.01895	2.633	1.18991	2.21277	0.0269137	0.999985	LINC02051
ENSG00000214182	52.7747	-0.728159	0.330063	-2.20612	0.0273754	0.999985	PTMAP5
ENSG00000167880	8.2704	-3.42206	1.55124	-2.20601	0.0273831	0.999985	EVPL
ENSG00000261056	26.9329	-0.740862	0.336641	-2.20075	0.0277538	0.999985	AC079416.2
ENSG00000261572	45.8088	0.891771	0.405293	2.20031	0.0277846	0.999985	AC097639.1
ENSG00000138496	1693.85	0.586038	0.266365	2.20013	0.0277978	0.999985	PARP9
ENSG00000273650	1.39275	3.75795	1.71072	2.1967	0.0280416	0.999985	AC100793.4
ENSG00000107099	27.0638	2.30325	1.04892	2.19583	0.0281044	0.999985	DOCK8
ENSG00000259080	17.0058	1.69949	0.774675	2.19381	0.0282489	0.999985	AC074091.2
ENSG00000056291	57.3723	0.578116	0.2639	2.19066	0.0284762	0.999985	NPFFR2
ENSG00000229109	11.9439	-1.31845	0.602267	-2.18915	0.028586	0.999985	AL137847.1
ENSG00000204406	1357.46	-0.541099	0.247519	-2.1861	0.0288086	0.999985	MBD5
ENSG00000156414	2.04657	-4.60597	2.10728	-2.18574	0.0288347	0.999985	TDRD9
ENSG00000229591	2.6889	3.08512	1.41158	2.18558	0.0288463	0.999985	AC006017.1
ENSG00000178631	15.6764	-1.04307	0.477277	-2.18546	0.0288554	0.999985	ACTG1P1
ENSG00000179859	129.934	-0.643239	0.294485	-2.18429	0.0289412	0.999985	RNF227
ENSG00000128284	67.0726	1.7132	0.784416	2.18404	0.0289592	0.999985	APOL3
ENSG00000180818	9.56072	1.55538	0.71451	2.17685	0.0294919	0.999985	HOXC10
ENSG00000232545	5.46296	-1.86581	0.857404	-2.17611	0.0295467	0.999985	AC253536.3
ENSG00000248406	5.02954	-3.65581	1.68293	-2.17229	0.0298337	0.999985	AC008758.3
ENSG00000213881	3.86788	2.21326	1.01909	2.17179	0.0298712	0.999985	NPM1P6
ENSG00000198739	51.1502	-0.996967	0.459624	-2.16909	0.0300756	0.999985	LRRTM3
ENSG00000278878	11.9062	-1.88603	0.87012	-2.16756	0.0301925	0.999985	CU638689.1
ENSG00000272693	16.857	-2.07526	0.957845	-2.16659	0.0302658	0.999985	AC073107.1
ENSG00000125375	669.115	-0.482829	0.223006	-2.16509	0.0303805	0.999985	DMAC2L
ENSG00000231544	1.71511	3.1991	1.47881	2.1633	0.0305183	0.999985	RSL24D1P11
ENSG00000275025	1.39038	3.73616	1.72715	2.16319	0.0305265	0.999985	AC002401.3
ENSG00000138079	3.91508	1.8524	0.856936	2.16165	0.030645	0.999985	SLC3A1
ENSG00000172940	4.34118	2.17879	1.00821	2.16105	0.0306917	0.999985	SLC22A13
ENSG00000272076	2.11173	-3.89653	1.80332	-2.16075	0.0307149	0.999985	AC090186.1
ENSG00000163635	1361.09	0.25277	0.117077	2.15901	0.0308494	0.999985	ATXN7
ENSG00000186047	7.22477	-1.75506	0.814086	-2.15587	0.0310939	0.999985	DLEU7
ENSG00000248698	4.73323	2.57122	1.19552	2.15071	0.0314992	0.999985	LINC01085
ENSG00000259075	100.186	-1.13302	0.526858	-2.15051	0.0315146	0.999985	POC1B-GALNT4
ENSG00000227764	1.92041	3.52849	1.64174	2.14923	0.031616	0.999985	LINC01693
ENSG00000100884	6.38427	-2.60798	1.21414	-2.14801	0.0317131	0.999985	CPNE6
ENSG00000270008	3.72175	-5.50704	2.56871	-2.14389	0.0320414	0.999985	AL137247.2
ENSG00000176092	7.70908	-1.83272	0.856809	-2.13901	0.0324349	0.999985	CRYBG2
ENSG00000087250	8.52661	-1.42908	0.668134	-2.13892	0.0324423	0.999985	MT3
ENSG00000258384	2.31931	2.86226	1.33928	2.13716	0.032585	0.999985	AC068831.2
ENSG00000282876	3.70583	-2.19688	1.0301	-2.13269	0.0329501	0.999985	Z98752.4
ENSG00000260092	17.9542	-3.06214	1.43607	-2.1323	0.032982	0.999985	AC009163.3
ENSG00000235636	18.9998	-0.95309	0.448417	-2.12546	0.0335486	0.999985	NUS1P1
ENSG00000271862	30.4415	-0.753636	0.355032	-2.12273	0.0337764	0.999985	AC104118.1
ENSG00000261599	12.6914	1.64348	0.774706	2.12143	0.0338859	0.999985	HERC2P8
ENSG00000082068	1333.19	-0.37182	0.175552	-2.118	0.0341749	0.999985	WDR70
ENSG00000105246	35.8117	1.03427	0.488423	2.11756	0.034212	0.999985	EBI3
ENSG00000237984	71.8554	-0.912258	0.4311	-2.11612	0.034335	0.999985	PTENP1
ENSG00000132518	2.05033	-4.10888	1.94181	-2.116	0.0343448	0.999985	GUCY2D
ENSG00000186265	6.01655	-2.89849	1.37031	-2.11521	0.0344117	0.999985	BTLA
ENSG00000259969	166.104	-0.532833	0.251942	-2.1149	0.0344385	0.999985	AL049838.1
ENSG00000241352	2.63854	-2.80278	1.32546	-2.11456	0.0344673	0.999985	AC007688.2
ENSG00000187753	2.87454	-2.5363	1.1996	-2.11428	0.0344911	0.999985	C9orf153
ENSG00000273035	3.98943	-1.85529	0.877781	-2.11361	0.0345483	0.999985	AC007684.2
ENSG00000102924	18.2666	1.16094	0.550123	2.11032	0.0348304	0.999985	CBLN1
ENSG00000273840	11.406	1.54562	0.733178	2.10811	0.0350214	0.999985	AF254983.1
ENSG00000230701	13.2161	-1.11287	0.528112	-2.10727	0.0350944	0.999985	FBXW4P1
ENSG00000228010	24.271	-0.821335	0.390754	-2.10193	0.0355598	0.999985	AC073343.2
ENSG00000197847	14.9042	-1.36462	0.649578	-2.10078	0.03566	0.999985	SLC22A20P
ENSG00000287708	1.85963	-4.51525	2.14996	-2.10016	0.0357151	0.999985	AL137017.1
ENSG00000185885	359.44	1.85693	0.884995	2.09823	0.0358844	0.999985	IFITM1
ENSG00000167210	2.94578	3.95195	1.88389	2.09776	0.0359261	0.999985	LOXHD1
ENSG00000160299	2402.83	-0.355055	0.169284	-2.0974	0.0359586	0.999985	PCNT
ENSG00000244097	2.83369	2.48159	1.18349	2.09684	0.0360078	0.999985	RPS4XP17
ENSG00000273271	21.0525	0.86539	0.413136	2.09469	0.036199	0.999985	AP000254.2
ENSG00000222020	10.5551	1.24864	0.596497	2.09329	0.0363232	0.999985	HDAC4-AS1
ENSG00000258659	169.928	0.417136	0.199643	2.08941	0.0366706	0.999985	TRIM34
ENSG00000285160	16.5186	-2.90447	1.3911	-2.0879	0.036807	0.999985	AL139082.2
ENSG00000198406	20.6075	-0.86265	0.413174	-2.08786	0.0368102	0.999985	BZW1P2
ENSG00000146856	53.3769	-0.537094	0.25742	-2.08645	0.0369377	0.999985	AGBL3
ENSG00000183166	25.9647	-1.36949	0.656625	-2.08565	0.0370105	0.999985	CALN1
ENSG00000258824	26.3172	-0.742231	0.356304	-2.08314	0.0372384	0.999985	AL122035.1
ENSG00000100342	212.324	1.47665	0.708969	2.08281	0.0372683	0.999985	APOL1
ENSG00000185040	4.73553	-2.5418	1.22111	-2.08155	0.0373833	0.999985	SPDYE16
ENSG00000213471	9.21491	-1.68491	0.809953	-2.08026	0.0375017	0.999985	TTLL13P
ENSG00000133048	268.688	3.64732	1.75369	2.0798	0.0375439	0.999985	CHI3L1
ENSG00000260289	10.6047	1.63148	0.784589	2.07941	0.0375795	0.999985	AC093515.1
ENSG00000278920	1.33194	3.68498	1.77318	2.07817	0.0376937	0.999985	AC005005.4
ENSG00000166126	12.5923	1.51835	0.732854	2.07183	0.0382813	0.999985	AMN
ENSG00000264067	2.43683	3.75096	1.8106	2.07166	0.0382969	0.999985	AC005291.1
ENSG00000270800	554.472	0.482678	0.233552	2.06668	0.0387643	0.999985	RPS10-NUDT3
ENSG00000255345	2.75039	3.95417	1.91746	2.06219	0.0391894	0.999985	AP002957.1
ENSG00000229191	44.2297	0.608614	0.295219	2.06157	0.0392488	0.999985	AL358473.1
ENSG00000175556	14.9299	-1.0927	0.530317	-2.06047	0.0393534	0.999985	LONRF3
ENSG00000269210	2.80522	2.4746	1.20255	2.0578	0.0396092	0.999985	AC019171.1
ENSG00000287817	13.0021	-1.12901	0.549118	-2.05604	0.039779	0.999985	AL096701.4
ENSG00000235529	3.11652	2.7032	1.31488	2.05585	0.0397973	0.999985	AGAP1-IT1
ENSG00000262136	4.53661	1.88351	0.916417	2.0553	0.0398504	0.999985	AC092115.4
ENSG00000085563	136.197	-0.823135	0.401256	-2.05139	0.0402287	0.999985	ABCB1
ENSG00000262823	1.6143	3.22362	1.57214	2.05046	0.0403196	0.999985	AC127521.1
ENSG00000174953	4116.46	-0.265549	0.129525	-2.05018	0.0403466	0.999985	DHX36
ENSG00000138669	17.979	-1.19751	0.584734	-2.04796	0.0405635	0.999985	PRKG2
ENSG00000284800	8.69265	1.57013	0.76683	2.04755	0.0406038	0.999985	AC235565.2
ENSG00000066379	485.977	0.326554	0.159487	2.04752	0.0406066	0.999985	ZNRD1
ENSG00000279780	1.22477	3.56208	1.74181	2.04505	0.04085	0.999985	AC138907.9
ENSG00000128408	50.4559	-0.670375	0.329125	-2.03684	0.0416663	0.999985	RIBC2
ENSG00000197603	2661.91	-0.357658	0.175622	-2.03652	0.0416977	0.999985	CPLANE1
ENSG00000286112	126.692	0.482603	0.237169	2.03485	0.0418659	0.999985	AL441992.3
ENSG00000104879	3.17618	4.16172	2.04601	2.03407	0.0419448	0.999985	CKM
ENSG00000228397	2.66427	-2.89854	1.42557	-2.03325	0.0420273	0.999985	LINC01635
ENSG00000161939	88.3524	0.925752	0.455324	2.03317	0.0420349	0.999985	RNASEK-C17orf49
ENSG00000196970	5.70075	2.77946	1.36794	2.03186	0.0421676	0.999985	NXF4
ENSG00000230090	3.36234	-3.49002	1.72089	-2.02803	0.0425572	0.999985	AC108025.1
ENSG00000257921	21.3675	-1.32326	0.65253	-2.02789	0.0425719	0.999985	AC025165.3
ENSG00000234810	2.79806	3.78994	1.86942	2.02734	0.0426279	0.999985	AL603840.1
ENSG00000058404	139.892	0.643692	0.317519	2.02725	0.0426364	0.999985	CAMK2B
ENSG00000233048	1.25373	3.59044	1.77258	2.02554	0.0428117	0.999985	LINC01722
ENSG00000227906	16.2143	1.18847	0.586833	2.02523	0.0428442	0.999985	SNAP25-AS1
ENSG00000288557	16.5343	-1.59891	0.790551	-2.02252	0.0431225	0.999985	AC080097.2
ENSG00000259448	39.0453	-0.736674	0.364402	-2.0216	0.0432178	0.999985	LINC02352
ENSG00000104856	693.249	0.792172	0.392203	2.0198	0.043404	0.999985	RELB
ENSG00000287332	1.87933	4.18172	2.07215	2.01806	0.0435847	0.999985	AC103758.1
ENSG00000176659	1.82616	3.42667	1.69821	2.01782	0.0436103	0.999985	C20orf197
ENSG00000188386	1.21959	-3.86138	1.9158	-2.01555	0.0438469	0.999985	PPP3R2
ENSG00000255439	71.138	1.37242	0.680952	2.01544	0.043859	0.999985	AC135050.2
ENSG00000238241	2.00549	-3.83128	1.90114	-2.01526	0.0438777	0.999985	CCR12P
ENSG00000171496	2.10057	-3.15669	1.56968	-2.01104	0.044321	0.999985	OR1L8
ENSG00000196705	1330.49	-0.376174	0.187172	-2.00978	0.0444544	0.999985	ZNF431
ENSG00000104941	3.54628	2.01031	1.002	2.00629	0.0448251	0.999985	RSPH6A
ENSG00000222102	2.0326	-3.84404	1.91698	-2.00526	0.0449349	0.999985	RN7SKP232
ENSG00000204677	22.2314	1.48055	0.73958	2.00188	0.0452974	0.999985	FAM153CP
ENSG00000236437	1.50829	-4.21005	2.10562	-1.99943	0.0455614	0.999985	LINC02151
ENSG00000212993	27.2148	-0.999602	0.500109	-1.99877	0.0456337	0.999985	POU5F1B
ENSG00000149968	7.83027	2.21879	1.11047	1.99806	0.0457105	0.999985	MMP3
ENSG00000183668	2.8434	3.18484	1.59447	1.99743	0.0457789	0.999985	PSG9
ENSG00000215452	38.3394	-1.34884	0.675822	-1.99586	0.0459495	0.999985	ZNF663P
ENSG00000128891	682.156	0.408576	0.204797	1.99502	0.0460404	0.999985	CCDC32
ENSG00000257069	2.14359	4.3751	2.19336	1.99471	0.046075	0.999985	AP001453.3
ENSG00000178803	3.09816	2.61489	1.31109	1.99443	0.0461046	0.999985	ADORA2A-AS1
ENSG00000249713	2.19634	2.7521	1.38017	1.99403	0.0461486	0.999985	AC026725.1
ENSG00000100604	125.371	0.564728	0.283386	1.99279	0.0462849	0.999985	CHGA
ENSG00000284626	7.85134	1.40049	0.702793	1.99275	0.0462892	0.999985	AC091167.7
ENSG00000275757	283.907	-3.53576	1.77692	-1.98982	0.0466104	0.999985	AL353644.2
ENSG00000285205	3.14858	-3.12072	1.56982	-1.98795	0.0468175	0.999985	AL121612.2
ENSG00000254206	157.905	-0.416689	0.20967	-1.98736	0.0468823	0.999985	NPIPB11
ENSG00000272696	7.00957	-1.44923	0.729716	-1.98601	0.0470319	0.999985	AL359091.3
ENSG00000279227	52.3752	0.706919	0.355962	1.98594	0.0470401	0.999985	AC009303.4
ENSG00000133055	5.18799	4.15365	2.09423	1.98338			MYBPH
ENSG00000145198	42.2305	1.09363	0.551887	1.98162	0.0475215	0.999985	VWA5B2
ENSG00000278570	3.74959	-2.7647	1.39753	-1.97827	0.0478977	0.999985	NR2E3
ENSG00000253683	2.49313	2.30003	1.16351	1.9768	0.0480645	0.999985	AC027309.2
ENSG00000129007	62.7323	0.526601	0.266579	1.9754	0.0482223	0.999985	CALML4
ENSG00000261366	27.3485	0.69071	0.349655	1.9754	0.0482224	0.999985	MANEA-DT
ENSG00000272948	5.09247	-1.87772	0.950685	-1.97512	0.0482546	0.999985	AP001412.1
ENSG00000091129	3920.97	0.389151	0.197158	1.97381	0.0484034	0.999985	NRCAM
ENSG00000005001	2.40375	3.65844	1.85586	1.97129	0.0486906	0.999985	PRSS22
ENSG00000240497	5.97965	-2.74161	1.39246	-1.96889	0.0489656	0.999985	AC092919.2
ENSG00000236714	1.85077	2.91293	1.47964	1.96868	0.0489896	0.999985	LINC01844
ENSG00000137752	202.409	1.22157	0.620547	1.96853	0.049007	0.999985	CASP1
ENSG00000085224	9950.25	-0.30731	0.156203	-1.96738	0.0491389	0.999985	ATRX
ENSG00000009709	8.25819	1.38148	0.702668	1.96605	0.0492925	0.999985	PAX7
ENSG00000157653	28.6231	-0.941981	0.479773	-1.96339	0.0496012	0.999985	C9orf43
ENSG00000134470	59.6954	1.04676	0.533484	1.96213	0.0497475	0.999985	IL15RA
ENSG00000246731	24.7695	-1.0685	0.544746	-1.96147	0.0498242	0.999985	AC100786.1
ENSG00000261840	21.19	-1.03591	0.528319	-1.96077	0.0499057	0.999985	AC093249.6
ENSG00000224687	29.6252	-1.08267	0.552697	-1.95889	0.050126	0.999985	RASAL2-AS1
ENSG00000187553	3.48311	1.99588	1.01908	1.95851	0.0501704	0.999985	CYP26C1
ENSG00000224616	399.513	-0.767268	0.39179	-1.95837	0.0501871	0.999985	RTCA-AS1
ENSG00000204632	3.94656	2.46595	1.25931	1.95818	0.0502086	0.999985	HLA-G
ENSG00000236081	2.09532	3.51998	1.8004	1.95511	0.0505699	0.999985	ELFN1-AS1
ENSG00000248710	53.4825	-1.03358	0.529046	-1.95367	0.0507399	0.999985	AC079594.2
ENSG00000230804	1.8561	4.1592	2.12898	1.95361	0.050747	0.999985	C2orf27AP3
ENSG00000008323	14.533	1.00604	0.516485	1.94785	0.0514326	0.999985	PLEKHG6
ENSG00000079393	2.14776	2.61472	1.34248	1.94767	0.0514541	0.999985	DUSP13
ENSG00000237461	4.13584	-1.90596	0.978798	-1.94724	0.0515054	0.999985	AL359710.1
ENSG00000182326	2944.57	1.54773	0.795052	1.9467	0.0515706	0.999985	C1S
ENSG00000260211	3.43711	-2.42147	1.2439	-1.94667	0.0515744	0.999985	AC139426.1
ENSG00000204397	29.1135	1.08249	0.556203	1.94621	0.0516294	0.999985	CARD16
ENSG00000280852	5.50767	-2.02557	1.04082	-1.94612	0.0516401	0.999985	AC025048.6
ENSG00000273382	99.9255	-0.351485	0.180705	-1.94508	0.0517655	0.999985	AL356488.3
ENSG00000226747	2.94164	-2.7398	1.40881	-1.94476	0.0518036	0.999985	FSIP2-AS2
ENSG00000124116	18.4726	-0.988501	0.508464	-1.94409	0.0518842	0.999985	WFDC3
ENSG00000124102	8.00175	5.51977	2.83947	1.94395			PI3
ENSG00000250012	41.5223	0.749264	0.385874	1.94173	0.0521698	0.999985	AC079848.1
ENSG00000107147	15.852	-1.40905	0.725923	-1.94105	0.0522521	0.999985	KCNT1
ENSG00000016602	2.93458	4.04627	2.08523	1.94045	0.0523254	0.999985	CLCA4
ENSG00000258171	3.85503	1.96552	1.01385	1.93867	0.052542	0.999985	LINC02412
ENSG00000111679	14.4324	-1.0965	0.566559	-1.93537	0.0529443	0.999985	PTPN6
ENSG00000188050	1.66998	-3.53104	1.82458	-1.93527	0.0529575	0.999985	RNF133
ENSG00000229153	13.3962	1.95504	1.01053	1.93466	0.0530319	0.999985	EPHA1-AS1
ENSG00000280418	1.72728	4.05585	2.09783	1.93336	0.0531923	0.999985	AC007326.2
ENSG00000222036	1.56067	3.06877	1.58761	1.93295	0.0532429	0.999985	POTEM
ENSG00000236085	2.82976	-5.11369	2.64715	-1.93177	0.0533881	0.999985	ACTG1P4
ENSG00000166710	23149.9	0.893944	0.462887	1.93123	0.053454	0.999985	B2M
ENSG00000253541	2.05084	-2.35122	1.21843	-1.92972	0.0536414	0.999985	SEPTIN10P1
ENSG00000121858	63.9262	2.05187	1.06376	1.92888			TNFSF10
ENSG00000242220	5.87397	-1.99715	1.03657	-1.92668	0.0540195	0.999985	TCP10L
ENSG00000104951	37.5009	1.31322	0.681774	1.92618	0.0540824	0.999985	IL4I1
ENSG00000267309	44.5626	0.494495	0.257321	1.9217	0.0546431	0.999985	AC092295.2
ENSG00000248113	1.61441	-3.4873	1.81603	-1.92029	0.0548215	0.999985	AC067942.2
ENSG00000155657	57.3444	-2.15166	1.12072	-1.91989	0.0548715	0.999985	TTN
ENSG00000059378	401.038	0.902874	0.470521	1.91888	0.0549997	0.999985	PARP12
ENSG00000249502	5.72376	-1.49661	0.780079	-1.91853	0.0550439	0.999985	AC006160.1
ENSG00000072133	447.374	-0.487759	0.254244	-1.91847	0.0550518	0.999985	RPS6KA6
ENSG00000043591	23.0184	-2.07041	1.08024	-1.91662			ADRB1
ENSG00000125954	95.6071	1.07297	0.561015	1.91256	0.0558042	0.999985	CHURC1-FNTB
ENSG00000171262	2328.67	-0.395656	0.206907	-1.91224	0.0558453	0.999985	FAM98B
ENSG00000232187	12.8315	1.14027	0.596497	1.91161	0.0559258	0.999985	FTH1P7
ENSG00000189419	2.2797	3.49338	1.82761	1.91144	0.0559479	0.999985	SPATA41
ENSG00000281453	6.46578	-6.3049	3.30206	-1.90938			TGFB2-OT1
ENSG00000257800	74.6057	-0.540322	0.283104	-1.90856	0.0563191	0.999985	FNBP1P1
ENSG00000237818	2.22112	-2.59699	1.36083	-1.90839	0.0563405	0.999985	RPS3AP29
ENSG00000269720	1.86667	3.35052	1.75712	1.90682	0.0565438	0.999985	CCDC194
ENSG00000258317	1.96192	-3.02258	1.58579	-1.90604	0.0566454	0.999985	AC034102.6
ENSG00000273183	1.25597	-3.08619	1.61956	-1.90557	0.0567056	0.999985	AC093726.2
ENSG00000148702	3.1219	2.23518	1.17332	1.90501	0.056779	0.999985	HABP2
ENSG00000248774	2.07344	2.67464	1.40459	1.90421	0.0568825	0.999985	AC097534.1
ENSG00000245849	253.069	-0.32434	0.170458	-1.90275	0.0570729	0.999985	RAD51-AS1
ENSG00000284606	31.2359	-0.770604	0.405046	-1.90251	0.0571045	0.999985	AC105233.5
ENSG00000121060	3387	0.299982	0.157721	1.90198	0.0571736	0.999985	TRIM25
ENSG00000164845	9.42536	1.31598	0.692041	1.90159	0.0572251	0.999985	FAM86FP
ENSG00000180660	77.1376	0.600509	0.315824	1.9014	0.0572491	0.999985	MAB21L1
ENSG00000272361	5.9664	-1.70556	0.897548	-1.90024	0.0574014	0.999985	AC005014.2
ENSG00000240567	1.08633	3.39567	1.78711	1.90009	0.0574207	0.999985	LINC02067
ENSG00000168398	170.357	0.449724	0.236904	1.89834	0.0576511	0.999985	BDKRB2
ENSG00000226043	1.75271	-3.48549	1.83636	-1.89804	0.0576905	0.999985	AP000561.1
ENSG00000268434	2.24447	-2.40238	1.26603	-1.89757	0.0577532	0.999985	AC011530.1
ENSG00000155465	56.4653	0.98324	0.518162	1.89755	0.057755	0.999985	SLC7A7
ENSG00000276445	18.248	-1.00421	0.529263	-1.89738	0.0577777	0.999985	AC005393.1
ENSG00000228566	2.64147	-2.42002	1.27588	-1.89674	0.0578626	0.999985	AC013287.1
ENSG00000280081	44.7592	0.753302	0.397194	1.89656	0.0578864	0.999985	LINC01667
ENSG00000229222	4.14221	1.97237	1.04095	1.89479	0.0581207	0.999985	KRT18P4
ENSG00000169752	116.057	-0.965937	0.509862	-1.89451	0.058158	0.999985	NRG4
ENSG00000253658	3.41691	2.33336	1.23199	1.89398	0.0582275	0.999985	LINC01592
ENSG00000165071	27.221	-1.71654	0.907141	-1.89225	0.0584574	0.999985	TMEM71
ENSG00000119973	24.826	1.05009	0.555298	1.89104	0.0586197	0.999985	PRLHR
ENSG00000235033	14.3615	1.58581	0.838731	1.89072	0.0586611	0.999985	DAAM2-AS1
ENSG00000248740	20.2838	-1.07469	0.568466	-1.89052	0.0586889	0.999985	LINC02428
ENSG00000229766	2.92043	-2.48564	1.31671	-1.88777	0.059057	0.999985	AL021396.1
ENSG00000225259	7.15325	1.26522	0.6708	1.88614	0.0592764	0.999985	ST13P6
ENSG00000251660	12.5727	-1.68276	0.892533	-1.88537	0.0593799	0.999985	AC007036.3
ENSG00000188107	11.8476	1.28658	0.682823	1.8842	0.0595373	0.999985	EYS
ENSG00000207507	3.21415	4.95785	2.63136	1.88414	0.0595466	0.999985	RNU6-9
ENSG00000225087	3.16133	-1.69055	0.897596	-1.88342	0.0596437	0.999985	AL583808.1
ENSG00000075388	1.62351	3.21267	1.70646	1.88265	0.0597474	0.999985	FGF4
ENSG00000111490	76.2572	0.681861	0.362281	1.88213	0.0598179	0.999985	TBC1D30
ENSG00000243649	125.942	1.7228	0.915794	1.88121	0.0599434	0.999985	CFB
ENSG00000267122	1.9295	4.21242	2.24069	1.87997	0.0601128	0.999985	AC004490.1
ENSG00000187889	12.8425	-1.60528	0.854086	-1.87953	0.0601715	0.999985	FYB2
ENSG00000173083	140.121	-0.464545	0.247166	-1.87949	0.0601776	0.999985	HPSE
ENSG00000274925	98.0232	-0.48998	0.260792	-1.87882	0.0602695	0.999985	ZKSCAN2-DT
ENSG00000260254	1.58405	-4.27416	2.27547	-1.87836	0.0603314	0.999985	AP000997.3
ENSG00000259371	3.90026	1.80885	0.963806	1.87678	0.0605482	0.999985	AL136295.3
ENSG00000286957	5.94709	-1.60921	0.858819	-1.87375	0.0609649	0.999985	AC079776.5
ENSG00000214946	21.2864	0.849766	0.453622	1.87329	0.0610281	0.999985	TBC1D26
ENSG00000256234	2.34618	3.68517	1.96874	1.87184	0.0612283	0.999985	AC022509.2
ENSG00000282413	6.55538	-2.66072	1.42176	-1.87142	0.0612862	0.999985	AL133461.1
ENSG00000170324	11.6946	-1.15855	0.619385	-1.87049	0.0614155	0.999985	FRMPD2
ENSG00000130208	89.2182	0.686035	0.366843	1.8701	0.0614693	0.999985	APOC1
ENSG00000276975	40.296	-2.07701	1.11072	-1.86997	0.0614886	0.999985	HYDIN2
ENSG00000273473	4.15011	1.68855	0.903119	1.86968	0.0615277	0.999985	BX649601.1
ENSG00000176320	1.8488	4.16044	2.22628	1.86878	0.0616533	0.999985	AL138899.1
ENSG00000223947	1.6241	3.1187	1.6691	1.86849	0.0616936	0.999985	AC016738.1
ENSG00000239419	2.39278	-2.22247	1.18977	-1.86799	0.0617641	0.999985	RN7SL535P
ENSG00000257859	70.2644	-0.841821	0.450756	-1.86757	0.0618214	0.999985	CASC18
ENSG00000093100	674.695	-0.661671	0.354512	-1.86643	0.0619816	0.999985	AC016026.1
ENSG00000254468	2.54907	-4.96278	2.65904	-1.86638	0.0619885	0.999985	AC069287.1
ENSG00000166664	113.198	0.797238	0.427248	1.86599	0.0620434	0.999985	CHRFAM7A
ENSG00000183783	5.57863	2.20854	1.18478	1.8641	0.0623074	0.999985	KCTD8
ENSG00000111203	895.096	-0.240598	0.129112	-1.86348	0.0623942	0.999985	ITFG2
ENSG00000236708	12.2757	-1.34515	0.723176	-1.86006	0.0628765	0.999985	AC073316.3
ENSG00000196811	1.08753	3.32639	1.78842	1.85996	0.0628909	0.999985	CHRNG
ENSG00000270672	4.30469	-3.15989	1.69908	-1.85977	0.0629185	0.999985	MTRNR2L6
ENSG00000281376	3.529	2.00752	1.07956	1.85957	0.0629468	0.999985	ABALON
ENSG00000237940	36.2153	-0.865048	0.465466	-1.85846	0.0631041	0.999985	LINC01238
ENSG00000233509	4.65147	-1.36221	0.733194	-1.85791	0.0631815	0.999985	ZNF197-AS1
ENSG00000137628	583.871	0.679943	0.366005	1.85775	0.0632052	0.999985	DDX60
ENSG00000263677	1.79782	4.116	2.21904	1.85485	0.0636171	0.999985	AC012588.1
ENSG00000073605	461.846	-0.353656	0.19067	-1.85481	0.0636238	0.999985	GSDMB
ENSG00000003509	818.758	-0.247701	0.133651	-1.85333	0.0638345	0.999985	NDUFAF7
ENSG00000150361	11.1815	0.953681	0.514629	1.85314	0.0638617	0.999985	KLHL1
ENSG00000286145	1.7043	-3.51753	1.89826	-1.85303	0.0638776	0.999985	AC068282.1
ENSG00000124215	9.18833	1.81782	0.981222	1.85261	0.0639381	0.999985	CDH26
ENSG00000188626	7.8289	1.64593	0.888611	1.85226	0.0639891	0.999985	GOLGA8M
ENSG00000138380	763.679	-0.303515	0.164047	-1.85017	0.0642887	0.999985	CARF
ENSG00000260896	5.97993	-2.13544	1.155	-1.84886	0.0644783	0.999985	ARLNC1
ENSG00000223823	1.35106	2.83443	1.53467	1.84694	0.0647565	0.999985	LINC01342
ENSG00000286882	1.35094	2.83354	1.53472	1.84629	0.0648505	0.999985	AC116428.1
ENSG00000107951	1078.42	0.242766	0.131493	1.84623	0.0648585	0.999985	MTPAP
ENSG00000256751	1.47	3.8341	2.07737	1.84565	0.0649434	0.999985	PLBD1-AS1
ENSG00000280296	1.23016	-3.06759	1.66284	-1.84478	0.0650688	0.999985	AL137058.3
ENSG00000196381	117.996	-0.653976	0.354736	-1.84355	0.0652481	0.999985	ZNF781
ENSG00000123338	12.8824	-1.60354	0.870396	-1.8423	0.0654306	0.999985	NCKAP1L
ENSG00000124574	1588.49	-0.339202	0.18424	-1.84109	0.0656081	0.999985	ABCC10
ENSG00000264812	1.5614	-3.40067	1.84764	-1.84055	0.0656879	0.999985	AC132938.3
ENSG00000287169	1.74356	-2.74931	1.4938	-1.84048	0.0656985	0.999985	AC107050.1
ENSG00000184937	37.0721	-1.29191	0.702118	-1.84002	0.0657654	0.999985	WT1
ENSG00000254746	1.46101	3.60925	1.96165	1.8399	0.0657829	0.999985	AC103855.2
ENSG00000137561	29.5278	-0.960643	0.522481	-1.83862	0.0659712	0.999985	TTPA
ENSG00000140835	3.92071	2.24596	1.2237	1.83539	0.0664483	0.999985	CHST4
ENSG00000261713	4.03011	-2.38134	1.29763	-1.83515	0.0664837	0.999985	SSTR5-AS1
ENSG00000234936	3.65349	1.72528	0.941415	1.83264	0.0668558	0.999985	AC010883.1
ENSG00000171320	576.77	-0.68383	0.373161	-1.83253	0.0668722	0.999985	ESCO2
ENSG00000231977	1.76672	-2.77647	1.51512	-1.83251	0.0668758	0.999985	AL096828.1
ENSG00000175787	159.52	-0.476397	0.260286	-1.83028	0.0672081	0.999985	ZNF169
ENSG00000260877	1.46229	-3.36403	1.83955	-1.82872	0.0674409	0.999985	AP005233.2
ENSG00000185332	11.335	-2.0203	1.10487	-1.82855	0.0674676	0.999985	AC027601.1
ENSG00000267123	2.81531	2.35418	1.2879	1.82792	0.067562	0.999985	SCAT1
ENSG00000280211	6.50311	1.37333	0.751483	1.8275	0.0676249	0.999985	AC106886.5
ENSG00000201098	1.85361	-2.92132	1.59893	-1.82705	0.0676919	0.999985	RNY1
ENSG00000279527	1.2315	-3.06577	1.67803	-1.82701	0.0676989	0.999985	AC073592.7
ENSG00000176349	1.50834	3.86721	2.11705	1.8267	0.0677454	0.999985	AC104129.1
ENSG00000262539	1.73184	-3.59648	1.96913	-1.82643	0.067786	0.999985	AC005829.2
ENSG00000255192	3.33627	1.91048	1.0462	1.82611	0.0678342	0.999985	NANOGP8
ENSG00000233131	1.40244	-4.10163	2.24688	-1.82548	0.067929	0.999985	AC096649.3
ENSG00000250075	6.77849	-1.97652	1.08324	-1.82464	0.0680556	0.999985	AC104806.2
ENSG00000133106	158.563	1.8798	1.03091	1.82343	0.0682376	0.999985	EPSTI1
ENSG00000123240	5095.59	0.36276	0.198987	1.82304	0.0682981	0.999985	OPTN
ENSG00000250826	1.27904	-3.96639	2.17633	-1.82252	0.0683766	0.999985	HNRNPA3P13
ENSG00000258910	3.26746	1.89007	1.03873	1.8196	0.0688195	0.999985	LINC01956
ENSG00000153207	3951.19	0.23571	0.129621	1.81845	0.0689953	0.999985	AHCTF1
ENSG00000284722	1.57103	-3.45468	1.90228	-1.81607	0.0693591	0.999985	AP003175.1
ENSG00000188171	456.254	-0.291205	0.160406	-1.81542	0.0694594	0.999985	ZNF626
ENSG00000223571	2.76035	1.93922	1.06836	1.81514	0.0695029	0.999985	DHRSX-IT1
ENSG00000272769	5.59669	1.81862	1.00207	1.81486	0.0695447	0.999985	AC097532.2
ENSG00000108878	13.8429	-1.1229	0.618946	-1.81421	0.0696457	0.999985	CACNG1
ENSG00000232499	2.35302	2.17	1.1964	1.81378	0.0697124	0.999985	AL391058.1
ENSG00000268543	12.1516	-0.972186	0.536135	-1.81332	0.069782	0.999985	AC012313.4
ENSG00000258343	1.88218	-2.89736	1.59926	-1.81169	0.0700349	0.999985	AC090001.1
ENSG00000186529	2.51865	-4.17319	2.30404	-1.81124	0.070103	0.999985	CYP4F3
ENSG00000267388	1.73256	-3.58615	1.98099	-1.81028	0.0702525	0.999985	AF038458.2
ENSG00000279910	2.17059	-2.43304	1.34626	-1.80726	0.0707214	0.999985	AL731532.1
ENSG00000274677	6.31136	1.48355	0.821217	1.80653	0.0708358	0.999985	AC040169.3
ENSG00000179603	29.2294	-0.836882	0.463373	-1.80606	0.0709082	0.999985	GRM8
ENSG00000165125	4.83871	-2.4611	1.36281	-1.8059	0.0709339	0.999985	TRPV6
ENSG00000019186	13.9988	-1.45676	0.807598	-1.80382	0.0712588	0.999985	CYP24A1
ENSG00000277504	10.3375	-0.97387	0.540243	-1.80265	0.0714432	0.999985	AC010536.3
ENSG00000145451	16.6138	-1.12415	0.624689	-1.79954	0.0719333	0.999985	GLRA3
ENSG00000198488	3.67741	-2.52612	1.40467	-1.79838	0.0721172	0.999985	B3GNT6
ENSG00000078081	85.9759	0.954792	0.532348	1.79355	0.0728851	0.999985	LAMP3
ENSG00000279811	1.04193	3.31883	1.85052	1.79346	0.0728998	0.999985	AC093330.2
ENSG00000147256	4.1558	1.73173	0.965759	1.79313	0.0729523	0.999985	ARHGAP36
ENSG00000241570	4.33006	1.70149	0.949836	1.79135	0.0732372	0.999985	PAQR9-AS1
ENSG00000234929	3.09872	4.27597	2.39127	1.78816	0.0737498	0.999985	AC018685.2
ENSG00000275185	8.39688	-1.61217	0.901872	-1.78758	0.0738435	0.999985	AC130324.3
ENSG00000178685	539.575	0.778482	0.435637	1.787	0.0739382	0.999985	PARP10
ENSG00000198580	7.36321	-1.18286	0.662294	-1.786	0.0740996	0.999985	AC073343.1
ENSG00000273342	2.01091	2.65056	1.48453	1.78545	0.0741886	0.999985	AP000553.3
ENSG00000235743	1.44039	3.79768	2.12735	1.78517	0.0742329	0.999985	AL139231.1
ENSG00000241627	7.77689	-1.03396	0.579438	-1.78442	0.0743549	0.999985	UBQLN4P1
ENSG00000005073	13.7932	0.891943	0.499955	1.78405	0.0744163	0.999985	HOXA11
ENSG00000205790	1.44735	3.81425	2.14141	1.78119	0.0748819	0.999985	DPP9-AS1
ENSG00000160321	9.14297	-2.59962	1.46154	-1.77868	0.075292	0.999985	ZNF208
ENSG00000204584	7.7696	1.135	0.638747	1.77691	0.0755828	0.999985	AC027801.1
ENSG00000115850	2.03112	-2.90309	1.63475	-1.77586	0.075756	0.999985	LCT
ENSG00000214114	580.592	0.358757	0.202033	1.77573	0.0757768	0.999985	MYCBP
ENSG00000269110	6.46937	-3.13451	1.76592	-1.775	0.0758977	0.999985	AC010636.2
ENSG00000107201	1022.87	0.695089	0.391682	1.77463	0.0759596	0.999985	DDX58
ENSG00000279631	7.54965	-1.28129	0.722029	-1.77457	0.0759686	0.999985	AL158211.5
ENSG00000236953	1.38756	2.86446	1.61543	1.77319	0.0761979	0.999985	ZDHHC20-IT1
ENSG00000108423	409.728	-0.449666	0.253819	-1.7716	0.0764616	0.999985	TUBD1
ENSG00000286001	67.869	0.788499	0.445092	1.77154	0.076471	0.999985	AC021087.5
ENSG00000259845	7.56933	1.65041	0.932132	1.77058	0.0766306	0.999985	HERC2P10
ENSG00000111647	1320.78	0.231006	0.130538	1.76964	0.0767868	0.999985	UHRF1BP1L
ENSG00000260342	122.519	0.744994	0.421198	1.76875	0.0769351	0.999985	AC138811.2
ENSG00000111012	60.2768	0.484695	0.274128	1.76813	0.077039	0.999985	CYP27B1
ENSG00000158089	30.2394	0.74712	0.422625	1.76781	0.077093	0.999985	GALNT14
ENSG00000166428	3.85383	1.89227	1.07056	1.76755	0.0771354	0.999985	PLD4
ENSG00000188933	27.9216	-0.870658	0.493007	-1.76601	0.0773936	0.999985	USP32P1
ENSG00000281100	3.22969	1.88674	1.06838	1.76598	0.077399	0.999985	AC105749.1
ENSG00000127507	7.0232	-2.56342	1.45247	-1.76487	0.0775861	0.999985	ADGRE2
ENSG00000134070	227.647	0.575872	0.326366	1.7645	0.0776484	0.999985	IRAK2
ENSG00000186188	1.609	3.89938	2.21032	1.76417	0.0777032	0.999985	FFAR4
ENSG00000287064	11.8041	-1.40521	0.796672	-1.76385	0.0777568	0.999985	AL606500.1
ENSG00000227001	6.14828	1.40918	0.79926	1.7631	0.077883	0.999985	NBPF2P
ENSG00000215182	4.08641	-1.8053	1.02458	-1.762	0.0780696	0.999985	MUC5AC
ENSG00000280162	1.63569	3.98395	2.26173	1.76147	0.0781595	0.999985	AL136531.3
ENSG00000183654	6.701	-1.88272	1.06892	-1.76133	0.0781831	0.999985	MARCHF11
ENSG00000287079	1.68194	3.169	1.80012	1.76043	0.0783342	0.999985	AL109806.2
ENSG00000274737	5.09445	-1.35234	0.76913	-1.75827	0.078701	0.999985	AC004466.2
ENSG00000224819	2.25274	3.84853	2.19328	1.75469	0.0793119	0.999985	AC093843.1
ENSG00000205976	11.7406	-2.29147	1.30591	-1.75469	0.0793126	0.999985	AC091951.1
ENSG00000078596	1.5156	2.88361	1.64418	1.75382	0.0794612	0.999985	ITM2A
ENSG00000253336	2.26141	-2.02369	1.1541	-1.75347	0.079521	0.999985	AC018992.1
ENSG00000272305	1.49023	3.85258	2.19739	1.75325	0.0795587	0.999985	AC096887.1
ENSG00000228999	1.07187	3.36903	1.92182	1.75304	0.079595	0.999985	AC096570.1
ENSG00000182048	1.452	-3.4654	1.97753	-1.75239	0.0797068	0.999985	TRPC2
ENSG00000251577	0.861918	-3.39179	1.93827	-1.74991	0.0801346	0.999985	AC105460.2
ENSG00000137673	58.7715	1.65286	0.945588	1.74797	0.0804684	0.999985	MMP7
ENSG00000255046	8.0713	1.13239	0.6483	1.74671	0.0806872	0.999985	AC069185.1
ENSG00000271810	3.60689	-3.97634	2.27905	-1.74474	0.0810304	0.999985	AL603832.3
ENSG00000111305	18.2435	-0.793515	0.455158	-1.74338	0.0812665	0.999985	GSG1
ENSG00000111344	7.37718	-1.34337	0.77076	-1.74291	0.0813489	0.999985	RASAL1
ENSG00000261242	5.13862	1.61065	0.924901	1.74143	0.0816075	0.999985	AL136038.5
ENSG00000130589	1474.08	0.555878	0.319227	1.74133	0.0816263	0.999985	HELZ2
ENSG00000177994	11.5728	-1.48695	0.854141	-1.74087	0.0817056	0.999985	C2orf73
ENSG00000206187	1.20208	-3.86267	2.22006	-1.73989	0.0818777	0.999985	LINC02346
ENSG00000112164	3.48698	1.69276	0.973994	1.73795	0.0822189	0.999985	GLP1R
ENSG00000235408	6.78885	1.31149	0.75481	1.7375	0.0822983	0.999985	SNORA71B
ENSG00000270878	8.77701	1.00872	0.580563	1.73748	0.0823028	0.999985	AL136038.6
ENSG00000101438	82.7626	0.655252	0.37722	1.73705	0.0823775	0.999985	SLC32A1
ENSG00000235296	2.57402	-2.34595	1.35203	-1.73513	0.0827176	0.999985	AC145207.1
ENSG00000260493	3.05759	-1.96301	1.1318	-1.73441	0.0828451	0.999985	AC011773.4
ENSG00000143355	40.5457	0.778852	0.44938	1.73317	0.0830649	0.999985	LHX9
ENSG00000269889	1.82398	-2.8389	1.639	-1.73209	0.0832567	0.999985	AC078802.1
ENSG00000105289	20.208	-1.41614	0.818005	-1.73121	0.083415	0.999985	TJP3
ENSG00000258674	92.0147	-0.508296	0.293676	-1.73081	0.0834859	0.999985	AC011448.1
ENSG00000278035	2.37635	-2.15307	1.24474	-1.72973	0.0836779	0.999985	AL121895.2
ENSG00000261222	2.08903	3.19736	1.84956	1.72871	0.0838605	0.999985	AC064805.1
ENSG00000099984	18.9043	1.92443	1.11347	1.72832	0.0839311	0.999985	GSTT2
ENSG00000125910	1.6597	3.95839	2.29293	1.72635	0.0842848	0.999985	S1PR4
ENSG00000286614	6.96394	-3.02778	1.75404	-1.72618	0.0843147	0.999985	AL589182.3
ENSG00000260651	2.83082	-1.96386	1.13817	-1.72546	0.0844445	0.999985	AF213884.3
ENSG00000262097	2.09407	-2.71059	1.57104	-1.72535	0.084465	0.999985	LINC02185
ENSG00000130675	4.25307	2.22815	1.29194	1.72465	0.0845902	0.999985	MNX1
ENSG00000277558	1.67826	-2.7052	1.56862	-1.72458	0.084604	0.999985	AL109923.1
ENSG00000241596	1.34283	3.6948	2.14382	1.72346	0.0848046	0.999985	AC092468.1
ENSG00000285920	86.4986	-1.14364	0.663602	-1.72339	0.0848189	0.999985	AC087721.2
ENSG00000237352	14.0984	1.51227	0.878296	1.72183	0.0851006	0.999985	LINC01358
ENSG00000243485	1.34868	-4.01215	2.33038	-1.72167	0.0851293	0.999985	MIR1302-2HG
ENSG00000162843	1.95781	3.45818	2.00864	1.72166	0.085132	0.999985	WDR64
ENSG00000225555	5.23352	1.24643	0.724239	1.72102	0.0852465	0.999985	AP000320.1
ENSG00000188620	37.1053	0.809787	0.470781	1.72009	0.0854156	0.999985	HMX3
ENSG00000242352	2.08904	-2.35329	1.36881	-1.71923	0.0855733	0.999985	FAM91A3P
ENSG00000132932	200.464	-0.834539	0.48546	-1.71907	0.0856021	0.999985	ATP8A2
ENSG00000156587	2903.88	0.45678	0.265769	1.71871	0.0856674	0.999985	UBE2L6
ENSG00000128652	29.5091	0.795238	0.463207	1.71681	0.0860139	0.999985	HOXD3
ENSG00000286110	78.5823	-0.603388	0.352033	-1.71401	0.0865271	0.999985	AC090983.2
ENSG00000177791	6.73742	1.29211	0.754058	1.71354	0.0866131	0.999985	MYOZ1
ENSG00000267213	11.0968	-0.961099	0.56098	-1.71325	0.0866663	0.999985	AC007773.1
ENSG00000241469	3.72685	-3.11964	1.82273	-1.71152	0.0869845	0.999985	LINC00635
ENSG00000142677	16.2366	0.936434	0.547255	1.71115	0.0870539	0.999985	IL22RA1
ENSG00000203724	62.5242	0.483399	0.28262	1.71042	0.0871881	0.999985	C1orf53
ENSG00000009950	19.3887	1.01867	0.595806	1.70973	0.0873157	0.999985	MLXIPL
ENSG00000156219	6.89594	1.97632	1.15596	1.70967	0.0873262	0.999985	ART3
ENSG00000262691	32.9194	0.794529	0.465485	1.70688	0.087844	0.999985	AC040160.2
ENSG00000168509	1.68205	3.08069	1.80503	1.70672	0.0878733	0.999985	HJV
ENSG00000250490	3.72028	2.12987	1.24826	1.70626	0.0879595	0.999985	LINC02145
ENSG00000214999	8.77891	1.07416	0.629755	1.70568	0.0880673	0.999985	AC129492.1
ENSG00000254905	2.25734	-2.66418	1.56219	-1.70542	0.088117	0.999985	AP001318.1
ENSG00000255622	22.0459	-0.685949	0.4023	-1.70507	0.0881818	0.999985	PCDHB17P
ENSG00000138002	1509.78	-0.347738	0.203975	-1.70481	0.0882298	0.999985	IFT172
ENSG00000112077	0.962379	3.22531	1.89216	1.70457	0.0882752	0.999985	RHAG
ENSG00000179571	1.11136	-2.88661	1.69416	-1.70386	0.0884074	0.999985	NBPF17P
ENSG00000166415	28.6415	1.18893	0.697923	1.70352	0.08847	0.999985	WDR72
ENSG00000183484	7.91528	1.56884	0.921026	1.70336	0.0885	0.999985	GPR132
ENSG00000288577	11.7072	-0.85016	0.499116	-1.70333	0.0885061	0.999985	AL117334.2
ENSG00000198930	99.1952	0.636403	0.373696	1.703	0.0885687	0.999985	CSAG1
ENSG00000181965	2.80685	1.995	1.17156	1.70285	0.088596	0.999985	NEUROG1
ENSG00000259992	4.48036	-5.77757	3.39303	-1.70277			AC025287.1
ENSG00000236668	3.05705	2.09552	1.23076	1.70263	0.0886372	0.999985	AC006450.3
ENSG00000162753	14.6938	-1.42328	0.835957	-1.70258	0.0886469	0.999985	SLC9C2
ENSG00000276148	11.5137	-0.85064	0.499706	-1.70228	0.0887025	0.999985	AC084824.6
ENSG00000213763	2.20866	2.09495	1.23105	1.70176	0.0888001	0.999985	ACTBP2
ENSG00000287542	91.9071	0.982224	0.577208	1.70168	0.0888151	0.999985	AC098582.1
ENSG00000267064	29.4434	-1.07824	0.633875	-1.70103	0.0889369	0.999985	UXT-AS1
ENSG00000286548	3.80216	-1.69909	0.99888	-1.701	0.0889437	0.999985	AL596214.1
ENSG00000196344	6.68689	-2.13601	1.25627	-1.70028	0.089079	0.999985	ADH7
ENSG00000211452	1.685	3.2533	1.91387	1.69986	0.0891581	0.999985	DIO1
ENSG00000123965	29.7532	0.703215	0.413805	1.69939	0.0892461	0.999985	PMS2P5
ENSG00000273449	19.0794	-0.735738	0.433013	-1.69911	0.0892979	0.999985	AC093788.1
ENSG00000224003	3.67709	-1.61815	0.952848	-1.69823	0.0894651	0.999985	YES1P1
ENSG00000257122	184.049	-0.694745	0.409154	-1.698	0.0895074	0.999985	RRN3P3
ENSG00000213714	3.47793	1.94275	1.14423	1.69786	0.089534	0.999985	FAM209B
ENSG00000258535	1.38895	3.73961	2.20292	1.69757	0.0895886	0.999985	AL079307.1
ENSG00000276945	3.01089	1.72029	1.014	1.69653	0.0897858	0.999985	AC008498.1
ENSG00000116151	294.016	-0.289349	0.170562	-1.69645	0.0898015	0.999985	MORN1
ENSG00000249396	2.17124	3.36833	1.98574	1.69626	0.0898371	0.999985	LINC02212
ENSG00000278558	26.0266	1.08626	0.640734	1.69534	0.0900114	0.999985	TMEM191B
ENSG00000254842	5.13458	1.82294	1.07598	1.69421	0.0902253	0.999985	LINC02551
ENSG00000243789	244.221	-0.306642	0.181011	-1.69405	0.090255	0.999985	JMJD7
ENSG00000121075	3.20726	2.38769	1.40963	1.69384	0.0902962	0.999985	TBX4
ENSG00000070031	1.93447	-2.92841	1.72886	-1.69384	0.0902966	0.999985	SCT
ENSG00000267719	1.26651	3.62017	2.13811	1.69317	0.090424	0.999985	LINC02078
ENSG00000205176	7.74244	1.26684	0.748406	1.69272	0.090509	0.999985	REXO1L1P
ENSG00000169245	13.1247	1.59489	0.942403	1.69237	0.0905761	0.999985	CXCL10
ENSG00000271851	85.2767	-0.482908	0.285418	-1.69193	0.0906591	0.999985	AC087501.4
ENSG00000186153	363.937	-0.330276	0.195406	-1.6902	0.0909891	0.999985	WWOX
ENSG00000115750	686.163	-0.280952	0.166368	-1.68874	0.0912692	0.999985	TAF1B
ENSG00000227304	3.95177	-1.79355	1.06211	-1.68867	0.0912824	0.999985	AC067942.1
ENSG00000159403	2345.7	1.25054	0.740556	1.68865	0.091286	0.999985	C1R
ENSG00000258875	5.70183	1.82536	1.08174	1.68743	0.0915213	0.999985	AL135818.1
ENSG00000271646	100.796	0.472252	0.280016	1.68652	0.0916966	0.999985	AC099343.4
ENSG00000129204	64.8408	0.650995	0.386176	1.68574	0.091845	0.999985	USP6
ENSG00000260314	2.49075	-2.60216	1.54424	-1.68508	0.0919741	0.999985	MRC1
ENSG00000230992	3.7293	-1.50093	0.891326	-1.68393	0.0921944	0.999985	FAM201B
ENSG00000241020	14.2368	-2.4415	1.44998	-1.68382	0.0922168	0.999985	AP000873.1
ENSG00000107954	120.884	0.45817	0.272264	1.68281	0.0924111	0.999985	NEURL1
ENSG00000146453	3.48567	1.67253	0.994358	1.68202	0.0925654	0.999985	PNLDC1
ENSG00000212128	3.77257	-1.48473	0.884151	-1.67927	0.0930995	0.999985	TAS2R13
ENSG00000261513	4.23849	1.47692	0.880357	1.67764	0.0934182	0.999985	AC009097.4
ENSG00000266573	3.70466	-1.89418	1.1294	-1.67715	0.0935139	0.999985	AC018697.1
ENSG00000230454	105.318	0.816685	0.487096	1.67664	0.093613	0.999985	U73166.1
ENSG00000186790	1.76618	2.40859	1.43688	1.67626	0.0936867	0.999985	FOXE3
ENSG00000277369	16.0368	1.02106	0.60939	1.67554	0.093829	0.999985	AC010654.1
ENSG00000187762	1.38293	-3.25719	1.94445	-1.67512	0.0939101	0.999985	HSPE1P11
ENSG00000144395	293.978	-0.752678	0.449513	-1.67443	0.094046	0.999985	CCDC150
ENSG00000284959	7.67007	-1.26425	0.755171	-1.67412	0.0941072	0.999985	AC007262.2
ENSG00000107611	751.364	-1.09138	0.652153	-1.67351	0.0942274	0.999985	CUBN
ENSG00000279812	3.40314	-1.81037	1.08205	-1.6731	0.0943083	0.999985	AC120057.4
ENSG00000152093	2.04359	-4.64216	2.77472	-1.67302	0.0943238	0.999985	CFC1B
ENSG00000167483	25.9476	1.03129	0.616526	1.67275	0.0943768	0.999985	NIBAN3
ENSG00000260095	6.21979	1.71715	1.02658	1.67269	0.0943887	0.999985	AC106820.3
ENSG00000272884	88.0764	1.22231	0.730761	1.67265	0.0943962	0.999985	AC113189.4
ENSG00000257748	1.32049	-4.00897	2.39929	-1.6709	0.0947418	0.999985	LINC02281
ENSG00000069018	1.32044	3.67302	2.19962	1.66985	0.0949499	0.999985	TRPC7
ENSG00000262943	7.81477	2.2755	1.36275	1.66979	0.0949611	0.999985	ALOX12P2
ENSG00000265478	8.12281	-0.960975	0.575517	-1.66976	0.0949669	0.999985	AC107982.3
ENSG00000198346	365.293	0.410655	0.245972	1.66952	0.0950139	0.999985	ZNF813
ENSG00000245598	12.6083	-1.06019	0.635179	-1.66912	0.0950944	0.999985	DACT3-AS1
ENSG00000231970	0.906271	3.12318	1.87195	1.66841	0.0952336	0.999985	AL355490.3
ENSG00000178772	2.80759	-2.59021	1.55286	-1.66803	0.0953093	0.999985	CPN2
ENSG00000246130	8.41938	-0.997124	0.597863	-1.66781	0.0953529	0.999985	AC107959.2
ENSG00000204859	905.601	-0.408894	0.245214	-1.6675	0.0954155	0.999985	ZBTB48
ENSG00000279943	7.71198	-0.999632	0.599489	-1.66747	0.0954204	0.999985	AC110771.1
ENSG00000234373	5.14997	1.43962	0.863541	1.66711	0.0954923	0.999985	SNX18P7
ENSG00000183379	6.12157	1.07865	0.647182	1.66668	0.0955776	0.999985	SYNDIG1L
ENSG00000135100	3.23827	2.75444	1.65274	1.66658	0.0955971	0.999985	HNF1A
ENSG00000084674	9.55096	-1.21587	0.729604	-1.66648	0.0956179	0.999985	APOB
ENSG00000261253	1.85754	-2.18389	1.31061	-1.66632	0.0956498	0.999985	AC137932.2
ENSG00000273891	2.66952	2.39292	1.43639	1.66593	0.0957278	0.999985	AL731566.2
ENSG00000174059	40.8051	0.587096	0.352482	1.66561	0.0957917	0.999985	CD34
ENSG00000260585	2.14357	2.07746	1.2477	1.66503	0.0959077	0.999985	AL359851.1
ENSG00000236362	26.2149	1.492	0.896522	1.66421	0.0960711	0.999985	GAGE12F
ENSG00000125409	21.4515	-1.08738	0.653453	-1.66405	0.0961027	0.999985	TEKT3
ENSG00000198125	7.39502	1.2535	0.753401	1.66379	0.0961545	0.999985	MB
ENSG00000206053	5711.13	0.26838	0.161319	1.66367	0.0961792	0.999985	JPT2
ENSG00000182050	216.929	0.54736	0.32901	1.66366	0.0961805	0.999985	MGAT4C
ENSG00000163734	40.7658	0.886573	0.53321	1.66271	0.0963708	0.999985	CXCL3
ENSG00000155761	138.958	-1.05115	0.632427	-1.66209	0.0964946	0.999985	SPAG17
ENSG00000158636	1318.52	-0.246565	0.148388	-1.66162	0.0965891	0.999985	EMSY
ENSG00000277511	13.4573	0.831012	0.500241	1.66122	0.0966686	0.999985	AC116407.2
ENSG00000288060	2.7835	3.11411	1.87461	1.66121	0.0966721	0.999985	AL355338.1
ENSG00000283031	11.7385	1.25859	0.757992	1.66043	0.0968277	0.999985	AC009242.1
ENSG00000186510	10.2741	-1.98149	1.19411	-1.65939	0.0970377	0.999985	CLCNKA
ENSG00000236751	12.1225	-1.24036	0.747492	-1.65936	0.097044	0.999985	LINC01186
ENSG00000228510	10.9462	-1.04941	0.6327	-1.65863	0.0971903	0.999985	AL359091.2
ENSG00000242428	1.86856	-2.24014	1.35089	-1.65827	0.0972635	0.999985	C3orf67-AS1
ENSG00000165898	775.559	0.21199	0.127933	1.65705	0.0975101	0.999985	ISCA2
ENSG00000101327	5.94617	1.45278	0.876744	1.65701	0.0975169	0.999985	PDYN
ENSG00000169067	5.06503	1.53747	0.927865	1.657	0.097519	0.999985	ACTBL2
ENSG00000073910	1180.61	-0.521049	0.314627	-1.65608	0.0977048	0.999985	FRY
ENSG00000284954	14.4039	0.8947	0.540509	1.65529	0.0978651	0.999985	AL662884.3
ENSG00000185640	1.78843	3.17038	1.91614	1.65456	0.0980137	0.999985	KRT79
ENSG00000275026	4.17299	2.12981	1.28739	1.65436	0.0980535	0.999985	GXYLT1P4
ENSG00000279981	2.98969	1.74136	1.05263	1.65429	0.0980679	0.999985	AC018445.4
ENSG00000236200	33.0664	-0.981568	0.593514	-1.65382	0.0981633	0.999985	KDM4A-AS1
ENSG00000132600	1272.83	-0.181252	0.109609	-1.65362	0.0982037	0.999985	PRMT7
ENSG00000260371	4.00263	-5.6124	3.3942	-1.65352	0.0982243	0.999985	AC026464.3
ENSG00000286104	165.89	-0.578962	0.35024	-1.65304	0.0983223	0.999985	AC016629.3
ENSG00000147874	2411.41	-0.371335	0.224713	-1.65248	0.0984364	0.999985	HAUS6
ENSG00000256913	2.43998	2.20914	1.33713	1.65215	0.0985037	0.999985	AC005840.3
ENSG00000106018	8.25354	1.35022	0.817346	1.65196	0.0985428	0.999985	VIPR2
ENSG00000235236	2.95179	-1.82297	1.10355	-1.6519	0.0985541	0.999985	AC137630.2
ENSG00000287694	2.39513	4.53487	2.74528	1.65188	0.0985586	0.999985	AC106741.2
ENSG00000141252	3274.06	-0.255859	0.154937	-1.65137	0.0986633	0.999985	VPS53
ENSG00000270083	6.82563	1.13655	0.688852	1.64992	0.0989599	0.999985	AL021878.2
ENSG00000065618	14.0295	-1.81409	1.10112	-1.64749	0.0994569	0.999985	COL17A1
ENSG00000213147	3.93729	-5.59125	3.39436	-1.64722			RPL23AP60
ENSG00000168314	4.5684	1.60031	0.97165	1.647	0.0995576	0.999985	MOBP
ENSG00000227110	59.7015	-0.555586	0.337393	-1.6467	0.0996193	0.999985	LMCD1-AS1
ENSG00000205358	10.397	2.7157	1.64923	1.64664	0.0996312	0.999985	MT1H
ENSG00000160460	215.356	-0.547477	0.33251	-1.6465	0.0996607	0.999985	AC020929.1
ENSG00000168530	4.90791	3.10468	1.88634	1.64587			MYL1
ENSG00000253196	2.61638	3.08464	1.87507	1.64508	0.0999526	0.999985	AC083841.1
ENSG00000220201	126.182	-0.603661	0.366949	-1.64508	0.0999535	0.999985	ZGLP1
ENSG00000010379	10.2743	0.918045	0.558184	1.6447	0.100032	0.999985	SLC6A13
ENSG00000272040	28.9091	-0.672562	0.408979	-1.64449	0.100074	0.999985	AC010245.2
ENSG00000167588	21.8494	-1.03144	0.627259	-1.64435	0.100103	0.999985	GPD1
ENSG00000108691	3508.46	1.38782	0.844184	1.64397	0.100182	0.999985	CCL2
ENSG00000164556	1.17123	-3.83515	2.33346	-1.64355	0.100269	0.999985	FAM183BP
ENSG00000287108	1.26669	-3.0944	1.88299	-1.64335	0.100312	0.999985	AC023302.2
ENSG00000272384	6.13546	1.38083	0.840402	1.64305	0.100372	0.999985	AC016405.3
ENSG00000273771	8.07814	1.37228	0.83529	1.64288	0.100407	0.999985	AC024337.2
ENSG00000178297	5.63449	1.39663	0.850158	1.64279	0.100426	0.999985	TMPRSS9
ENSG00000220848	155.521	-0.621183	0.378236	-1.64232	0.100525	0.999985	RPS18P9
ENSG00000254444	1.25996	-3.09314	1.88437	-1.64147	0.1007	0.999985	AC022762.1
ENSG00000182000	1.20573	2.62832	1.60145	1.64121	0.100753	0.999985	PPIAP73
ENSG00000108679	17663.3	0.410251	0.250054	1.64065	0.10087	0.999985	LGALS3BP
ENSG00000288040	8.34215	-1.63802	0.998709	-1.64014	0.100976	0.999985	AC097713.3
ENSG00000267121	26.8137	-0.961866	0.586589	-1.63976	0.101055	0.999985	AC008105.3
ENSG00000279162	14.2682	-0.895185	0.545998	-1.63954	0.101101	0.999985	AC141586.5
ENSG00000197653	89.5313	-1.1259	0.687104	-1.63861	0.101293	0.999985	DNAH10
ENSG00000258135	1.55173	-4.07547	2.4884	-1.63779	0.101466	0.999985	LINC02396
ENSG00000227248	1.26106	2.69494	1.64556	1.6377	0.101484	0.999985	FAM155A-IT1
ENSG00000268628	7.45015	-1.19234	0.728073	-1.63766	0.101492	0.999985	AL121761.1
ENSG00000187775	7.24057	1.62735	0.993765	1.63756	0.101514	0.999985	DNAH17
ENSG00000183305	101.098	1.02137	0.624219	1.63624	0.10179	0.999985	MAGEA2B
ENSG00000169291	13.4948	-1.27766	0.780865	-1.63622	0.101794	0.999985	SHE
ENSG00000153820	20.2827	-1.11874	0.684701	-1.63392	0.102277	0.999985	SPHKAP
ENSG00000277117	130.052	1.04074	0.63768	1.63207	0.102665	0.999985	FP565260.3
ENSG00000267128	53.8228	0.798493	0.489474	1.63133	0.102821	0.999985	RNF157-AS1
ENSG00000103056	261.396	0.50468	0.309478	1.63075	0.102944	0.999985	SMPD3
ENSG00000215086	9.13266	1.07935	0.661924	1.63062	0.10297	0.999985	NPM1P24
ENSG00000108576	13.5485	-2.04797	1.25613	-1.63038			SLC6A4
ENSG00000267748	2.09886	-3.01519	1.84989	-1.62993	0.103115	0.999985	AC011479.2
ENSG00000243008	1.92583	-4.55539	2.7967	-1.62885	0.103345	0.999985	AL359538.1
ENSG00000188060	164.458	0.563915	0.346265	1.62856	0.103406	0.999985	RAB42
ENSG00000278259	2053.95	-0.290729	0.178553	-1.62825	0.103471	0.999985	MYO19
ENSG00000156925	105.709	0.464458	0.285385	1.62748	0.103635	0.999985	ZIC3
ENSG00000226632	3.84903	-1.52397	0.936462	-1.62737	0.103659	0.999985	UBE2V1P1
ENSG00000157064	794.74	-0.376669	0.231484	-1.62719	0.103696	0.999985	NMNAT2
ENSG00000258927	2.33066	-1.86382	1.14612	-1.6262	0.103907	0.999985	AL133467.2
ENSG00000148671	1.2031	-3.05139	1.87665	-1.62598	0.103954	0.999985	ADIRF
ENSG00000251023	18.1141	0.653873	0.402213	1.62569	0.104016	0.999985	AC114980.1
ENSG00000146909	1328.42	-0.344147	0.211714	-1.62553	0.10405	0.999985	NOM1
ENSG00000151704	1.17831	2.57695	1.58596	1.62485	0.104195	0.999985	KCNJ1
ENSG00000005810	4438.89	-0.375501	0.231159	-1.62443	0.104285	0.999985	MYCBP2
ENSG00000074621	607.229	-0.410963	0.253135	-1.62349	0.104484	0.999985	SLC24A1
ENSG00000225093	2.55089	-1.8855	1.16154	-1.62327	0.104533	0.999985	RPL3P7
ENSG00000249593	1.47668	-3.32816	2.05184	-1.62204	0.104795	0.999985	AC011405.1
ENSG00000135114	60.7763	1.04998	0.647486	1.62162	0.104885	0.999985	OASL
ENSG00000185101	9.98634	-1.03928	0.641064	-1.62118	0.104979	0.999985	ANO9
ENSG00000282572	10.4499	1.90217	1.17338	1.62111	0.104995	0.999985	AC215522.2
ENSG00000124459	1107.59	-0.177914	0.109754	-1.62101	0.105015	0.999985	ZNF45
ENSG00000249700	14.4794	1.00796	0.622183	1.62003	0.105225	0.999985	SRD5A3-AS1
ENSG00000213181	1.89711	-4.53454	2.79941	-1.61982	0.105271	0.999985	OR10N1P
ENSG00000105778	3037.83	-0.354203	0.218776	-1.61902	0.105443	0.999985	AVL9
ENSG00000162040	1.64348	-2.67651	1.65339	-1.6188	0.105491	0.999985	HS3ST6
ENSG00000100985	42.035	1.28958	0.796912	1.61823	0.105614	0.999985	MMP9
ENSG00000204525	9686.61	0.759159	0.469373	1.61739	0.105795	0.999985	HLA-C
ENSG00000288025	7.74094	1.05712	0.653638	1.61729	0.105815	0.999985	AC093849.4
ENSG00000241180	1.32749	3.69026	2.28223	1.61695	0.105889	0.999985	AL645608.4
ENSG00000136634	1.04969	3.26232	2.01776	1.61681	0.10592	0.999985	IL10
ENSG00000270181	3.66575	-5.48821	3.39518	-1.61647	0.105992	0.999985	BIVM-ERCC5
ENSG00000221817	92.4045	-0.398692	0.246762	-1.6157	0.10616	0.999985	PPP3CB-AS1
ENSG00000279834	1.06963	-3.71918	2.30277	-1.61509	0.106292	0.999985	AC068870.3
ENSG00000268655	1.03741	3.15386	1.95496	1.61326	0.106687	0.999985	AC008687.4
ENSG00000251165	15.0542	2.017	1.25057	1.61286	0.106775	0.999985	F11-AS1
ENSG00000279419	1.86973	-2.16557	1.34301	-1.61247	0.106859	0.999985	AC004925.1
ENSG00000225210	220.6	0.668526	0.414803	1.61167	0.107033	0.999985	DUXAP9
ENSG00000238142	3.02742	2.37961	1.47678	1.61136	0.107102	0.999985	BX284668.5
ENSG00000249207	4.72671	-1.87348	1.1627	-1.61133	0.107108	0.999985	AC079921.1
ENSG00000168421	5.05753	1.2173	0.755605	1.61103	0.107174	0.999985	RHOH
ENSG00000151655	2.77904	-2.89202	1.79626	-1.61003	0.107392	0.999985	ITIH2
ENSG00000067191	1027.5	-0.29741	0.184771	-1.60962	0.107482	0.999985	CACNB1
ENSG00000236814	9.05926	-0.858583	0.533667	-1.60884	0.107652	0.999985	AC046176.1
ENSG00000259321	7.36841	1.1447	0.711539	1.60876	0.107668	0.999985	AL136295.2
ENSG00000256349	4.54219	5.45304	3.39093	1.60812			AP002748.5
ENSG00000236095	7.11527	-1.08253	0.673406	-1.60755	0.107934	0.999985	AL807757.2
ENSG00000286415	2.18476	2.63641	1.64023	1.60733	0.107981	0.999985	AC017050.1
ENSG00000227518	7.77087	1.30501	0.811963	1.60723	0.108003	0.999985	AL928970.1
ENSG00000171223	1552.99	0.407818	0.253924	1.60607	0.108259	0.999985	JUNB
ENSG00000071073	544.312	-0.441031	0.27464	-1.60585	0.108307	0.999985	MGAT4A
ENSG00000268061	71.3501	-0.582456	0.362814	-1.60538	0.10841	0.999985	NAPA-AS1
ENSG00000255663	3.6222	2.86263	1.7832	1.60533	0.10842	0.999985	AP002373.1
ENSG00000280660	21.5561	-1.51299	0.942971	-1.6045	0.108605	0.999985	AL157396.1
ENSG00000123454	2.67102	-2.15991	1.34666	-1.60391	0.108735	0.999985	DBH
ENSG00000255082	3.5961	3.48176	2.17163	1.60329	0.10887	0.999985	GRM5-AS1
ENSG00000214264	1.21063	-3.04891	1.90182	-1.60315	0.108901	0.999985	KCTD9P4
ENSG00000241749	8.12161	-1.66338	1.03777	-1.60284	0.10897	0.999985	RPSAP52
ENSG00000152223	2123.97	-0.343315	0.214252	-1.60239	0.10907	0.999985	EPG5
ENSG00000184530	2.18128	-2.47925	1.54743	-1.60217	0.109117	0.999985	C6orf58
ENSG00000286602	2.42996	-2.20961	1.37975	-1.60146	0.109276	0.999985	AC021660.4
ENSG00000231170	3.09449	-1.51424	0.945601	-1.60135	0.109299	0.999985	AC002451.1
ENSG00000163661	1205.36	0.48829	0.30499	1.601	0.109377	0.999985	PTX3
ENSG00000273783	20.2829	0.911252	0.569735	1.59943	0.109725	0.999985	AL136040.1
ENSG00000125820	7.71214	-1.08565	0.678786	-1.5994	0.109731	0.999985	NKX2-2
ENSG00000253263	3.26238	1.54482	0.966034	1.59913	0.109791	0.999985	AP003354.2
ENSG00000258526	23.5592	-0.94191	0.5891	-1.5989	0.109843	0.999985	AL049828.1
ENSG00000168412	1.15538	3.48863	2.18206	1.59878	0.109869	0.999985	MTNR1A
ENSG00000179178	3.94283	2.48126	1.55218	1.59857	0.109917	0.999985	TMEM125
ENSG00000236013	2.60704	-2.5051	1.56848	-1.59716	0.110231	0.999985	AL357146.1
ENSG00000269463	3.84222	-1.49583	0.936607	-1.59707	0.11025	0.999985	AP001160.4
ENSG00000132383	5688.55	-0.233436	0.146239	-1.59627	0.110428	0.999985	RPA1
ENSG00000175886	4.2062	-1.66238	1.04168	-1.59586	0.11052	0.999985	RPL7AP66
ENSG00000275092	8.60322	-1.006	0.630861	-1.59464	0.110792	0.999985	AL031710.2
ENSG00000189030	2.01351	2.63334	1.65147	1.59454	0.110815	0.999985	VHLL
ENSG00000198573	2.70462	2.38701	1.49779	1.59369	0.111005	0.999985	SPANXC
ENSG00000280233	1.21574	2.66258	1.67221	1.59225	0.111327	0.999985	AC015813.7
ENSG00000176024	307.524	-0.23222	0.145899	-1.59165	0.111464	0.999985	ZNF613
ENSG00000143569	9667.02	0.143445	0.0901298	1.59154	0.111488	0.999985	UBAP2L
ENSG00000234129	23.1689	-0.839518	0.527635	-1.59109	0.111588	0.999985	AC073529.1
ENSG00000258592	17.2156	-1.09431	0.688439	-1.58955	0.111935	0.999985	AL391152.1
[truncated: 59,813 more rows]

## Sheet: S24. LPS MiCM on neurons GSEA
ID	Description	setSize	enrichmentScore	NES	pvalue	p.adjust	qvalues	rank	leading_edge	core_enrichment
[truncated: 62 more rows]

[truncated: 5 more sheets: S25. LPS MiCM on astrocytes GSE, S26. VCP LPS MiCM on neurons RN, S27. VCP LPS MiCM on neurons GS, S28. VCP LPS MiCM on astrocytes, S29. VCP LPS MiCM on astrocytes]
